# Supplementary material for: REMEMProt: a resource of membrane-enriched proteome profiles, their disease associations, and biomarker status
Source: Life Sci Alliance. 2024 May 7;7(7):e202302443. doi: 10.26508/lsa.202302443 (PMC11077588; doi:10.26508/lsa.202302443)
Supplement: Supplementary file 1 [file LSA-2023-02443_TableS1.xlsx]

## Sheet: Human
Supplementary table 1: Table representing the classification of the curated proteins in the REMEMProt based on the molecular functions for human, and mouse systems.
Transporters	Immune response	Receprotrs	Channel	Adaptors	Enzyme	Regulators	Structural/adhesion
AAAS	A2M	AAK1	ABCC8	ABI1	ABI1	AAK1	AATF
AAGAB	ABCB10	ABAT	ABCC9	ABI2	ACVR1	AARS1	ABAT
AAK1	ABL2	ABCA1	ANO1	AFAP1L2	ACVR1B	AARS2	ABCA12
ABAT	ACIN1	ABCA7	ANO10	AKAP13	ACVR2A	ABAT	ABL2
ABCA1	ACP5	ABI1	ANO2	AMBRA1	ACVR2B	ABCA1	ACAN
ABCA12	ACTB	ACKR3	ANO6	AMFR	ADAM17	ABCA12	ACER2
ABCA13	ACTL6A	ACP3	ANO7	ANK1	ADAM9	ABCA2	ACHE
ABCA2	ACVR1B	ACSL1	ANO8	ANK2	ADGRA2	ABCA3	ACKR3
ABCA3	ACVR2A	ACSL5	ANXA2	ANK3	ADIPOR1	ABCA4	ACTB
ABCA4	ADA	ACTN4	ANXA6	AP1G1	ADRA2A	ABCA7	ACTG1
ABCA6	ADAM10	ACVR1	ANXA9	AP1G2	ADRB2	ABCB1	ACTL6A
ABCA7	ADAM17	ACVR1B	APOL1	AP1M1	AFAP1L2	ABCB10	ACTN1
ABCA8	ADAM8	ACVR2A	AQP1	AP1M2	AGR2	ABCB11	ACTN2
ABCB1	ADAR	ACVR2B	ASIC1	AP1S1	AGT	ABCB4	ACTN3
ABCB10	ADCY7	ADA	ATP5F1A	AP1S2	AHSG	ABCB5	ACTN4
ABCB11	ADGRE2	ADAM10	ATP5F1B	AP2A1	PALM2AKAP2	ABCB6	ACVR1
ABCB4	ADORA2A	ADAM12	ATP5F1C	AP2A2	AKT1	ABCB7	ADA
ABCB5	AGER	ADAM15	ATP5F1D	AP2B1	AKT2	ABCB8	ADAM10
ABCB6	AKIRIN1	ADAM17	ATP5F1E	AP2M1	ALK	ABCC1	ADAM12
ABCB7	AKT1	ADAM2	ATP5PB	AP2S1	AMHR2	ABCC6	ADAM15
ABCB8	AMBP	ADAM9	ATP5ME	AP4E1	ANGPT1	ABCC8	ADAM17
ABCB9	AMBRA1	ADAMTS1	ATP5PD	APH1A	ANGPT2	ABCC9	ADAM2
ABCC1	ANGPT1	ADAMTS13	ATP5MF	APH1B	KANK1	ABCD1	ADAM22
ABCC10	ANKRD17	ADAR	ATP5MG	APPBP2	ANKS1A	ABCG1	ADAM23
ABCC2	ANKRD54	ADCY5	ATP5PF	ARPC4	ANKS1B	ABCG5	ADAM8
ABCC3	ANO6	ADCYAP1R1	ATP5PO	ARRDC4	APC	ABHD17A	ADAM9
ABCC4	ANXA1	ADGRA2	ATP6	ATP1B1	APOD	ABHD17B	ADAMTS13
ABCC5	AP1G1	ADGRA3	ATP6V0C	ATP1B2	APPL1	ABHD6	ADAMTS9
ABCC6	AP3B1	ADGRE1	ATP6V1A	ATP1B3	APPL2	ABI2	ADD2
ABCC8	AP3D1	ADGRE2	ATP8	AXIN1	AR	ABL2	ADGRE1
ABCC9	APCS	ADGRE5	BEST3	BAIAP2	AREG	ACAA2	ADGRE2
ABCD1	APOA1	ADGRG1	BEST4	BBS4	ARHGEF28	ACACA	ADGRE5
ABCD2	APOA2	ADGRG2	CACHD1	BCL3	ARHGEF7	ACADVL	ADGRG1
ABCD3	APOD	ADGRG5	CACNA1B	BET1	ARID4B	ACE	ADGRL1
ABCD4	APOE	ADGRL1	CACNA1E	BET1L	ARID5B	ACE2	ADORA2A
ABCE1	APP	ADGRL2	CACNA1F	BFAR	ARRB2	ACHE	AFDN
ABCG1	APPL1	ADIPOR1	CACNA1G	BICD1	AXIN1	ACIN1	AGER
ABCG2	APPL2	ADORA2A	CACNA1H	BICD2	AXL	ACKR3	AGR2
ABCG5	AQP3	ADRA2A	CACNA1I	BIN3	BAIAP2	ACO1	AJAP1
ABL2	ARG2	ADRB2	CACNA2D1	BNIP1	BAIAP2L1	ACOT11	AJUBA
ABLIM3	ARID1A	AFAP1L2	CACNA2D2	CAV1	BAMBI	ACOT13	AKT1
ACAA2	ARID1B	AGER	CACNB1	CAV2	BCAR1	ACOX1	ALCAM
ACAP2	ARRB2	AGPAT1	CACNB3	CBX5	BCAR3	ACOX2	ALOX12
ACE	ATAD5	AGPAT2	CACNG4	CD3E	BMP4	ACOX3	ALOX5
ACE2	ATG5	AGR2	CACNG7	CD3G	BMP5	ACOXL	AMBP
ACHE	ATM	AGT	CACNG8	CDC42SE2	BMP6	ACP5	AMBRA1
ACKR3	ATP11C	AHSG	CALHM5	CDYL	BMPR1A	ACSL1	JAML
ACO1	AXL	PALM2AKAP2	CATSPER1	CIB1	BMPR2	ACSL4	AMIGO2
ACSL1	B2M	AKT1	CATSPER2	COL11A1	BRAF	ACTA2	AMIGO3
ACSL3	BAD	AKT2	MCU	COL14A1	C2CD5	ACTB	ANGPT1
ACSL4	BAG6	ALK	CCDC51	COL1A2	CADM4	ACTG1	ANGPT2
ACSL5	BANF1	TMEM237	CDK5	COL8A2	CAMLG	ACTN2	ANGPTL3
ACTB	BAX	AMER2	CFTR	CRK	CASP3	ACTN3	ANK3
ACTG1	BCAR1	AMFR	CHRNA5	CRKL	CAV1	ACTR2	KANK1
ACTN2	BCL10	AMHR2	CHRNA9	CUL1	CAV2	ACVR1B	ANTXR1
ACTN4	BCL2	AMOTL1	CHRNB1	CUL2	CAV3	ACVR2A	ANXA1
ACTR10	BCL6	AMOTL2	CLCA2	CUL4A	CBL	ACVR2B	ANXA2
ACTR1A	BCR	ANGPT1	CLCC1	CUL4B	CCBE1	ADA	ANXA9
ACTR2	BID	ANGPT2	CLCN3	CUL5	CCDC88A	ADAM10	AOC3
ACVR2B	BIRC3	ANGPTL3	CLCN4	DAB2	CD109	ADAM17	AP1AR
ADA	BLOC1S6	KANK1	CLCN5	DAB2IP	CD3E	ADAM22	AP3B1
ADAM10	BMI1	ANKS1A	CLCN6	DCAF7	POLR1G	ADAM8	AP3D1
ADAM8	BMP4	ANKS1B	CLCN7	DDB1	CD4	ADAMTS13	APC
ADAM9	BMP5	ANO6	CLDN4	DDX20	CD63	ADAR	APLP1
ADAMTS8	BRAF	ANXA1	CLIC1	DGCR8	CD7	ADCY1	APOA1
ADAMTS9	BRD7	ANXA4	CLIC4	DLG5	CD8A	ADCY5	APOA4
ADAR	BRPF1	APC	CLIC6	DVL2	CD8B	ADCY6	APOD
ADCY1	BST1	APC2	CNGB1	EPB41L3	CDH13	ADCY8	APP
ADCY10	BST2	APH1A	CNR1	EPS8	CDH3	ADCYAP1R1	AQP4
ADCY5	BTK	APH1B	CUL5	ERCC2	CDH5	ADD1	ARF6
ADCY8	BTLA	APOA1	FXYD1	ERG28	CDKN1C	ADD2	ARG2
ADCYAP1R1	BTN1A1	APOD	FXYD3	FBXO7	CEACAM1	ADD3	ARHGAP5
ADGRE2	BTN2A1	APOE	GABRA3	FCRL2	CER1	ADGRG1	ARHGDIA
ADM	BTN3A1	APP	GABRA4	FEM1B	CHMP6	ADGRL1	ARHGDIG
ADORA2A	BTN3A2	APPL1	GABRA5	FLRT2	CHRD	ADGRL2	ARHGEF7
ADRA1A	BTN3A3	APPL2	GABRB1	FLRT3	CHRDL1	ADH5	ARID1A
ADRA2A	C1QB	AR	GABRB2	FRMD4A	CITED2	ADIPOR1	ARID1B
ADRA2B	C1QBP	AREG	GABRB3	FRS2	CLASP2	ADM	ARL2
ADRA2C	C1QC	ARHGDIA	GABRG1	FSCN1	CLDN5	ADM5	ARPC2
ADRB2	C1RL	ARHGEF19	GABRP	FXYD2	CNOT9	ADNP	ARVCF
GRK2	C1S	ARHGEF2	GABRQ	G3BP2	COL1A1	ADORA2A	ASS1
AFG3L2	C3	ARHGEF28	GJC1	GAS2L1	COL1A2	ADRA1A	ATM
AFM	C3AR1	ARHGEF7	GPM6A	GAS6	COL3A1	ADRA2A	ATP1B1
AGAP1	C4A	ARID4B	GPR89A	GATAD2A	COL4A1	ADRA2B	ATP1B2
AGER	C4B	ARID5B	GRIA1	GNB1	COL4A2	ADRA2C	ATP2A2
AGFG1	C4BPA	ARL2BP	GRIA3	GNB2	COL4A5	ADRB2	ATP2C1
AGK	C5	ARL3	GRIA4	RACK1	COL4A6	GRK2	ATP5F1B
GPAT4	C5AR1	ARL6	GRID1	GNB3	CPNE3	AFG3L2	ATRN
AGR2	C5AR2	ARRB1	GRID2	GNB4	CRB2	AFM	AXL
AGT	C6	ARRB2	GRIK1	GNB5	CREBBP	AGER	AZGP1
AGTR1	C7	ASPM	GRIK3	GOSR1	CRIM1	AGO2	AZU1
AHCTF1	C8A	ATP1A4	GRIK4	GOSR2	CRK	GPAT4	B2M
AHCYL1	C8B	ATP6AP2	GRIK5	GRB10	CRKL	AGR2	B4GALT1
AHNAK	C8G	ATP6V0C	GRIN2A	GRB2	CSF1	AGRN	BAD
AHSG	C9	AXIN1	GRIN2B	GRIP1	CSF1R	AGT	ADGRB1
AIFM1	CACNB3	AXIN2	GRIN3B	HCFC1	CSPG4	AGTR1	BAIAP2
AIMP1	CACTIN	AXL	HCN2	HERPUD1	CCN2	AGTRAP	BAIAP2L1
AIP	CADM1	AZI2	HCN4	HIP1	CTNNB1	AIMP1	BCAM
AKAP13	CALR	BAD	HTR3A	HIP1R	CUL5	AIPL1	BCAN
AKAP5	CAMK1D	BAG1	HVCN1	HOMER1	CYFIP1	AK3	BCAR1
AKAP8	CARD11	BAG3	ITGAV	HOMER2	CYFIP2	AKAP11	BCAS3
AKAP8L	CASP1	BAG6	ITPR1	HSPA8	CCN1	AKAP12	BCL10
AKAP9	CASP3	ADGRB1	ITPR2	IQGAP1	DAB2	AKAP5	BCL2
AKR1C1	CASP8	ADGRB2	ITPR3	IRS1	DAB2IP	AKAP9	BCL2L11
AKT1	CAV1	ADGRB3	KCNA2	JUP	DCN	AKR1B1	BCL6
AKT2	CBFB	BAIAP2	KCNA3	KHDRBS1	DDIT4	AKR1B10	BCR
AKTIP	MCU	BAIAP2L1	KCNA5	LAT	DDR1	AKR1B15	BLOC1S4
ALG10B	CCDC88B	BAK1	KCNA6	LDLRAP1	DDR2	AKR1C1	BMI1
ALKBH5	CCL5	BAMBI	KCNB1	LPL	DDX5	AKR1C2	BMP4
ALMS1	CCR1	BAX	KCNB2	MAGI2	DGKD	AKR1C3	BMP5
ALOX5	CCR2	BBS2	KCNC3	MAP1A	DGKQ	AKT1	BMP6
ALS2	CCR6	BBS4	KCND1	MAP2K1	DKK1	AKT2	BOC
AMN	CCR7	BCAR1	KCND2	MAP2K2	DLL1	AKT3	BRAF
AMPH	CD101	BCAR3	KCNG1	MAPT	DNM2	ALAS1	BRD7
ANG	CD14	BCL10	KCNG3	MAVS	DOK1	ALAS2	BSG
ANGPT1	CD177	BCL2	KCNH1	MLPH	DOK3	ALB	BST1
ANK1	CD19	BCL2L1	KCNH2	MMS19	DOK4	ALDH1A1	BVES
ANK2	CD1A	BCL2L11	KCNJ11	MPP7	DSTYK	ALDH5A1	C1QBP
ANK3	CD1C	BCL2L12	KCNJ13	MYH9	DUSP3	ALDH9A1	CADM1
ANKFY1	CD1D	BCL3	KCNJ16	NAPA	EFEMP1	ALDOA	CADM2
ANKH	CD2	BCL6	KCNJ2	NAPB	EFNA1	ALK	CADM3
ANKRD50	CD200	BID	KCNJ5	NAPG	EFNA3	ALKBH5	CADM4
ANKRD54	CD200R1	BIRC3	KCNJ6	NCK1	EFNA4	ALMS1	CALR
ANO1	CD22	BIRC6	KCNJ8	NCSTN	EFNA5	ALOX12	CAMSAP3
ANO10	CD226	BLOC1S2	KCNK1	NDC1	EFNB1	ALOX5	CARD11
ANO2	CD244	BMP2K	KCNK2	NDC80	EFNB2	ALPL	CASK
ANO6	CD247	BMP4	KCNK3	NEFL	EFNB3	ALS2	CASP3
ANO7	CD274	BMP5	KCNK5	NMD3	EFS	AMBRA1	CAV1
ANO8	CD276	BMP6	KCNK6	NOLC1	EGF	AMIGO2	CBFB
ANP32A	CD300A	BMPR1A	KCNMA1	NUP153	EGFR	AMIGO3	CBLL1
ANP32B	CD300LF	BMPR2	KCNMB3	NUP62	EGR1	AMOT	CCDC80
ANTXR1	CD320	BOC	KCNMB4	OBSL1	EIF2AK3	AMPD2	CCDC88B
ANTXR2	CD33	BRAF	KCNN1	PAG1	EMILIN1	ANAPC2	CCL5
ANXA1	CD36	BRD7	KCNN2	PDCD6	ENG	ANG	CCR1
ANXA11	CD38	BRD8	KCNN3	PDZK1	ENPP1	ANGEL2	CCR2
ANXA13	CD3D	BSG	KCNN4	PEF1	EPHA1	ANGPT1	CCR7
ANXA2	CD3E	BST1	KCNQ2	PEX3	EPHA2	ANGPTL3	CD151
ANXA3	CD3G	BTK	KCNQ3	PIK3R1	EPHA3	ANGPTL4	CD177
ANXA6	CD4	BTLA	KCNQ4	PPP2R3A	EPHA4	ANK2	CD1D
ANXA8	CD40	BTN1A1	KCNS3	PPP4R2	EPHA5	ANK3	CD2
ANXA8L1	CD40LG	BTN2A1	KCNT2	PSMC6	EPHA7	ANKH	CD200
ANXA9	PTPRC	BTN3A1	LRRC8A	PTPN11	EPHA8	KANK1	CD200R1
AP1AR	CD46	BTN3A2	LRRC8B	RAD50	EPHB1	ANKRD54	CD22
AP1B1	CD47	BTN3A3	LRRC8C	RETREG1	EPHB2	ANO1	CD226
AP1G1	CD48	C12orf43	LRRC8D	RETREG2	EPHB3	ANO6	CD274
AP1G2	CD5	C2CD3	LRRC8E	RETREG3	EPHB4	ANO7	CD276
AP1M1	CD55	C2CD5	MCOLN1	RGS14	EPHB6	ANPEP	CD2AP
AP1M2	CD6	C3	MCOLN3	RPTOR	EPN2	ANXA1	CD300A
AP1S1	CD68	C3AR1	NALF2	SARM1	ERBB2	ANXA2	CD33
AP1S2	CD70	C5	NCS1	SAV1	ERBIN	ANXA5	CD34
AP2A1	CD74	C5AR1	OPRM1	SDCBP	ERBB3	ANXA6	CD36
AP2A2	CD79A	C5AR2	ORAI1	SEC22A	ERBB4	ANXA8	CD3E
AP2B1	CD79B	CABIN1	ORAI2	SEC22B	ERRFI1	AP2A1	CD4
AP2M1	CD80	CACNB3	ORAI3	SERINC1	EXT1	AP2A2	CD40LG
AP2S1	CD81	CACTIN	P2RX1	SH2B2	F3	AP2B1	CD44
AP3B1	CD83	CADM4	P2RX3	SH2B3	F7	AP2M1	PTPRC
AP3B2	CD84	CALCRL	P2RX4	SHANK2	FAM20C	AP2S1	CD46
AP3D1	CD86	CAMLG	PACC1	SHC1	FAM83A	AP3B1	CD47
AP3M1	CD8A	CARD11	PANX1	SKP1	FAM89B	AP3D1	CD5
AP3M2	CD8B	CARD8	PIEZO1	SLC4A1	FAT4	APBA2	CD55
AP4B1	CD8B2	CASP1	PIEZO2	SLC9A1	FBN1	APBB2	CD58
AP4E1	CD9	CASP2	PKD1	SLC9A3R1	FBN2	APC	CD6
AP5M1	CD99	CASP3	PKD2	SLC9A3R2	FBXL15	APEX1	CD63
AP5Z1	CD99L2	CASP4	PPP1R7	SNAP23	FER	APLNR	CD70
APBA2	CDC37	CASP8	PSEN1	SNAP25	FERMT1	APOA1	CD72
APBA3	CDK6	CAV1	PTK2B	SNAP29	FERMT2	APOA2	CD74
APBB1	CDKN2A	CAV2	RASA3	SNAP47	FGF12	APOA4	CD80
APLNR	CEACAM1	CAV3	RHAG	SORBS2	FGF19	APOB	CD81
APLP1	CEACAM4	CBL	RHBG	SPAG9	FGF2	APOC2	CD83
APOA1	CEBPA	CCAR2	RHCG	SPSB1	FGFBP3	APOC3	CD84
NAXE	CEBPB	CCBE1	RYR1	SPTBN4	FGFR1	APOE	CD86
APOA2	CFB	CCDC3	RYR2	SRRT	FGFR2	APOH	CD9
APOA4	CFH	CCDC88A	SCN10A	ST13	FGFR3	APOM	CD93
APOB	CFI	CCKBR	SCN11A	STAT3	FGFR4	COA8	CD99
APOC1	CHST4	CCL5	SCN2A	STON1	FGFRL1	APP	CD99L2
APOC2	CIB1	CCM2	SCN4B	STON2	FGR	APPL2	CDC42EP1
APOC3	CLEC4E	CCND1	SCN5A	STUB1	FIBP	APRT	CDH1
APOD	CLPB	CCNY	SCN9A	STX10	FKBP1A	APTX	CDH10
APOE	CLPTM1	CCNYL1	SCNN1A	STX11	FKBP8	AQP1	CDH11
APOH	CLU	CCR1	SCNN1B	STX12	FLCN	AQP11	CDH13
APOL1	CMTM3	CCR2	SCNN1G	STX16	FLRT2	AQP3	CDH15
APOL2	CNN2	CCR4	SEC61A1	STX17	FLRT3	AQP4	CDH16
APOLD1	CNOT4	CCR5	SHROOM2	STX18	FLT1	AQP5	CDH17
APOM	CNOT7	CCR6	SLC12A2	STX1B	FLT3	AR	CDH19
APOO	CNR1	CCR7	SLC12A4	STX2	FLT4	ARC	CDH2
COA8	CNR2	CCRL2	SLC12A5	STX3	FMOD	ARF1	CDH23
APP	C2	CD101	SLC12A6	STX4	FNTA	ARF4	CDH24
APPBP2	COCH	CD109	SLC12A7	STX5	FOLR1	ARF6	CDH3
APPL1	COL3A1	CD14	SLC1A1	STX6	FOS	ARFGEF1	CDH4
APPL2	COLEC11	CD177	SLC1A4	STX7	FOXC1	ARHGAP18	CDH5
APRT	COLEC12	CD180	SLC24A1	STX8	FOXH1	ARHGAP28	CDH6
AQP1	CORO1A	CD19	SLC24A2	SUN1	FOXO1	ARHGAP35	CDH9
AQP11	CR1	CD2	SLC26A6	SUN2	FRS2	ARHGAP4	CDHR1
AQP3	CR2	CD200R1	SLC26A7	VAMP7	FSHR	ARHGEF5	CDHR2
AQP4	CREBBP	CD22	SLC26A8	SYN1	FSTL1	ARHGEF7	CDK5
AQP5	CRK	CD226	SLC4A11	SYNE1	FURIN	ARL6IP5	CDK6
ARAP3	CRKL	CD247	SLC9C1	SYNE2	FUT8	ARMCX1	CDKN2A
ARC	CRTAM	CD274	SNAP25	SYNE3	FYN	ARPC1A	CDON
ARCN1	CSF1	CD276	STIM2	ELOC	FZD1	ARPC1B	CEACAM1
ARF1	CSF1R	CD300A	TMC6	TCOF1	FZD4	ARPC2	CEACAM19
ARF3	CSK	CD300LF	TMCO1	TIAL1	GALNT3	ARPC3	CEACAM5
ARF4	CTNNB1	CD36	TMEM120A	TJP2	GAS6	ARPC4	CEACAM6
ARF5	CTR9	CD38	TMEM175	TONSL	GATA3	ARPC5	CEACAM8
ARF6	CTSC	CD3D	TMEM37	TRADD	GATA6	ARPC5L	CEBPB
ARFGAP1	CTSG	CD3E	TMEM38B	TRAF2	GCNT2	ARRB2	CELSR1
ARFGAP2	CUL4A	POLR1G	TMEM63A	TRAT1	GDF1	ARV1	CELSR2
ARFGAP3	CX3CR1	CD3G	TMEM63B	TRDN	GDF15	PTGDR	CELSR3
ARFGEF1	CXCL8	CD4	TPCN1	TRIM22	GDF3	ASIC1	CFDP1
ARFGEF2	CXCR2	CD40	TPCN2	TRIM5	GFRA1	ASPH	CGREF1
ARFIP1	CYBA	CD40LG	TRPC1	UBXN8	GFRA2	ASPSCR1	CHL1
ARFIP2	CYLD	CD44	TRPC4	USE1	GIGYF1	ASXL1	CHRD
ARFRP1	CYRIB	PTPRC	TRPC5	VAMP1	GIGYF2	ATAD1	CHST4
ARHGAP1	DAB2IP	CD46	TRPC6	VAMP2	GIPC1	ATF7IP	CIB1
ARHGAP12	TKFC	CD47	TRPM2	VAMP3	GIT1	ATG5	CITED2
ARHGAP17	DDX1	CD55	TRPM4	VAMP8	GLG1	ATG9A	CLASP1
ARHGAP21	DDX21	CD6	TRPM7	VPS18	GNAI2	ATOX1	CLASP2
ARHGAP25	DDX3X	CD63	TRPM8	VTI1A	GP6	ATP10A	CLCA2
ARHGEF2	DDX58	CD7	TRPV1	VTI1B	GPC1	ATP11A	CLDN1
ARHGEF5	DDX60	CD70	TRPV2	XK	GPC3	ATP11B	CLDN10
ARHGEF7	DGKZ	CD74	TRPV4	YKT6	GPRC5A	ATP11C	CLDN11
ARIH2	DHPS	CD79A	TRPV5	ZC3H18	GRB10	ATP12A	CLDN12
ARL1	DHX36	CD79B	TTYH1	ZSWIM8	GRB2	ATP13A1	CLDN14
ARL3	DHX58	CD80	TTYH2	ZZEF1	GRB7	ATP13A2	CLDN19
ARL4A	DHX9	CD81	TTYH3		HSPA5	ATP13A3	CLDN2
ARL4C	DLG1	CD86	VDAC1		GSK3A	ATP1A1	CLDN23
ARL4D	DLG5	CD8A	VDAC2		GSK3B	ATP1A4	CLDN3
ARL5A	DLL1	CD8B	VDAC3		GUCY2D	ATP1A2	CLDN4
ARL6	DNAJA3	CDA	ANO9		GUCY2F	ATP1A3	CLDN5
ARL6IP1	DNASE2	CDC37	SCN2B		HBEGF	ATP1B1	CLDN6
ARL6IP5	DNM1L	CDH13	CHRNA3		HCK	ATP1B2	CLDN7
ARL8A	DPP4	CDH17	GRIA2		HDAC1	ATP1B3	CLDN9
ARL8B	DROSHA	CDH2	GABRA2		HDAC2	ATP2A1	CLEC4A
ARMCX3	DUSP1	CDH3	SCNN1D		HESX1	ATP2A2	CLIC1
ARPP19	DUSP3	CDH5	CLCN2		HEXA	ATP2A3	CLSTN1
ARR3	EBI3	CDH6	SCN7A		HFE	ATP2B1	CLSTN2
ARRB1	ECM1	CDK14	RYR3		HGF	ATP2B2	CLSTN3
ARRB2	EDN1	CDK20	ANO5		HGS	ATP2B3	CNN3
ARRDC4	EFNB1	CDK5	TMC7		HHIP	ATP2B4	CNTN1
ARSB	EFNB2	CDK6	KCNK17		HIP1	ATP2C1	CNTN2
ARV1	EFNB3	CDKN1C	P2RX7		HIP1R	ATP4A	CNTN3
PTGDR	ELF1	CDON	CACNG6		HIPK2	ATP5F1B	CNTN4
ASGR1	EIF2B1	CEACAM1	TMEM63C		HIVEP1	ATP5IF1	CNTN5
ASIC1	EIF2B2	CEBPA	KCNE3		HRG	ATP6AP1	CNTN6
GET3	EIF2B3	CELSR1			HSP90AB1	ATP6AP2	CNTNAP1
ASPH	EIF2B4	CELSR2			HSPA1A	ATP6V0A1	CNTNAP2
ASPSCR1	EIF2B5	CELSR3			HSPB1	ATP6V0A2	CNTNAP3
ATAD1	EIF6	CER1			HTRA1	ATP6V0A4	CNTNAP3B
ATG13	EMILIN1	CHD8			IDE	ATP6V0B	COL12A1
ATG16L1	ENPP3	CHMP6			IFT20	ATP6V0C	COL13A1
ATG3	EPG5	CHRD			IGF1R	ATP6V0D1	COL14A1
ATG4C	EPHB2	CHRDL1			IGF2	ATP6V0D2	COL18A1
ATG5	EPHB6	CHRNA5			IGF2R	ATP6V0E1	COL1A1
ATG7	ERAP1	CHRNA9			IGFBP2	ATP6V1A	COL26A1
ATG9A	ERBB2	CHRNB1			IGFBP3	ATP6V1B1	COL3A1
ATOX1	ERBIN	CHSY1			IGFBP6	ATP6V1D	COL4A6
ATP10A	ERMAP	CHUK			IGSF1	ATP6V1F	COL5A1
ATP11A	ESRRA	CIB1			IL13RA1	ATP6V1G1	COL6A1
ATP11B	EVI2B	CITED2			IL17RD	ATP6V1H	COL6A2
ATP11C	EXOSC3	CLASP2			IL1B	ATP7A	COL6A3
ATP12A	EXOSC6	CLDN5			IL31RA	ATP7B	COL8A2
ATP13A1	EZR	CLEC1B			IL6ST	ATP8A1	CORO1A
ATP13A2	F2RL1	CLEC4A			ILK	ATP8A2	CORO1C
ATP13A3	F7	CLEC4E			INHBA	ATP8B1	CORO2B
ATP1A1	FADD	CMTM3			INPP5K	ATP8B2	CR1
ATP1A4	FAM210B	CNOT7			INSR	ATP9A	CRB1
ATP1A2	FAM3A	CNOT9			IQGAP1	ATP9B	CRB2
ATP1A3	FANCA	CNTFR			IRS1	AURKA	CRK
ATP1B1	FANCD2	CNTN1			IRS2	AVPR1A	CRKL
ATP1B2	FAXDC2	CNTN2			IRS4	AXIN2	CRTAM
ATP1B3	FBN1	CNTN6			ITGA1	AXL	CSF1
ATP2A1	FBXO38	COL1A1			ITGA3	AZGP1	CSK
ATP2A2	FBXO7	COL1A2			ITGA5	AZU1	CSPG5
ATP2A3	FCAR	COL2A1			ITGA8	B2M	CSRP1
ATP2B1	FCER1G	COL3A1			ITGB3	B4GALT5	CSTA
ATP2B2	FCGR1A	COL4A1			ITGB5	BACE1	CCN2
ATP2B3	FCGR2A	COL4A2			ITGB6	BACE2	CTNNA1
ATP2B4	FCGR2B	COL4A5			ITGB8	BAD	CTNNA2
ATP2C1	FCGR3A	COL4A6			JADE2	BAG1	CTNNA3
ATP4A	FCN1	COLEC11			JAK1	BAG2	CTNNAL1
ATP5F1A	FCN3	COMMD7			JAK2	BAG3	CTNNB1
ATP5F1B	FCRL3	CORO1A			JAK3	BAG5	CTNND1
ATP5F1C	FER	CPE			JCAD	BAG6	CTNND2
ATP5F1D	FGR	CPEB4			JUN	ADGRB1	CTSG
ATP5F1E	FKBP1A	CPNE1			KALRN	ADGRB3	CTTN
ATP5PB	FLOT1	CPNE3			KDR	BAIAP2	CUZD1
ATP5ME	FLOT2	CR1			KIAA0319	BAIAP2L1	CX3CR1
ATP5PD	FN1	CR2			KIT	BAK1	CXADR
ATP5MF	FOS	CRB2			KLB	BAP1	CXCL8
ATP5MG	FOXF1	CREBBP			LCK	BCAP31	CXCR4
ATP5IF1	FPR1	CRIM1			LCP2	BAX	CYFIP2
ATP5PF	FSHR	CRK			LEF1	BBS1	CYP1B1
ATP5MGL	FURIN	CRKL			LEFTY1	BBS2	CCN1
ATP5MC1	FUT4	CRLF3			LEFTY2	BBS4	CYRIB
ATP5PO	FYN	CSF1			LEMD2	BCAT2	DAB2
DMAC2L	FZD5	CSF1R			LEMD3	BCHE	DAG1
ATP6	GAL	CSF2RA			LEPROT	BCL10	DCC
ATP6AP1	GAS6	CSF2RB			LEPROTL1	BCL11A	DCHS1
ATP6AP2	GATA3	CSK			LGMN	BCL2	DDR1
ATP6V0A1	GATA6	CSNK1A1			LIFR	BCL2L1	DDR2
ATP6V0A2	GBP1	CSNK1D			LMTK2	BCL2L11	HSD17B12
ATP6V0A4	GCNT1	CSNK1G1			LNPEP	BCL6	DHPS
ATP6V0B	GCSAML	CSNK1G2			LOX	BCR	DISC1
ATP6V0C	GFER	CSNK2A1			LPXN	BDH2	DLC1
ATP6V0D1	GGT1	CSNK2A2			LRG1	BHLHB9	DLG1
ATP6V0D2	VSIR	CSPG4			LRIG2	BID	DLG2
ATP6V0E1	GLI2	CTDNEP1			LRIT3	BIN1	DLG3
ATP6V1A	GLI3	CCN2			LRP1	BLOC1S2	DLG4
ATP6V1B1	GP1BA	CTNNA1			LRP2	BLOC1S4	DLG5
ATP6V1B2	GPAM	CTNNB1			LRRC32	BLOC1S6	DLL1
ATP6V1C1	GPI	CTNND1			LTBP1	BMP4	DMD
ATP6V1D	GPNMB	CTNND2			LTBP3	BMP5	DMTN
ATP6V1E1	GPR108	CTR9			LTK	BMP6	DNAJA3
ATP6V1E2	ADGRF5	CTSG			LYN	BMPR2	DNAJB6
ATP6V1F	GPR137B	CTTN			MAGI2	BNIP3L	DNM2
ATP6V1G1	GPR18	CUL3			MAP3K7	BORCS6	DOCK1
ATP6V1G2	GPR183	CUL5			MAPK1	BPGM	DOCK5
ATP6V1G3	GPR55	CX3CR1			MAPK14	BRAF	DPP4
ATP6V1H	GPRC5B	CXCL11			MAPK3	BRK1	DSC1
ATP7A	GPX1	CXCL8			MAPKAPK2	MPC2	DSC2
ATP7B	GRAMD4	CXCR1			MEGF8	BRSK2	DSC3
ATP8	GRN	CXCR2			MERTK	BSCL2	DSCAM
ATP8A1	H4-16	CXCR4			MET	BSG	DSCAML1
ATP8A2	HAX1	CXCR5			MMP2	BTBD9	DSG1
ATP8B1	HCK	CYFIP1			PALS1	BTK	DSG2
ATP8B2	HCLS1	CYFIP2			MPZL1	BVES	DSG3
ATP9A	HEXIM1	CYLD			MST1R	C19orf12	DSP
ATP9B	HFE	CYP1B1			MSX1	C1GALT1C1	DST
ATXN1	HK1	CCN1			MSX2	C2CD2L	DUSP1
ATXN2	HLA-A	CYSLTR1			MT3	C3AR1	DUSP3
AUP1	HLA-B	DAAM1			MTSS1	C5AR1	EBI3
AVPR1A	HLA-DMA	DAB2			MUC20	C5AR2	ECM2
AXIN1	HLA-DMB	DAB2IP			MUSK	CA12	EDA
AXL	HLA-DOA	DACT3			MVB12A	CA2	EDIL3
AZGP1	HLA-DOB	DAGLA			MVB12B	CACNA1G	EFEMP2
AZU1	HLA-DPA1	DAGLB			MVP	CACNA1H	EFNA1
B2M	HLA-DPB1	DAXX			MYO1C	CACNA1I	EFNA5
B3GAT3	HLA-DQB2	DBH			MYO1E	CACNA2D1	EFNB1
BACE1	HLA-DRA	DCC			MYORG	CACNB3	EFNB2
BAD	HLA-DRB1	DCN			NCEH1	CACNG4	EFNB3
BAG3	HLA-DRB5	DDB1			NCK1	CACNG7	EFS
BAG6	HLA-E	DDIT4			NCOA5	CACNG8	EGFL7
ADGRB1	HLA-F	DDR1			NDEL1	CADPS	EGFLAM
BAK1	HLA-G	DDR2			NDRG4	CADPS2	EGFR
BAP1	HMCES	DDX3X			NDST1	CALB1	ELMO2
BCAP31	HMGB1	DDX47			NEDD4	CALB2	EMB
DDX39B	HMGB2	DDX5			NEDD9	CALR	EMCN
BAX	HMOX1	DGKD			NEO1	CAMK2D	EMILIN1
BBIP1	HPX	DGKQ			NEU3	CAMK2G	EMILIN2
BBS1	HRAS	DGKZ			NF1	CAMKV	EMP2
BBS2	HRG	DHH			NGEF	CAMLG	ENG
BBS4	HSP90AA1	DIABLO			NGFR	CAPG	ENTPD1
BCAP29	HSPA1A	DISC1			NIBAN2	CAPRIN1	EPB41L4B
BCAS3	HSPA1B	DIXDC1			NODAL	CAPZA1	EPB41L5
BCL2	HSPA9	DKK1			NOMO3	CAPZA2	EPCAM
BCL2L1	HSPD1	DLG4			NOTCH1	CAPZB	EPHA1
BCL2L11	HSPH1	DLG5			NOTCH2	CARD11	EPHA2
BCL3	ICAM1	DLK1			NPNT	CARHSP1	EPHA3
BCLAF1	ICOS	DLL1			NPPB	CASK	EPHA4
BCR	ICOSLG	DLL4			NPR1	CASP3	EPHA7
BCS1L	IDO1	DMTN			NPR2	CATSPER1	EPHA8
BEST3	IFI16	DNAJA3			NPTN	CAV1	EPHB1
BEST4	IGF2	DNER			NRG1	CAV2	EPHB2
BET1	IGFBP2	DNM2			NRG3	CAV3	EPHB3
BET1L	IGHA1	DOCK1			NRP1	MICU1	EPHB4
BICD1	IGHG1	DOK1			NRP2	CCAR2	EPHB6
BICD2	IGHG2	DOK3			NRROS	MCU	ERBB2
BID	IGHM	DOK4			NRTN	MCUB	ERBIN
BIN1	IGLC2	DRAXIN			NRXN1	CCDC115	ERBB3
BIN2	IGLL1	DSCAM			NTF3	CCDC186	ESAM
BIN3	IGLL5	DST			NTRK2	CFAP45	EXT1
BLOC1S2	IHH	DSTYK			NTRK3	CCDC22	EZR
BLOC1S4	IKBKB	DTX3L			NUCKS1	CCDC47	F11R
BLOC1S6	IKBKG	DUOX1			NUMA1	CCDC51	FADD
KIAA1109	IL13	DUSP3			NUP62	CCKBR	FAF1
BMP2K	IL17D	DVL2			NUP93	CCL5	FAP
BMP4	IL18	DYNC2H1			NUS1	CCND1	FARP2
BMP6	IL18R1	EBI3			OGT	CCR1	FAT1
BNIP1	IL1A	ECE1			OSBPL8	CCR2	FAT2
BNIP3L	IL1B	ECM1			OSMR	CCR4	FAT3
BORCS6	IL1RL1	EDA			OTX2	CCR5	FAT4
BPGM	IL23A	EDN1			PAK1	CCR6	FBLIM1
BRAF	IL27RA	EDNRA			PAK2	CCR7	FBLN1
MPC2	IL2RG	EDNRB			PARP1	CCRL2	FBLN2
BRSK2	IL31RA	EFEMP1			PCSK6	CCT2	FBN1
BSG	IL4I1	EFNA1			PDCD4	CCT3	FCGR2B
BSN	IL4R	EFNA3			PDCD6	CCT4	FER
BSPRY	IL6R	EFNA4			PDGFC	CCT5	FERMT1
PGAP1	IL6ST	EFNA5			PDGFRA	CCT6A	FERMT2
BTBD9	INHBA	EFNB1			PDGFRB	CCT7	FERMT3
BTF3	IRAK1	EFNB2			PDK2	CCT8	FEZ1
BTK	IRAK4	EFNB3			PDPK1	CD19	FGA
BVES	IRS2	EFS			PEG10	CD34	FGB
C17orf75	ITGA2	ELF1			PELO	CD36	FGFRL1
C1orf43	ITGA4	EGF			PHIP	CD38	FGG
C2CD2L	ITGAM	EGFL7			PID1	CD40	FIBP
C2CD5	ITGB2	EGFR			PIGR	CD40LG	FLCN
C3	ITGB3	EGR1			PIK3C2A	PTPRC	VSIG10
C4A	JAG1	EIF2AK3			PIK3CA	CD52	FLNA
C4B	JAK2	EIF2B1			PIK3CD	CD55	FLOT1
C4BPA	JAK3	EIF2B2			PIK3R1	CD74	FLOT2
C4orf3	JAM2	EIF2B3			PIN1	CD81	FLRT2
CA2	JAM3	EIF2B4			PIP4K2A	CD9	FLRT3
CA4	JUNB	EIF2B5			PIP4K2B	CDC37	FN1
CA9	KARS1	EIF4A3			PIP4K2C	CDC42EP1	FNDC3A
CAB39	KAT2A	EIF5A			PLAT	CDC42EP2	FOLR1
CABP1	KAT6A	ADGRL4			PLAUR	CDC42EP4	FOLR2
CACHD1	KAT6B	EMD			PLCE1	TMEM30A	FOXA1
CACNA1B	KAT7	EMILIN1			PLCG1	CDH2	FOXA2
CACNA1E	KCNN4	EMP2			PLEKHA1	CDH23	FOXF1
CACNA1F	KHDRBS1	ENG			PMEPA1	CDH3	FREM1
CACNA1G	KIT	ENPP1			PML	CDH4	FREM2
CACNA1H	KITLG	EPHA1			POU5F1	CDH5	FRMD5
CACNA1I	KLF13	EPHA2			PPM1A	CDHR1	FUT1
CACNA2D1	KRT1	EPHA3			PPM1L	CDHR2	FUT4
CACNA2D2	L3MBTL1	EPHA4			PRKAA1	CDK5	FYN
CACNB1	LAG3	EPHA5			PRKCB	CDK5RAP1	FZD4
CACNB3	LAMP1	EPHA7			PRKCD	CDK5RAP3	FZD7
CACNG4	LAPTM5	EPHA8			PRKCQ	CDK6	GAS6
CACNG7	LAT	EPHB1			PRKCZ	CDKN2A	GATA3
CACNG8	LAT2	EPHB2			PRKD1	CDKN2AIP	GBP1
CADPS	LBP	EPHB3			PRKD2	CEACAM1	GCNT1
CADPS2	LCK	EPHB4			PSEN1	CEBPA	GCNT2
CALCRL	LCP2	EPHB6			PTGIR	CEBPB	VSIR
CALHM5	LDLR	EPM2A			PTK2	CEBPG	GLI2
CALR	LEF1	EPN1			PTK2B	CELF1	GLI3
CAMK1D	LEO1	EPN2			PTN	CELSR2	GNAS
CAMK2D	LGALS1	EPOR			PTPN1	CEMIP	GNE
CAMK2G	LGALS3	ERBB2			PTPN11	CES1	GOLPH3
CAMLG	LGALS9B	ERBIN			PTPN12	CFAP20	GP1BA
CAMSAP3	LGMN	ERBB3			PTPN18	CFL1	GP1BB
CANX	LGR4	ERBB4			PTPN2	CFL2	GP5
CAP1	LILRB2	ERCC6			PTPRA	CFTR	GP6
CAPN1	LILRB3	ERMAP			PTPRD	CHEK2	GP9
CASC3	LILRB4	ERRFI1			PTPRE	CHERP	GPAM
CASK	LIMK1	EVC2			PTPRF	CHMP4B	GPC4
CATSPER1	LITAF	EVL			PTPRG	CHP1	GPC6
CATSPER2	LMO1	EXT1			PTPRJ	CHRDL1	GPM6B
CAV1	LOX	EYA2			PTPRK	CHRM1	GPNMB
CAV2	LOXL3	EYA3			PTPRT	CHRM2	ADGRV1
CAV3	LPXN	EZR			PTPRU	CHRM3	GRHL2
CAVIN1	LRCH1	F2			PXN	CHRNA5	GRID2
MICU1	LRP8	F2R			RAB14	CHRNA9	GSK3B
CBL	LRRC32	F2RL1			RAB7A	CHRNB1	GTPBP4
CBLL1	LSM14A	F3			RABGEF1	CHST8	HAPLN1
MCU	LTF	F7			RAF1	CIRBP	HAS1
MCUB	LY96	FADD			RAPGEF2	CIT	HAS2
VPS50	LYAR	FAF1			RARRES2	CITED2	HBB
CCDC186	LYN	FAM20C			RASA1	CKB	HCK
CFAP45	MAD2L2	FAM83A			RBBP4	CLASP2	HEPACAM
CCDC22	MADCAM1	FAM89B			RBBP7	CLCN3	HFE
SVBP	MAFB	FANCA			RBM14	CLCN6	HLA-A
CCDC51	MALT1	FANCD2			RBM4	CLDN1	HLA-DMA
WASHC3	MAP2K4	FARP2			RBPMS2	CLDN12	HLA-DMB
BICDL2	MAP2K7	FAS			RET	CLDN19	HLA-DOA
CCDC88A	MAP3K7	FAT4			RGMA	CLDN3	HLA-DOB
CCDC88B	MAPK1	FBN1			RGMB	CLDN4	HLA-DPA1
CCDC91	MAPK10	FBN2			RGS14	CLDN5	HLA-DPB1
CCDC93	MAPK14	FBXL15			RHBDF1	CLIC1	HLA-DQB2
CCKBR	MAPK3	FCAR			RHBDF2	CLIC4	HLA-DRA
CCL5	MAPK8	FCER1G			RHOQ	CLN6	HLA-DRB1
CCND1	MAPKAPK2	FCGR1A			RNF126	CLNS1A	HLA-DRB5
CCR1	MAVS	FCGR2A			ROBO1	CLOCK	HLA-E
CCR2	CGAS	FCGR2B			ROR1	CLSTN1	HLA-G
CCR5	MDK	FCGR3A			ROR2	CLSTN2	HMCN1
CCR7	MED1	FCN1			ROS1	CLSTN3	HMGB1
CCT2	MEFV	FCN3			RPE65	CLU	HPSE
CCT3	MERTK	FCRL1			RTN4	CMTM6	HRG
CCT4	METTL3	FCRL2			RYK	CNBP	HSPB1
CCT5	MFAP4	FCRL3			SDCBP	CNGB1	HSPD1
CCT7	MFHAS1	FCRL4			SEMA6A	CNNM2	HSPH1
CCT8	MIA3	FCRL5			SESN3	CNNM3	ICAM1
CD14	MICB	FCRLA			SETX	CNNM4	ICAM2
CD151	MIF	FEM1B			SFRP1	CNOT1	ICAM3
CD163	MILR1	FER			SFRP2	CNOT10	ICOS
CD177	MITF	FERMT1			SGPL1	CNOT11	ICOSLG
CD19	MLH1	FERMT2			SH2B2	CNOT2	IDO1
CD200	MMP14	FERMT3			SH2B3	CNOT3	IGDCC3
CD22	MOSPD2	FGA			SHC1	CNOT4	IGDCC4
CD274	MPL	FGB			SHC2	CNOT6	IGF2
CD2AP	MPP1	FGF12			SHISA2	CNOT7	IGFALS
CD300A	MR1	FGF19			SHKBP1	CNOT8	IGFBP2
CD300LF	MS4A1	FGF2			SHOC2	CNOT9	IGFBP7
CD302	MSH2	FGFBP3			SIN3A	CNP	IGFN1
CD320	MSN	FGFR1			SIPA1L1	CNR1	IGSF21
CD33	MST1	FGFR2			SIRT1	CNR2	IGSF9
CD36	MTOR	FGFR3			SKIL	CNTN2	IGSF9B
CD38	MTUS1	FGFR4			SKOR2	CNTN4	IHH
CD3G	MUL1	FGFRL1			SLA	CNTNAP1	IL18
CD4	MYC	FGG			SLC27A4	COG3	IL1A
PTPRC	MYD88	FGR			SLC2A10	COG7	IL1B
CD47	MYO18A	FIBP			SLC2A4	COL1A2	IL1RAP
CD5	MYO1G	FKBP1A			SLC2A8	COL2A1	IL23A
CD6	NCK1	FKBP8			SLC33A1	COL3A1	IL27RA
CD63	NCKAP1L	FLCN			SLC39A14	COMT	IL2RG
CD74	NDFIP1	FLNA			SLC9A3R1	COPA	IL4I1
CD81	NECTIN2	FLRT2			SLC9A6	CORO1A	IL4R
CD84	NEDD9	FLRT3			SMAD1	CORO2B	IL6ST
CD9	NF1	FLT1			SMAD2	COTL1	ILK
CD93	NINJ1	FLT3			SMAD3	COX11	INPPL1
CDC37	NKAP	FLT4			SMAD4	COX19	IRAK1
CDC42SE1	NLRC4	FMOD			SMAD5	COX2	ISLR
CDC42SE2	NLRP1	FMR1			SMAD9	CP	ITGA1
TMEM30A	NLRX1	FN1			SMARCC1	CPA3	ITGA10
CDH1	NMI	FNTA			SMOC2	CPB2	ITGA11
CDH13	NOD1	FOLR1			SMPD3	CPE	ITGA2
CDH17	NONO	FOS			SMURF1	CPLX1	ITGA2B
CDH2	NOP53	FOXA1			SMURF2	CPLX2	ITGA3
CDH23	NOS2	FOXC1			SNCA	CPLX3	ITGA4
CDH3	NOTCH2	FOXF1			SNW1	CPLX4	ITGA5
CDK1	NPLOC4	FOXH1			SNX5	CPQ	ITGA6
CDK2	NPY	FOXO1			SNX6	CPS1	ITGA7
CDK5	NR1D1	FPR1			SOGA1	CPT1A	ITGA8
CDKN2A	OAS1	FRAT2			SORL1	CPT2	ITGA9
CEACAM1	OAS3	FRS2			SORT1	CRABP1	ITGAD
CEACAM4	OASL	FRZB			SOX11	CRABP2	ITGAE
CEBPB	ORM1	FSHR			SPART	CRB1	ITGAL
CECR2	ORM2	FSTL1			SPRED1	CRB2	ITGAM
CELSR2	OSCAR	FURIN			SPRY1	CREBBP	ITGAV
CEMIP	OTUD4	FUT8			SPRY2	CREBL2	ITGAX
CENPF	OXSR1	FYN			SPRY4	CRHBP	ITGB1
CEP120	P2RX4	FZD1			SPTBN1	CROCC	ITGB1BP1
CEP131	P2RY12	FZD10			SRC	CRTAP	ITGB2
CEP290	P4HTM	FZD2			SREBF1	CRTC1	ITGB3
CEP41	PADI2	FZD3			STAT3	CRTC3	ITGB4
CES1	PAF1	FZD4			STAT5B	CRYAA	ITGB5
CETN2	PAG1	FZD5			STAT6	CRYAB	ITGB6
CETN3	PAK1	FZD6			STMN1	CRYM	ITGB7
CFI	PAK2	FZD7			STON1	YBX3	ITGB8
CFTR	PANX1	FZD8			STRAP	CSDE1	JAG1
CHCHD4	PARK7	G3BP1			STUB1	CSF1	JAG2
CHERP	PARP14	GABARAP			STXBP4	CSF1R	JAK1
CHM	PARP9	GALNT3			STYK1	CSK	JAK2
CHML	PAWR	GAS1			SUB1	CSPG5	JAK3
CHMP1B	PAXIP1	GAS6			SULF1	CSRP1	JAM2
CHMP2A	PBRM1	GATA3			SYK	CTBP2	JAM3
CHMP4A	PDCD1LG2	GATA6			TDGF1	CCN2	JCAD
CHMP4B	PDE4B	GBP1			TDGF1P3	CTNNA2	JUP
CHMP5	PDE4D	GCLC			TEK	CTNNA3	ANOS1
CHMP6	PDE5A	GCLM			TNS2	CTNNB1	KDR
CHP1	PDPK1	GCNT2			TF	CTNND1	KIF14
CHP2	PF4	GCSAML			TGFB1	CTSA	KIF26B
CHRM1	PGLYRP2	GDF1			TGFB1I1	CTSB	KIFAP3
CHRM2	PHB1	GDF15			TGFB2	CTSG	KIFC3
CHRM3	PHB2	GDF3			TGFB3	CTSL	KIRREL1
CHRNA5	PHF10	GFRA1			TGFBR1	CTSZ	KIRREL2
CHRNA9	PHLPP1	GFRA2			TGFBR2	CTTN	KIRREL3
CHRNB1	PHPT1	GID8			TGFBR3	CUBN	KIT
CHTOP	PIGR	GIGYF1			THBS1	CUL3	KITLG
CIB1	PIK3CA	GIGYF2			TIAM1	CX3CR1	KNG1
CKAP5	PIK3CD	GIPC1			TMEM108	CXADR	KRT18
CKLF	PIK3R1	GIT1			TMPRSS6	CXCL11	L1CAM
CLASP1	PIP	GLG1			TP53	CXCR1	LAG3
CLASP2	PITHD1	GLI2			TRADD	CXCR2	LAMA1
CLCA2	PJA2	GLI3			TRAT1	CXCR4	LAMA2
CLCC1	PKN1	GNAI2			TRIM33	CXCR5	LAMA3
CLCN3	PLA2G3	GNAQ			TRIO	CYB561	LAMA5
CLCN4	PLA2G4A	GNAT1			TSC2	CYB561A3	LAMB1
CLCN5	PLCG1	RACK1			TSG101	CYBA	LAMB2
CLCN6	PLCG2	GOT1			TWSG1	CYBRD1	LAMB3
CLCN7	PLD2	GP1BA			TXNIP	CYFIP1	LAMC1
CLDN1	PLEKHA1	GP1BB			TYK2	CYFIP2	LAMC2
CLDN10	PLK2	GP6			TYRO3	CYP1B1	LAPTM5
CLDN19	PLSCR1	GPC1			UBASH3B	CYP26A1	LCK
CLDN3	PLVAP	GPC2			UBE2D1	CYP2C8	LEF1
CLDN4	PNP	GPC3			UBE2D3	CYP2S1	LGALS1
CLIC1	POLR3B	GPC4			UBE2O	CYP3A4	LGALS2
CLIC4	POLR3C	GPC6			USP15	CYP4F11	LGALS3
CLIC6	POLR3D	ADGRG4			USP9X	CYP4F12	LGALS3BP
CLINT1	POLR3G	ADGRF4			USP9Y	CYRIA	LGALS4
CLIP3	PLPP6	ADGRF5			VASN	CYRIB	LGALS9B
CLMN	PPARGC1B	ADGRG6			VAV2	CYSLTR1	LILRB2
CLNS1A	PPP3CA	GPR157			VEGFA	DAB2	LILRB4
CLOCK	PPP3CB	GPR161			VEGFC	DAB2IP	LIMCH1
CLSTN1	PQBP1	WLS			VEPH1	DAD1	LIMS1
CLTA	PRDX2	ADGRV1			VIL1	DAG1	LIMS2
CLTB	PRKAR1A	GPRC5A			VIM	DAGLA	LMO7
CLTC	PRKCA	GPRC5B			VPS25	DAGLB	LOXL2
CLTCL1	PRKCB	GPX1			VTN	DBH	LOXL3
CLU	PRKCD	GRB10			WASF1	DBN1	ADGRL3
CMTM6	PRKCH	GRB2			WFIKKN1	DBNL	LPP
CNGB1	PRKCQ	GRB7			WNT5A	DCC	LPXN
CNIH1	PRKCZ	GRHL3			WWTR1	DCN	LRFN3
CNIH4	PRKD2	GRIA1			XIAP	DCP1A	LRFN4
CNKSR3	PRKDC	GRIA3			YES1	DCPS	LRG1
CNN2	PRMT1	GRIA4			ZDHHC17	DCTN1	LRP6
CNNM2	PRNP	GRID1			ZEB1	DDAH1	CARMIL1
CNNM3	PRXL2A	GRID2			ZFAND5	DDB1	LRRC32
CNNM4	PSEN1	GRIK1			ZFYVE27	DDI1	LRRC4B
CNP	PSMA1	GRIK3			ZGPAT	DDI2	LRRN2
CNR1	PSMB4	GRIK4			ZMIZ1	DDOST	LSAMP
CNST	PSPC1	GRIK5			ZYX	DDR1	LYN
CNTN1	PTAFR	GRIN2A			ELAPOR2	DDRGK1	LYPD3
CNTN2	PTEN	GRIN2B			GREM1	DDX3X	MACF1
C2	PTGER4	GRIN3B			ANGPTL1	DDX49	MAD2L2
COG1	PTK2	GRK6			NTRK1	DECR1	MADCAM1
COG2	PTK2B	GRM1			BDNF	DERL1	MAEA
COG3	PTN	GRM2			ADORA1	DGAT1	MAGI1
COG5	PTPN1	GRM3			CHRNA3	DGAT2	MALT1
COG6	PTPN11	GRM4			TIE1	DGKA	MAP4K4
COG7	PTPN2	GRM5			AGTR2	DGKD	MAPK14
COG8	PTPN6	GRM8			INHBE	DGKE	MBP
COL1A1	PTPRD	HSPA5			CLEC14A	DGKQ	MCAM
COLEC11	PTPRJ	GSC			SULF2	DGKZ	MDK
COLEC12	PTPRS	GSK3A			ASPN	HSD17B12	MEGF10
COMMD3	PUM1	GSK3B			CRLF2	DHCR7	MEGF9
COPA	PUM2	GSTP1			CHST11	DHPS	MELTF
COPB1	PURB	GUCY2D			DKK3	DHRS13	MERTK
COPB2	PVR	GUCY2F				DHRS2	METAP1
COPE	PYCARD	HBEGF				DHRS4	METTL3
COPG1	RAB11FIP2	HCK				DHRS7	MFAP4
COPG2	RAB29	HCLS1				DHRS7B	MFGE8
COPS5	RABGEF1	HDAC1				DHX36	MIA3
COPZ1	RAC2	HDAC2				DHX9	MILR1
CORO1A	RARRES2	HERC4				DIAPH1	MINK1
CORO1C	RASGRP1	HESX1				DIP2B	MMP14
CORO7	RB1	HEXA				DIS3	MMP2
COX1	RBCK1	HEY1				DIS3L2	MMP24
COX15	RBM14	HFE				DISC1	MMRN1
COX17	RBM15	HGF				DISP1	MPL
COX18	RBP1	HGS				DKC1	MPZ
COX2	RBP4	HHIP				DKK1	MPZL2
COX3	RCOR1	HIF1AN				DLD	MSLN
COX4I1	RELA	HIP1				DLG1	MSN
COX4I2	RFTN1	HIP1R				DLG3	MTSS1
COX5A	RHBDD3	HIPK2				DLG4	MUC1
COX5B	RHBDF2	H2BC11				DLG5	MXRA8
COX6A1	RHOA	HIVEP1				DLL1	MYADM
COX6B1	RHOG	HLA-A				DMD	MYBPC2
COX7A2L	RIF1	HLA-DPB1				DMTN	MYBPC3
COX7B	RIPK1	HLA-DRB1				DMXL1	MYH10
COX8A	RIPK2	HLA-G				DMXL2	MYH9
CP	RNF185	HMGB2				DNAJA3	MYL12A
CPB2	RNF31	HMOX1				DNAJB2	MYL9
CPE	ROR2	HOMER1				DNAJC2	MYO1G
CPLX1	RORA	HOMER2				DNAJC5	NCAM1
CPLX2	RPS19	HOMER3				DNASE2	NCAM2
CPLX3	RPS3	HPX				DNM2	NCK1
CPLX4	RPS6KA3	HRAS				DOCK10	NCKAP1L
CPNE1	RTN4	HRG				DOCK4	NDFIP1
CPSF6	S100A14	HSP90AB1				DOCK5	NECTIN1
CPT1A	S100A7	HSPA1A				DOCK7	NECTIN2
CPT1B	SAMHD1	HSPA1B				DPM3	NECTIN3
CPT2	SARM1	HSPB1				DPP4	NECTIN4
CR1	SART1	HSPB11				DPYSL2	NEDD9
CRABP1	SASH3	HTR3A				DRAM2	NEGR1
CRABP2	SCIN	HTRA1				DRAXIN	NEO1
CREBL2	SCRIB	HTRA2				DSC2	NEXN
CREBRF	SDC4	HTT				DSC3	NF1
CRHBP	SEC14L1	HYAL2				DSCAM	NF2
CROT	SELENOS	ICAM1				DSG1	NFASC
CRYAA	SELP	ICOSLG				DSG2	NID1
CRYAB	SEMA7A	IDE				DSP	NID2
CRYM	SERPINE1	IFITM1				DSTN	NINJ1
CSE1L	SERPING1	IFITM2				DTD1	NKAP
CSK	SFPQ	IFITM3				DTNBP1	NLGN1
CSNK1D	SFRP1	IFNAR1				DUOX1	NLGN4X
CSNK1G1	SH2B2	IFNAR2				DYNC1H1	NLGN4Y
CSNK1G2	SH3KBP1	IFNGR1				DYNLT1	NME2
CSNK2A2	SIN3A	IFNGR2				DYRK3	NODAL
CSPG5	SIRPA	IFT140				ECE1	NOTCH1
CTAGE15	SIRPB1	IFT172				ECSIT	NOTCH4
MIA2	SIRPG	IFT20				EDN1	NPHP1
CTBP2	SIRT1	IFT27				EDNRA	NPHS1
CCN2	SIT1	IGF1R				EDNRB	NPNT
CTNNB1	SLAMF6	IGF2				MICU2	NPTN
CTSA	SLC15A2	IGF2R				EFNA1	NPY
CTSL	SLC15A3	IGFBP2				EFNA5	NRCAM
CTTN	SLC15A4	IGFBP3				EFNB2	NRG1
CTTNBP2NL	SLC39A10	IGFBP6				EGLN1	NRP1
CUBN	SLC7A1	IGHA1				EGR1	NRP2
CUL3	SLC7A11	IGHG1				EGR2	NRXN1
CUL5	SLC7A5	IGHG2				EHD1	NRXN2
CUX1	SLC8B1	IGHM				EHD3	NRXN3
CXADR	SLC9B2	IGLC2				EHMT1	NT5E
CXCL11	SLIT2	IGLL1				EIF2S3	NTM
CXCL8	SMAD3	IGLL5				EIF4A3	NTN4
CXCR1	SMAP1	IGSF1				EIF4ENIF1	OBSCN
CXCR2	SMARCA4	IHH				EIF4G1	OBSL1
CXCR4	SMARCB1	IKBKB				EIF5A2	OPCML
CYB561A3	SMARCC1	IKBKG				ELAVL1	P2RY12
CYB5A	SMARCC2	IL10RA				ELOVL1	P4HB
CYB5R1	SMARCD1	IL10RB				ELOVL6	PAG1
CYBA	SMARCD2	IL11RA				EMCN	PAK4
CYBB	SMARCD3	IL12RB2				EMILIN1	PALLD
CYBRD1	SMARCE1	IL13				EMILIN2	PARD3
CYC1	SMPD3	IL13RA1				EMP2	PARVA
CYFIP1	SMPDL3B	IL17RA				ENDOG	PARVB
CYP51A1	SNAI2	IL17RB				ENG	PAWR
CYSLTR1	SNCA	IL17RC				ENPEP	PBRM1
CYTB	SOD1	IL17RD				ENPP1	PBXIP1
CYTH2	SOX11	IL18				ENPP3	PCDH1
DAB2	SPG21	IL18R1				ENPP4	PCDH10
DBI	SPN	IL1A				ENPP7	PCDH11X
DBNL	SPNS2	IL1B				ENSA	PCDH11Y
DCLK1	SPON2	IL1R2				ENTPD1	PCDH12
DCTN1	SPPL2A	IL1RAP				ENTPD2	PCDH15
DCTN2	SPPL3	IL1RL1				EPAS1	PCDH17
DDC	SPTA1	IL23A				EPB42	PCDH18
DDR1	SRC	IL27RA				EPHA4	PCDH19
DDX19A	ST3GAL4	IL2RG				EPHA5	PCDH7
DDX25	STAT1	IL31RA				EPHA7	PCDH8
DDX39A	STAT2	IL4R				EPHB1	PCDH9
DDX6	STAT3	IL5RA				EPHB2	PCDHA1
DENND1A	STAT5B	IL6R				EPHB3	PCDHA11
DENND2A	STAT6	IL6ST				EPHX2	PCDHA12
DENND3	STING1	ILK				EPS8	PCDHA2
DENND4C	STK10	ILKAP				ERAP1	PCDHA4
DENND5B	STK39	INHBA				ERAP2	PCDHA6
DERL1	STOML2	INPP5K				ERBIN	PCDHA8
DERL2	STX4	INSR				ERBB4	PCDHB1
DGKD	STX7	IQGAP1				ERC1	PCDHB10
DGKQ	STXBP1	IRAK1				ERC2	PCDHB12
DHRS1	STXBP2	IRAK4				ERCC2	PCDHB15
DHX9	SUPT6H	IRS1				ERCC6	PCDHB16
DIAPH1	KMT5B	IRS2				ERN1	PCDHB4
DISP1	SWAP70	IRS4				ERO1A	PCDHB5
DKK1	VAMP7	ITFG2				ERP44	PCDHGA1
DLG1	SYK	ITGA1				ESAM	PCDHGA10
DLG2	SYT11	ITGA10				EVL	PCDHGA4
DLG4	TACR1	ITGA11				EXOSC3	PCDHGA8
DLL1	TAP2	ITGA2				EXOSC5	PCDHGB2
DMAP1	TAPBP	ITGA2B				EXOSC8	PCDHGB3
DMD	TAPBPL	ITGA3				EXOSC9	PCDHGB4
DMTN	TBK1	ITGA4				EXT1	PCDHGB5
DNAH1	TMBIM6	ITGA5				EXT2	PCDHGB6
DNAH11	TESC	ITGA6				EYA2	PCDHGB7
DNAH5	TFRC	ITGA7				EZR	PCDHGC3
DNAJA1	TGFB1	ITGA8				F10	PCDHGC4
DNAJC1	TGFB2	ITGA9				F11R	PDCD1LG2
DNAJC13	TGFB3	ITGAD				F13A1	PDE5A
DNAJC14	TGFBR2	ITGAE				F2	PDGFRA
DNAJC15	THBS1	ITGAL				F2R	PDLIM1
DNAJC17	THBS4	ITGAM				F2RL1	PDLIM5
DNAJC19	THEMIS2	ITGAV				F2RL3	PDPN
DNAJC5	THOC1	ITGAX				F3	PDZD2
DNAJC6	THY1	ITGB1				F5	PEAR1
DNER	TICAM1	ITGB1BP1				F7	PECAM1
DNM1	TICAM2	ITGB2				F8	PERP
DNM1L	TLR1	ITGB3				FA2H	PHF10
DNM2	TLR10	ITGB4				FAAH	PHLDB2
DOCK1	TLR2	ITGB5				FABP3	PIEZO1
DOCK2	TLR3	ITGB6				FABP5	PIK3CA
DOCK7	TLR5	ITGB7				FADD	PIK3CG
DPCD	TLR6	ITGB8				FAM210B	PIK3R1
DPP10	TLR7	ITM2C				TLCD3A	PIP5K1A
DPP4	TLR8	ITPRIP				FAP	PIP5K1C
DPP6	TLR9	JADE2				FARP1	PKD1
DPY30	TMEM102	JAG1				FAS	PKHD1
DPYSL2	TMEM176A	JAG2				FASTKD2	PKN2
DST	TNF	JAGN1				FASTKD3	PKP1
DTNBP1	TNFRSF13B	JAK1				FASTKD5	PKP2
DTX3L	TNFRSF13C	JAK2				FBLN1	PKP3
DUSP16	TNFRSF18	JAK3				FBXL20	PKP4
DYNC1H1	TNFRSF9	JCAD				FBXL5	PLAU
DYNC1I1	TNFSF11	JMJD6				FBXO7	PLAUR
DYNC1I2	TNFSF4	JUN				FCAR	PLEK
DYNC2H1	TNFSF9	JUP				FCER1G	PLEKHA7
DYNLT1	TNIP1	KALRN				FCGR2B	PLG
DYSF	TOMM70	KCNA5				FDX1	PLPP3
ECT2	TOX	KCNB1				FER	PLXNA1
EDEM1	TP53BP1	KCNN4				FERMT2	PLXNA2
MMP24-AS1-EDEM2	TRAF2	KDR				FERMT3	PLXNA3
EDN1	TRAT1	KHDRBS1				FGA	PLXNA4
EDNRA	TRIL	KIAA0319				FGB	PLXNB1
EDNRB	TRIM27	KIDINS220				FGF12	PLXNB2
EEA1	TRIM41	KIT				FGF2	PLXNB3
MICU2	TRIM5	KITLG				FGFBP3	PLXNC1
EFNA5	TRIM56	KLB				FGFR4	PLXND1
EFNB2	TRIM62	KLHL12				FGG	PML
EGF	TRPM4	KPNA1				FH	PNN
EGFR	TRPV4	KRT18				FHL1	PNP
EGR2	TSPAN32	KRT19				FHOD3	PODXL
EHBP1	TSPAN6	KRT8				FIBP	PODXL2
EHD1	TTLL12	LAG3				FIS1	POLDIP2
EHD2	TWIST1	LAMA1				FITM2	POSTN
EHD3	TWSG1	LAMA2				FKBP1A	PPFIA1
EHD4	TYK2	LAMA3				FLCN	PPFIBP1
EIF2D	TYRO3	LAMA5				FLII	PPIA
EIF4A3	UBASH3B	LAMB1				FLNA	PPM1F
EIF4ENIF1	UBE2J1	LAMB2				FLOT1	PPP1CA
EIF5A	UBE2K	LAMC1				FLOT2	PPP1CB
EIF5A2	UBE2N	LAPTM5				FLRT2	PPP1R12A
EIF5AL1	UBQLN1	LAT				FLRT3	PPP2CA
EIF6	UFD1	LAT2				FLT3	PPP2R1A
ELAVL1	UNC13D	LBP				FLVCR1	PPP3CA
ELMO1	UNC93B1	LCK				FMO1	PRDX2
ELMO2	USP15	LCP2				FMR1	PREX1
EMB	VAMP8	LEF1				FN1	PRKAR1A
XPO1	VAV2	LEFTY1				FOXA1	PRKCA
EMD	VCAM1	LEFTY2				FOXA2	PRKCD
EMP2	VEGFA	LEMD2				FOXC1	PRKCQ
ENG	VEGFC	LEMD3				FOXK1	PRKCZ
ENPP1	VNN1	LEO1				FOXO1	PRKD2
ENPP2	VTCN1	LEPR				FPR1	PRKX
ENPP7	WASL	LEPROT				FRRS1	PRNP
ENSA	WDFY1	LEPROTL1				FSHR	PRPH2
ENY2	WDR41	LFNG				FSTL1	PSEN1
EPB41	WDR61	LGALS3				FTH1	PTAFR
EPG5	NSD2	LGMN				FTHL17	PTEN
EPHA3	WNK1	LGR4				FTL	PTK2
EPHA5	WNT10B	LGR6				FTO	PTK2B
EPHB2	WNT5A	LIFR				FUNDC2	PTK7
EPM2A	XIAP	LILRB2				FURIN	PTPN11
EPN1	XRCC5	LILRB3				FUS	PTPN2
EPN2	XRCC6	LILRB4				FXR1	PTPN23
EPN3	YES1	LIMD1				FXR2	PTPN6
EPRS1	YTHDF1	LIMK1				FXYD1	PTPRA
EPS15	YTHDF2	LIMS1				FYN	PTPRD
EPS15L1	YTHDF3	LIMS2				FZD1	PTPRF
ERBB2	ZBTB1	LLGL1				FZD4	PTPRJ
ERBIN	ZBTB16	LLGL2				FZD6	PTPRK
ERBB3	ZC3HAV1	LMBR1L				G6PD	PTPRM
ERBB4	ZCCHC3	LMNA				GAA	PTPRO
ERC1	ZDHHC5	LMTK2				GABBR1	PTPRS
ERC2	ZEB1	LNPEP				GABRA3	PTPRT
ERGIC1	ZFP36L1	LOX				GABRA4	PTPRU
ERGIC2	ZMIZ1	LOXL3				GABRA5	PVR
ERGIC3	ZNF335	ADGRL3				GABRB1	PXDN
ERLEC1	ZNFX1	LPXN				GABRB2	PXN
ERO1A	ZP3	LRG1				GABRB3	PYCARD
ERP29	TMEM131L	LRIG2				GABRG1	RAB10
ESYT1	TLR4	LRIT3				GABRP	RAB1A
ESYT2	TNFRSF11B	LRP1				GABRQ	RAC2
ESYT3	NCR3	LRP2				GAD1	RAC3
EXOC1	GREM1	LRP4				GAD2	RAP2B
EXOC2	FCGR3B	LRP5				GAL	RASA1
EXOC3	TNFRSF21	LRP6				GAPDH	RASGRP1
EXOC3L2	CD160	LRP8				GAPT	RCC2
EXOC3L4	IL2RA	LRRC32				GAS6	RDX
EXOC4	IGHG4	LRRFIP2				GATA3	RELA
EXOC5	FCER2	LSM14A				GATC	RELL2
EXOC6	ELANE	LTBP1				GATM	RET
EXOC6B	CD28	LTBP3				GBA	RGMB
EXOC7	EPX	LTBR				GBA2	RHOA
EXOC8	PRG2	LTF				GCLC	RHOB
EXT1	IL1R1	LTK				GCLM	RHOD
EXT2	IL7R	LY96				GCNT2	RIC8A
EYA2	C4BPB	LYN				GCNT4	RIPK2
EZR	KLRC1	MTDH				GDI1	ROBO1
F11R	CD27	MACF1				GET1	ROBO2
F2	CD1B	MAD2L2				GFAP	ROCK1
F2R	ADORA1	MADCAM1				GGCX	ROCK2
F2RL1	CD96	MADD				GIGYF2	ROM1
F2RL3	CXCR3	MAGI1				GIPC1	RPS3
FABP3	ZP4	MAGI2				GIT1	RPSA
FABP5	SLAMF1	MALT1				GJA1	RRAS
FABP7	FGL2	MAP2K4				GJC1	RREB1
FAF2	IL13RA2	MAP2K7				GLMP	RSU1
FAM91A1	PDCD1	MAP3K7				GLRX	RTN4
FBXL20	TIGIT	MAPK1				GLRX3	S100A10
FBXO7	RAET1G	MAPK10				GLRX5	S100A11
FCER1G	APLF	MAPK14				GLS	S100A8
FCGR1A	SPPL2B	MAPK3				GLUD1	S100A9
FCGR2B	TNFRSF14	MAPK8				GLUL	S1PR1
FCGR3A	TMIGD2	MAPKAPK2				GNA11	SART1
FCGRT	P2RX7	MARK2				GNA12	SASH3
FCN1	CMKLR1	MAVS				GNA13	SCARF1
FCN3	IL1RL2	MBD2				GNA14	SCARF2
FCRL3	CRLF2	MCL1				GNA15	SCRIB
FER	ENTPD7	MDFI				GNAI2	SDC4
FER1L5	HHLA2	MDK				GNAQ	SDK1
FERMT1	TNFSF18	MECP2				GNAS	SDK2
FEZ1		MED1				GNAT2	SELL
FGA		MEGF8				RACK1	SELP
FGB		MERTK				GNB3	SELPLG
FGF12		MESD				GNG3	SEMA3E
FGF19		MET				GNL3L	SEMA4D
FGF2		METTL3				GOLGA4	SEMA5A
FGG		MFNG				GOLGA7	SEMA6A
FGR		MGAT5				GOT1	SERPINB8
FHL1		MGRN1				GP1BA	SERPINE1
FHOD1		MIB1				GP1BB	SERPINE2
FIS1		MICB				GP5	SERPINF2
FKBP15		MIF				GP6	SFRP1
FKBP1A		MILR1				GP9	SFRP2
FLNA		MITF				GPAM	SGCE
FLOT1		MLKL				GPC4	SH2B3
FLOT2		MLLT11				GPC6	SHC1
FLVCR1		MMP14				GPD1L	SIGLEC1
FLVCR2		MMP2				GPHN	SIGLEC10
FMN2		MPIG6B				GPI	SIGLEC6
FMR1		MPL				GPM6A	SIGLEC7
FNBP1		MPP2				GPM6B	SIGLEC9
FNBP1L		PALS1				ADGRF5	SIRPA
FOLR1		MPZL1				GPR137B	SIRPB1
FOLR2		MS4A1				GPR157	SIRPG
FOXA2		MST1				GPR18	SLAMF7
FOXF1		MST1R				GPR183	SLC39A8
FOXO1		MSX1				GPR20	SLC7A1
FRAS1		MSX2				GPR27	SLC7A11
FRMD4A		MT3				GPR55	SLC9A1
FSHR		MTSS1				GPR89A	SLK
FTH1		MUC20				ADGRV1	SMAD3
FTHL17		MUL1				GPX1	SMARCA4
FTL		MUSK				GRAMD1B	SMARCB1
FURIN		MVB12A				TAMALIN	SMARCC1
FXYD1		MVB12B				GRB10	SMARCC2
FXYD2		MVP				GRB2	SMARCD1
FXYD3		MX1				GRHL3	SMARCD2
FXYD6		MYD88				GRIA1	SMARCD3
FYCO1		MYH9				GRIA3	SMARCE1
FYN		MYO1C				GRID1	SNAI2
FYTTD1		MYO1E				GRID2	SORBS3
FZD4		MYO1G				GRID2IP	SOX2
FZD5		MYO9B				GRIK1	SPARCL1
G3BP2		MYORG				GRIK3	SPECC1L
G6PC3		NCAM1				GRIK4	SPINT2
G6PD		NCEH1				GRIK5	SPN
GABARAP		NCK1				GRIN2A	SPON1
GABARAPL2		NCKAP1L				GRIN2B	SPON2
GABBR1		NCOA5				GRINA	SPP1
GABRA3		NCSTN				GRIP1	SPRY4
GABRA4		NDEL1				GRIPAP1	SPTA1
GABRA5		NDRG2				GRM1	SRC
GABRB1		NDRG4				GRM2	SRCIN1
GABRB2		NDST1				GRM4	SRF
GABRB3		NDUFA13				GRM5	SRGAP2
GABRG1		NECTIN2				GRN	SSX2IP
GABRP		NEDD4				GSK3A	ST3GAL4
GABRQ		NEDD9				GSK3B	STAB1
GAK		NEO1				GSN	STAB2
GAL		NEU3				GSR	STAT5B
GAPVD1		NF1				GSTM2	STK10
GAS1		NF2				GSTO1	STK4
GAS6		NFATC1				GSTP1	STON1
GATA3		NFKB1				GTPBP4	STRC
NIPSNAP2		NGEF				LARGE2	STX3
GBF1		NGFR				H1-5	STX4
GC		NIBAN2				H6PD	STXBP1
GCC2		NID1				HACD3	STXBP3
GCKR		NKAP				HADH	SWAP70
GCLC		NLE1				HAS2	SYK
GCNT3		NLGN1				HAX1	SYMPK
GDAP1		NLGN4X				HBB	SYNJ2BP
GDI1		NLRP12				LAMTOR5	TACSTD2
GDI2		NME2				HCFC1	TAOK2
GFAP		NMI				HCK	TBCD
GGA1		NODAL				HCLS1	TECTA
GGA2		NOL3				HCN2	TEK
GIPC1		NOMO3				HCN4	TENM3
GIT1		NOTCH1				HCRTR2	TESC
GJA1		NOTCH2				HDAC3	TFRC
GJA4		NOTCH2NLA				HDAC6	TGFB1
GJC1		NOTCH3				HEBP2	TGFB1I1
GJA8		NOTCH4				HEG1	TGFB2
GJB7		NPHP3				HEPH	TGFBI
GJD4		NPNT				HERPUD1	TGFBR2
GLE1		NPPB				HEXB	TGM2
GLI3		NPR1				HFE	THBS1
GLRX		NPR2				HIP1	THBS2
GLTP		NPTN				HIP1R	THBS3
GLTPD2		NRG1				HIPK2	THBS4
GLUD1		NRG3				HK1	THEMIS2
GLUL		NRP1				HK2	THY1
GM2A		NRP2				HKDC1	TIAM1
GNAI2		NRROS				HLA-DRB1	TJP1
GNAI3		NRTN				HMGB1	TJP2
GNAS		NRXN1				HMGB2	TJP3
GNB2		NSDHL				HMOX1	TLN1
RACK1		NTF3				HMOX2	TLN2
GNB5		NTRK2				HNMT	TM9SF4
GNPTAB		NTRK3				HNRNPA0	TMEM102
GNPTG		NTSR1				HNRNPC	TMEM47
GOLGA2		NUCKS1				HNRNPD	VMP1
GOLGA4		NUMA1				HNRNPM	TMEM8B
GOLGA5		NUP62				HNRNPU	TMOD3
GOLGA7		NUP93				HOMER1	TNC
GOLPH3		NUS1				HOMER2	TNF
GOLPH3L		OAS1				HOXB6	TNFRSF12A
GOLT1A		OAS3				HP1BP3	TNFRSF13C
GOLT1B		OASL				HPCA	TNFRSF18
GOPC		OCIAD1				HPN	TNFSF11
GOSR1		OCIAD2				HPS6	TNFSF4
GOSR2		OGT				HPSE	TNFSF9
GOT2		OPRM1				HPX	TNIP1
GP1BA		OSBP				HRAS	TNR
GP1BB		OSBPL8				HRG	TOR1A
GP5		OSCAR				HRNR	TPBG
GP9		OSMR				RIDA	TPM1
GPC3		OTUD4				HSD11B2	TRIOBP
GPD1L		OTX2				HSD17B10	TRIP6
GPM6A		OXSR1				HSD17B11	TRO
GPM6B		OXTR				HSD17B2	TRPM7
GPR107		P2RX1				HSD17B4	TRPV4
GPR143		P2RX3				HSD17B7	TSC1
WLS		P2RX4				HSD17B8	TSPAN32
GPR27		P2RY1				HSD3B1	GFUS
GPR89A		P2RY10				HSP90AA1	TTYH1
GRAMD1A		P2RY11				HSP90AB1	TWSG1
GRAMD1B		P2RY12				HSP90B1	TYK2
GRAMD1C		P2RY2				HSPA1A	TYRO3
TAMALIN		P4HB				HSPA1B	UBASH3B
GRB10		PADI2				HSPA8	UMOD
GRB2		PAF1				HSPA9	UNC13D
GRIA1		PAFAH1B1				HSPB1	UNC5D
GRIA3		PAK1				HSPD1	UTRN
GRIA4		PAK2				HTR1A	VAMP3
GRID1		PALM3				HTR1D	VCAM1
GRID2		PARK7				HTR3A	VCAN
GRIK1		PARP1				HTR7	VCL
GRIK3		PARP14				HTT	VEGFA
GRIK4		PARP2				HVCN1	VEZT
GRIK5		PARP9				HYAL2	VNN1
GRIN2A		PAWR				IARS1	VPS33B
GRIN2B		PBXIP1				IARS2	VTCN1
GRIN3B		PCDH11Y				IBTK	VTN
GRIP1		PCSK6				ICA1	VWF
GRIPAP1		PDCD10				ICAM1	WASHC2C
GRM1		PDCD1LG2				IDE	WNK1
GRM2		PDCD4				IFIT1	WNT10B
GRM4		PDCD6				IGF1R	WNT5A
GRM5		PDE4B				IGF2BP1	YES1
GRN		PDE4D				IGF2BP2	YTHDF2
HSPA5		PDGFC				IGF2BP3	ZAN
GRPEL1		PDGFRA				IGHA1	ZBTB1
GRPEL2		PDGFRB				IGSF9	ZBTB16
GSK3A		PDIA3				IHH	ZDHHC21
GSK3B		PDK2				IL10RA	ZFHX3
GSN		PDPK1				IL13	ZFP36L1
GSTM2		PEA15				IL18	ZMIZ1
GSTO1		PECAM1				IL18R1	ZP3
HACL1		PEG10				IL1A	ZYX
HADH		PELO				IL1B	TMEM131L
HAS2		PERP				IL1RAP	COL6A6
HAX1		PF4				IL31RA	SUSD5
HBB		PF4V1				IL4I1	PCDHGA12
HBD		PFDN5				IL4R	GREM1
HBG1		PGAM2				IL6ST	TNFRSF21
HCK		PHB1				ILK	SLITRK3
HCLS1		PHB2				IMMT	CD160
HCN2		JADE1				INHBA	IL2RA
HCN4		PHIP				INPP5K	ELANE
HDAC3		PHPT1				INSIG1	CD28
HDAC6		PID1				INSR	IL7R
HDLBP		PIGR				IP6K1	TNXB
HEATR5A		PIGU				IQCB1	COL5A3
HEATR5B		PIK3C2A				IQGAP3	CD27
HEBP2		PIK3CA				IQSEC2	CD96
HEPH		PIK3CD				IRS1	CXCR3
HERC2		PIK3R1				IRS2	CDH8
HERPUD1		PIN1				IRX3	OLR1
HFE		PIP4K2A				ISCU	DGCR2
HGS		PIP4K2B				ISLR2	COL7A1
HGSNAT		PIP4K2C				ISOC2	CD164
MFSD14B		PKD1				IST1	ZP4
HIP1		PKD2				ITGA1	SLAMF1
HIP1R		PLAT				ITGA2	FGL2
H1-1		PLAU				ITGAV	CYTH1
HK2		PLAUR				ITGB1	LAMA4
HLA-DRB1		PLCE1				ITGB1BP1	TIGIT
HLA-F		PLCG1				ITGB3	FLG2
HM13		PLCG2				ITGB6	CERCAM
HMGB1		PLD2				ITPKA	ABI3BP
HMGCR		PLEK				ITPR1	AMIGO1
HMOX1		PLEKHA1				ITPR2	PCDH20
JPT2		PLEKHA4				ITPR3	MDGA1
HNRNPA1		PLN				IYD	NLGN2
HNRNPA1L2		PLP1				JAGN1	MUC16
HNRNPA2B1		PLP2				JAK2	TNFRSF14
HNRNPK		PLPP3				JAK3	TMIGD2
HNRNPU		PLSCR1				JAM2	SIGLEC12
HOMER1		PLVAP				JAM3	MUC4
HOMER2		PLXNA1				JMJD1C	SERPINI1
HOMER3		PLXNA2				JMJD6	ADAM19
HOOK1		PLXNA3				JPH1	SLITRK2
HOOK3		PLXNA4				JPH2	IL1RL2
HPCA		PLXNB1				JPH3	LY9
HPN		PLXNB2				JUP	THSD1
HPS3		PLXNB3				KALRN	HHLA2
HPS6		PLXNC1				KAT2A	ICAM5
HPSE		PLXND1				KAT7	TNFSF18
HPX		PMAIP1				KCNA2	NTNG1
HRAS		PMEPA1				KCNA5	PCDHGC5
HRG		PML				KCNB1	PCDHGB1
HSBP1		POFUT1				KCND2	PCDHGA9
HSP90AA1		POGLUT1				KCNH1	PCDHA10
HSP90AB1		POR				KCNH2
HSP90B1		PORCN				KCNJ11
HSPA14		POSTN				KCNJ2
HSPA1A		POU5F1				KCNJ5
HSPA1B		PPBP				KCNJ8
HSPA1L		PPM1A				KCNK1
HSPA2		PPM1B				KCNK2
HSPA4		PPM1L				KCNK3
HSPA6		PPM1N				KCNK5
HSPA8		PPP1CA				KCNK6
HSPA9		PPP2CA				KCNMA1
HSPB1		PPP2CB				KCNMB3
HSPB11		PPP2R1A				KCNMB4
HSPD1		PPP2R1B				KCNN2
HSPG2		PPP2R3A				KCNN4
HTATIP2		PPP3CA				KCNQ3
HTR1A		PRDX2				KCTD7
HTR3A		PRICKLE1				KDM1A
HTRA2		PRICKLE2				KDM5B
HTT		PRKAA1				KDM6B
HUWE1		PRKAA2				KDR
HVCN1		PRKACA				KEL
HYAL2		PRKACB				KHSRP
HYOU1		PRKCA				KIAA0319
IBTK		PRKCB				KIF1A
ICA1		PRKCD				KIF5B
ICAM3		PRKCH				KIRREL1
ICMT		PRKCI				KIT
IER3IP1		PRKCQ				KITLG
IFIT1		PRKCZ				KLF13
IFNGR2		PRKD1				KLF2
IFT140		PRKD2				KLKB1
IFT172		PRMT1				KMO
IFT20		PRNP				KMT2A
IFT27		PSEN1				KNG1
IGF1R		PSEN2				KRAS
IGF2BP1		PSENEN				KRIT1
IGF2BP2		PSME3				KRT1
IGF2BP3		PTAFR				KRT16
IGF2R		PTCH1				KXD1
IGHA1		PTCHD1				L1CAM
IGHG1		PTEN				L3MBTL3
IGHG2		PTGIR				LAMA2
IGHM		PTK2				LAMC1
IGLC2		PTK2B				LAMP1
IGLL1		PTK7				LAMP2
IGLL5		PTN				LAMTOR1
IL10RA		PTPN1				LAPTM5
IL13		PTPN11				LARGE1
IL16		PTPN12				LARP1
IL1A		PTPN18				LARP4B
IL1B		PTPN2				LARS1
IL2RG		PTPN6				LARS2
IL4R		PTPRA				LAT
INHBA		PTPRD				LCA5
INPP5K		PTPRE				LCAT
INPPL1		PTPRF				LCK
INSIG1		PTPRG				LDLR
INSR		PTPRJ				LDLRAP1
IPO11		PTPRK				LEPR
IPO4		PTPRO				P3H1
IPO5		PTPRT				LETM1
IPO7		PTPRU				LGALS2
IPO9		PWP1				LGI1
IRAG2		PXDN				LGMN
IRS1		PXN				LGR4
IRS2		PYCARD				LHFPL4
ISCU		RAB14				LILRB2
IST1		RAB29				LIMA1
ITGA2		RAB34				LIMK1
ITGA4		RAB3GAP1				LIN28A
ITGAL		RAB5A				LIN7A
ITGAM		RAB7A				LIN7B
ITGAV		RABGEF1				LIN7C
ITGB1		RAC3				LIPA
ITGB1BP1		RAF1				LIPE
ITGB2		RANBP9				LIPG
ITGB3		RAP1A				LMAN1
ITPR1		RAPGEF2				LMNA
ITPR2		RARRES2				LMO1
ITPR3		RASA1				LMOD1
ITSN1		RB1				LNPK
ITSN2		RB1CC1				LNPEP
IWS1		RBBP4				LOX
JAGN1		RBBP7				LPAR1
JAK2		RBCK1				LPAR2
JAK3		RBM14				LPAR3
JAKMIP1		RBM15				LPCAT1
JMJD6		RBM4				LPCAT3
JPH1		RBMS3				LPIN1
JPH2		RBPMS2				LPL
JPH3		RBX1				LRAT
JUP		RCC2				LRFN2
KALRN		RECK				LRFN3
KCNA2		RELA				LRFN4
KCNA3		RET				LRP4
KCNA5		RFTN1				LRP5
KCNA6		RGMA				LRP6
KCNB1		RGMB				LRP8
KCNB2		RGS14				CARMIL1
KCNC3		RHBDF1				LRRC4B
KCND1		RHBDF2				LRRC8A
KCND2		RHOA				LRRC8D
KCNG1		RHOQ				LRRC8E
KCNG3		RIMS1				LRRN1
KCNH1		RIPK1				LSM1
KCNH2		RIPK2				LSR
KCNJ11		RNF126				LSS
KCNJ13		RNF138				LTBP3
KCNJ16		RNF185				LTF
KCNJ2		RNF213				LYAR
KCNJ5		RNF31				LYN
KCNJ6		RNF34				LYZ
KCNJ8		RNF43				LZTS1
KCNK1		ROBO1				MACF1
KCNK2		ROBO2				MAEA
KCNK3		ROR1				MAFB
KCNK5		ROR2				MAIP1
KCNK6		RORA				MAOA
KCNMA1		ROS1				MAOB
KCNMB3		RPE65				MAP1A
KCNMB4		RPS12				MAP1B
KCNN1		RPS3				MAP2
KCNN2		RPS6KA4				MAPK1
KCNN3		RRAGA				MAPK14
KCNN4		RSPO3				MAPK3
KCNQ2		RTN4				MAPK8
KCNQ3		RTN4R				MAPKAPK2
KCNQ4		RTN4RL2				MAPT
KCNRG		RUVBL1				MBP
KCNS3		RUVBL2				MCL1
KCNT2		RYK				MCOLN1
KCTD7		S1PR2				MCOLN3
KDELR1		S1PR3				MCTP1
KDELR2		SAG				MCTP2
KDELR3		SAMHD1				MCUR1
KDM5B		SCARB1				MDM2
KEL		SCG2				MECP2
KHDRBS1		SCYL2				MED1
KHSRP		SDC1				MEGF8
KIF13A		SDCBP				MELTF
KIF13B		SEL1L				MERTK
KIF1A		SEMA3B				MET
KIF1B		SEMA3D				METAP1
KIF1C		SEMA3E				METTL3
KIF27		SEMA4A				MFAP2
KIF3B		SEMA4B				MFHAS1
KIF4A		SEMA4C				MFN1
KIF5A		SEMA4D				MFN2
KIF5B		SEMA4F				MFSD1
KIF5C		SEMA4G				MIDN
KIFAP3		SEMA5A				MIF
KIFBP		SEMA6A				MLH1
KIT		SEMA6D				MLLT11
KLC1		SEMA7A				MLST8
KLC2		SEPTIN2				MLXIPL
KLHL12		SERPINE1				MME
KLHL20		SERPINE2				MMP2
KMO		SESN3				MMRN1
KMT2A		SETX				MORC3
KPNA1		SEZ6				MOV10
KPNA2		SFRP1				MOXD1
KPNA3		SFRP2				MPIG6B
KPNA4		SGPL1				MPL
KPNA6		SGPP1				MPP2
KPNB1		SH2B2				MPV17
KRT18		SH2B3				MRAP2
KTN1		SH3BP1				MSN
KXD1		SHANK3				MSX1
LAMP1		SHARPIN				MT1B
LAMP2		SHC1				MT1E
LAMTOR1		SHC2				MT1F
LAPTM5		SHISA2				MT1G
LASP1		SHKBP1				MT1HL1
LAT		SHOC2				MT1M
LAT2		SHTN1				MT1X
LBP		SIGIRR				MT3
LCA5		SIGLEC9				MTCH2
LCAT		SIN3A				MTHFD1
LCK		SIPA1L1				TESMIN
LCP1		SIRPB1				MTOR
LDLR		SIRT1				MTPN
LDLRAP1		SKIL				MTX1
LEPR		SKOR2				MUC13
P3H1		SLA				MUC17
LEPROT		SLC1A1				MUL1
LEPROTL1		SLC27A1				MUSK
LETM1		SLC27A4				MYADM
LETMD1		SLC29A1				MYC
LGALS3		SLC2A10				MYCT1
LGALS3BP		SLC2A4				MYD88
LGI3		SLC2A8				MYEF2
LILRB2		SLC33A1				MYH14
LILRB4		SLC35C1				MYH6
LIMA1		SLC39A10				MYH7
LIMK1		SLC39A14				MYH9
LIN7A		SLC8A2				MYL12A
LIN7B		SLC8A3				MYL4
LIN7C		SLC9A3R1				MYL9
LIPG		SLC9A6				MYLIP
LLGL1		SLIT2				MYO5B
LLGL2		SLIT3				NAA15
LMAN1		SMAD1				NAA16
LMAN2		SMAD2				NAPA
LMAN2L		SMAD3				NAPB
LMBR1L		SMAD4				NAPG
LMBRD1		SMAD5				CIAO3
LMNA		SMAD9				NAV2
LMTK2		SMARCA4				NBEA
LONP2		SMARCC1				NCALD
LOXL2		SMO				NCAPG2
LOXL3		SMOC2				NCDN
LPCAT3		SMPD3				NCK1
LRAT		SMURF1				NCKAP1
LRP1		SMURF2				NCKAP1L
LRP10		SNAI2				NCLN
LRP12		SNCA				NCOA4
LRP2		SNW1				NCOA5
LRP4		SNX3				NCOR2
LRP5		SNX5				NCSTN
LRP6		SNX6				NDC80
LRP8		SOGA1				NDEL1
LRPAP1		SORBS2				NDFIP1
LRPPRC		SORL1				NDST2
CARMIL1		SORT1				NDUFAF2
LRRC8A		SOX11				NDUFC2
LRRC8B		SOX17				NDUFS1
LRRC8C		SOX2				NEB
LRRC8D		SP100				NECTIN1
LRRC8E		SPEN				NEDD4
LSG1		SPART				NEDD4L
LTF		SPG21				NEDD9
LTV1		SPN				NEFL
LUZP4		SPPL2A				NEGR1
LY75		SPPL3				NELL2
LYAR		SPRED1				NENF
LYL1		SPRY1				NEO1
LYN		SPRY2				NF1
LYPLA1		SPRY4				NF2
M6PR		SPTBN1				NFKB1
MACF1		SRC				NGEF
MAGED2		SREBF1				NGFR
MAGI2		SREBF2				NIBAN2
PAM16		STAT1				NLE1
MAGOH		STAT2				NLGN1
MAGT1		STAT3				NLGN4X
MAIP1		STAT5B				NME1
MAL2		STAT6				NMT1
MALT1		STING1				NMU
MAN1A1		STK3				NOL3
MAOB		STK36				NOP53
MAP1A		STK39				NOS1
MAP1B		STK4				NOS2
MAP1S		STMN1				NOTCH1
MAP2		STOML2				NOVA1
MAP2K1		STON1				NPC1
MAP2K2		STRAP				NPC2
MAP4K2		STRN				NPHP3
MAP6		STUB1				NPHS1
MAPK1		STX1B				NPM1
MAPK14		STX4				NPPB
MAPK3		STXBP4				NPR1
MAPK8		STYK1				NPR2
MAPKAPK2		SUB1				NPTN
MAPT		SULF1				NPTX1
MAVS		SULT1A3				NPY
MBTPS1		SYK				NPY1R
MCFD2		SYNJ2BP				NQO1
MCL1		TAX1BP3				NR1D1
MCM3AP		TBK1				NR2F2
MCOLN1		TBL1XR1				NR3C1
MCOLN3		TCF7L1				NRCAM
MCTP1		TCTN1				NRDC
MCTP2		TCTN3				NRG1
MCUR1		TDGF1				NRP1
MECP2		TDGF1P3				NRP2
MED1		TDP2				NRXN1
MEGF10		TEK				NRXN2
MELTF		TNS2				NRXN3
MERTK		TERT				NSUN2
MESD		TF				NT5E
MET		TGFB1				NTRK2
MFF		TGFB1I1				NTRK3
MFGE8		TGFB2				NTSR1
MFN2		TGFB3				NUBP1
MFSD1		TGFBR1				NUCB2
MFSD10		TGFBR2				NUCKS1
MFSD12		TGFBR3				NUMB
MFSD14A		THBS1				NUP155
MFSD3		THEMIS2				NUS1
MFSD4B		THY1				OAS1
MFSD5		TIAM1				OCIAD1
MFSD6		TICAM1				OCIAD2
MFSD8		TICAM2				OCLN
MFSD9		TIMP1				OGT
MGARP		TIMP3				OLFM1
MGRN1		TIMP4				OMA1
MGST1		TLE4				OPHN1
MIA3		TLN1				OPRM1
MIB1		TLR2				ORMDL1
MICAL1		TLR3				ORMDL2
MICAL3		TM2D3				ORMDL3
MICALL1		TMBIM1				OSBP
MIDN		TMEM108				OSCAR
MIF		TMEM17				OTOF
MILR1		TMEM231				OXCT1
MINK1		TMEM25				OXTR
MIPEP		TMEM88				P2RX1
MLC1		TMEM9				P2RX3
MLPH		TMPRSS6				P2RX4
MMGT1		TMSB4X				P2RY1
MON1B		TNF				P2RY10
MON2		TNFRSF10A				P2RY12
MPPE1		TNFRSF10B				P2RY2
MPV17		TNFRSF10C				P4HTM
MRC2		TNFRSF11A				PABPC1
MREG		TNFRSF12A				PABPC4
MRGPRX2		TNFRSF13B				PAFAH1B1
MRPL18		TNFRSF13C				PAFAH2
MRS2		TNFRSF18				PAIP1
MS4A1		TNFRSF19				PAIP2
MSN		TNFRSF1A				PAM
MSR1		TNFRSF25				TENT4B
MST1R		TNFSF11				PAPSS2
MT3		TNIK				PARK7
MTMR12		TNKS2				PARP1
ND4		TOLLIP				PARVA
ND5		TP53				PATL1
MTX1		TPBG				PCBP4
MTX2		TRABD2B				PCDH15
MTX3		TRADD				PCDH8
MUL1		TRAF2				PCK2
BLOC1S5		TRAF5				PCSK1N
MVB12A		TRAF7				PCSK5
MVB12B		TRAT1				PCSK6
MVP		TRIM32				PCSK7
MX2		TRIM33				PCSK9
MYBPC3		TRIM41				PDCD10
MYC		TRIM5				PDCD6IP
MYD88		TRIM56				PDCL3
MYH10		TRIO				PDE12
MYH9		RO60				PDE3A
MYLK		TRPM4				PDE4B
MYO18A		TRPV1				PDE4D
MYO19		TSC2				PDGFC
MYO1A		TSG101				PDGFRA
MYO1B		TSPAN14				PDK2
MYO1C		TSPAN15				PDK3
MYO1D		TSPAN32				PDLIM5
MYO1E		TSPAN5				PDPK1
MYO1F		TTBK2				PDPN
MYO1G		TTC26				PDXP
MYO5A		TTLL12				PDZD11
MYO5B		TUBB3				PDZD8
MYO5C		TULP3				PEAR1
MYO6		TWSG1				PECAM1
MYO7A		TXNDC15				PEMT
NACA		TXNDC17				TWNK
NBAS		TXNIP				PER2
NAGPA		TYK2				PEX11A
NALF2		TYRO3				PEX11B
NAPA		UBAC2				PEX6
NAPB		UBASH3B				PF4
NAPG		UBE2D1				PF4V1
NASP		UBE2D3				PFDN1
NCALD		UBE2K				PFDN2
NCBP1		UBE2N				PFDN4
NCBP3		UBE2O				PFDN5
NCKAP1L		UBR5				PFDN6
NCKIPSD		UCHL5				PFKL
NCOA4		UGCG				PFKM
NCOR2		UMOD				PFN1
NCS1		UNC13B				PFN2
NDC1		UNC5A				PGAM5
NDE1		UNC5B				PHAX
NDEL1		UNC5C				PHB1
NDFIP1		UNC5D				PHB2
NDFIP2		USP15				PICALM
NDRG4		USP34				PICK1
NDUFA13		USP47				PID1
NDUFA4		USP8				PIEZO1
NDUFA9		USP9X				PIEZO2
NDUFAF2		USP9Y				PIGR
NDUFB1		VANGL1				PIH1D1
NDUFS7		VANGL2				PIK3C2A
NECAP1		VASN				PIK3CA
NECAP2		VAV2				PIK3CD
NECTIN1		VCP				PIK3CG
NEDD4		VEGFA				PIK3R1
NEDD4L		VEGFC				PIN1
NEFL		VEPH1				PIP
NEMF		VIL1				PIP5K1C
NEU3		VIM				PKD1
NF1		VIPR1				PKD2
NFKB1		VIPR2				PKHD1
NGFR		VLDLR				PKN1
NIBAN2		VPS25				PKP2
NIPA1		VPS35				PLA2G3
NIPA2		VRK2				PLA2G4A
NIPAL3		VTCN1				PLAA
NKAIN1		VTN				PLAT
NLGN1		WASF1				PLAU
NLGN4X		WDR11				PLAUR
NLGN4Y		WDR12				PLB1
NMD3		WDR61				PLCB3
NME1		WFIKKN1				PLCE1
NMT1		WNK1				PLCG1
NNT		WNT10B				PLCG2
NOL3		WNT16				PLEC
NOL6		WNT2B				PLEK
NOLC1		WNT3				PLEKHA1
NOP9		WNT5A				PLEKHH2
NOS1		WNT5B				PLG
NOS2		WNT8A				PLK1
NOSTRIN		WNT8B				PLK2
NOTCH1		WWOX				PLN
NPC1		WWP2				PLOD3
NPC2		WWTR1				PLPP3
NPEPPS		XIAP				PLS1
NPHP3		YAP1				PLSCR1
NPLOC4		YES1				PLSCR3
NPM1		YTHDF2				PLVAP
NPPB		YTHDF3				PLXNA3
NPR1		ZBTB33				PLXNA4
NPTX1		ZC3H15				PMAIP1
NR1D1		ZC3HC1				PML
NRBP1		ZDHHC17				PNKD
NRDE2		ZDHHC3				PNPLA2
NRG1		ZEB1				PNPLA8
NRP1		ZFAND5				PNPT1
NRXN1		ZFYVE27				POLD1
NRXN2		ZGPAT				POLR2D
NRXN3		ZIC3				POLR2E
NSF		ZMIZ1				POMC
NSUN2		ZMYND11				POR
NTF3		ZYX				PORCN
NTRK2		TMEM131L				POTEI
NTSR1		LILRA5				POTEJ
NUDC		DISP2				PPA2
NUMA1		ELAPOR2				PPARGC1B
NUMB		TLR4				PPIA
NUP107		NCR3				PPIB
NUP133		SUSD5				PPIF
NUP153		GREM1				PPP1CA
NUP155		FCGR3B				PPP1R13L
NUP160		LILRA1				PPP1R7
NUP188		CRLF1				PPP3CA
NUP205		TNFRSF21				PPP3CB
NUP210		ANGPTL1				PPP3R1
NUP214		CD160				PPT1
NUP35		WNT11				SLC66A2
NUP37		IL2RA				SLC66A1
NUP43		TRBV12-3				PRCP
NUP50		IGHG4				PRDX1
NUP54		NTRK1				PRDX2
NUP62		CD28				PRDX3
NUP85		IL1R1				PRDX4
NUP88		IL2RB				PRDX5
NUP93		TSHR				PRDX6
NUP98		IL7R				PREPL
NUP58		BDNF				PRKAA1
NUP42		KLRC1				PRKAA2
NUS1		CD27				PRKAB1
NUTF2		IL3RA				PRKACA
NXF1		ADORA1				PRKACB
OCIAD1		CHRNA3				PRKCA
OCIAD2		TIE1				PRKCB
OCLN		GRIA2				PRKCD
OLFM2		CXCR3				PRKCI
OPA1		AGTR2				PRKCQ
OPHN1		INHBE				PRKCZ
OPRM1		GPC5				PRKD1
ORAI1		TNFRSF17				PRKDC
ORAI2		KLRB1				PRKRA
ORAI3		SLAMF1				PRMT1
OS9		SEMA3A				PRMT3
OSBP		IL13RA2				PRNP
OSBP2		CPZ				PROC
OSBPL10		FCRL6				PROCR
OSBPL11		CLEC14A				PROM1
OSBPL1A		P2RY8				PROS1
OSBPL3		SULF2				LZTS3
OSBPL5		APCDD1				PRRT2
OSBPL6		CLEC1A				PSEN1
OSBPL8		GALNT11				PTAFR
OSBPL9		NLGN2				PTBP3
OSCP1		SPPL2B				PTCH1
OSTM1		TNFRSF14				PTEN
OTOF		KLRG1				PTGER1
OXA1L		TCTN2				PTGER3
OXCT1		P2RX7				PTGER4
OXSR1		CMKLR1				PTGES
OXTR		SEMA3C				PTGES3
P2RX1		ASPN				PTGIR
P2RX3		SEMA6B				PTGS1
P2RX4		IL1RL2				PTGS2
P2RY1		CRLF2				PTK2
P2RY12		CHST11				PTK2B
P2RY2		KLRF1				PTN
PABPN1		DKK3				PTPN11
PACC1		CLEC2D				PTPN2
PACSIN1		HHLA2				PTPN6
PACSIN2		TNFSF18				PTPRD
PACSIN3		RFNG				PTPRJ
PAFAH1B1						PTPRN
PAK1						PTPRO
PAM						PTPRS
PANX1						PUM1
PANX2						PUM2
PARD3						PYCARD
PARD6A						PYCR1
PARK7						PYGL
PARL						QRSL1
PCDH17						RAB11A
PCK2						RAB11B
PCM1						RAB11FIP1
PCNT						RAB11FIP2
PCSK5						RAB11FIP3
PCSK6						RAB11FIP5
PCSK9						RAB17
PCYOX1						RAB1A
PDCD10						RAB20
PDCD5						RAB21
PDCD6						RAB22A
PDCD6IP						RAB27A
PDE4B						RAB38
PDE4D						RAB39A
PDGFRB						RAB3A
PDIA4						RAB3B
PDLIM7						RAB3D
PDPK1						RAB3GAP1
PDZD11						RAB44
PDZD8						RAB5A
PDZK1						RAB7A
PEA15						RAB8A
PEAR1						RAB8B
PECAM1						RABL3
PEF1						RAC3
PEG10						RAD23A
PER1						RAF1
PER2						RALY
PEX1						RAP1A
PEX10						RAP1B
PEX12						RAP1GDS1
PEX13						RAP2B
PEX14						RAPGEF2
PEX16						RASA1
PEX26						RASA3
PEX3						RASGRF1
PEX5						RASGRF2
PEX6						RASIP1
PFKL						RB1
PFKM						RB1CC1
PFN2						RBM10
PGRMC2						RBM4
PHAX						RBP1
PHB2						RBP4
PI4KB						RCN3
PICALM						RCOR1
PICK1						RDH10
PID1						RDH11
PIEZO1						RDH12
PIEZO2						RDH13
PIGR						RDH14
PIK3C2A						RDH16
PIK3C3						RDX
PIK3CA						RET
PIK3CD						RETSAT
PIK3CG						RFT1
PIK3R1						RFX3
PIK3R4						RGN
PIKFYVE						RGS14
PIP4K2A						RHAG
PIP4K2B						RHBG
PIP4P2						RHCG
PIP5K1A						RHEB
PIP5K1C						RHO
PITPNA						RHOA
PITPNB						RHOT1
PITPNM1						RHOT2
PITRM1						RICTOR
PKD1						RIMS1
PKD2						RIMS4
PKDCC						RMDN3
PKIA						RNF122
PKP2						RNF128
PLA2G3						RNF139
PLA2G4A						RNF149
PLAA						RNF5
PLAT						ROBO2
PLCG1						ROCK1
PLCG2						ROCK2
PLD1						RORA
PLD2						RPE65
PLD4						RPH3A
PLEK						RPL11
PLIN2						RPL23
PLIN3						RPL5
PLLP						RPLP0
PLN						RPS14
PLP1						RPS17
PLP2						RPS19
PLPP3						RPS24
PLS1						RPS5
PLSCR1						RPS6
PLSCR3						RPS6KA2
PLTP						RPS7
PMAIP1						RPS9
PML						RPTOR
PMPCA						RTF2
PMPCB						RTN4
PNKD						RTN4R
PNPLA8						RUFY3
PNPT1						RUVBL1
POFUT2						RUVBL2
POLA2						RYK
POLDIP3						RYR1
POLR2D						RYR2
POM121						S100A14
POM121C						S100A8
POMC						S100A9
PON1						S100B
PON3						S1PR1
PORCN						S1PR2
PPBP						S1PR3
PPIA						S1PR4
PPID						SAMD4A
PPIF						SAMD4B
PPM1A						SAR1B
PPM1F						SART3
PPP1CC						SASH3
PPP1R10						SAV1
PPP1R12A						SCARB1
PPP1R7						SCD
PPP3CA						SCG5
PPP3CB						SCIN
PPP3CC						SCN10A
PPP3R1						SCN11A
PPP3R2						SCN2A
PPP6C						SCN4B
PPT1						SCN5A
SLC66A2						SCN9A
SLC66A1						SCNN1A
PRAF2						SCNN1B
PREB						SCNN1G
PRELID2						SCO1
PREPL						SCO2
PRICKLE1						SCOC
PRKAA1						SCP2
PRKACA						SCPEP1
PRKAG1						SCRIB
PRKAG2						SEC16A
PRKCB						SEC24A
PRKCD						SEL1L
PRKCI						SELENOS
PRKCZ						SELENOT
PRKD1						SELENOM
PRNP						SELP
PRRT2						SEMA3B
PRSS12						SEMA3D
PRSS8						SEMA3E
PSAP						SEMA4A
PSEN1						SEMA4B
PSEN2						SEMA4C
PTAFR						SEMA4D
PTCH1						SEMA4F
PTEN						SEMA4G
PTGER3						SEMA5A
PTGES						SEMA6A
PTGES2						SEMA6D
PTGS2						SEMA7A
PTK2						SELENON
PTK2B						SEPTIN4
PTPN1						SEPTIN8
PTPN11						SERBP1
PTPN14						SERPINA1
PTPN23						SERPINA3
PTPN6						SERPINA7
PTPRJ						SERPINB2
PTPRN						SERPINC1
PTTG1IP						SERPIND1
PURA						SERPINE1
PXK						SERPINE2
PYCARD						SERPINF1
QKI						SERPINF2
RAB10						SERPING1
RAB11A						SESN2
RAB11B						SESN3
RAB11FIP1						SEZ6
RAB11FIP2						SFN
RAB11FIP3						SFRP1
RAB11FIP5						SFXN1
RAB13						SGCD
RAB14						SGPL1
RAB15						SH2B2
RAB17						SH2B3
RAB18						SH3BP1
RAB19						SH3GL2
RAB1A						SH3GLB1
RAB1B						SHANK2
RAB20						SHANK3
RAB21						SHISA9
RAB22A						SHTN1
RAB23						SIDT2
RAB24						SIN3A
RAB25						SIPA1L1
RAB26						SIRT1
RAB27A						SIT1
RAB27B						SKIL
RAB28						SLC10A7
RAB29						SLC11A2
RAB2A						SLC12A1
RAB2B						SLC12A2
RAB31						SLC12A3
RAB32						SLC12A4
RAB33B						SLC12A5
RAB34						SLC12A6
RAB35						SLC12A7
RAB37						SLC12A9
RAB38						SLC15A4
RAB39A						SLC16A1
RAB39B						SLC16A10
RAB3A						SLC16A2
RAB3B						SLC18A1
RAB3C						SLC18A2
RAB3D						SLC1A1
RAB3GAP1						SLC1A2
RAB3GAP2						SLC1A3
RAB3IL1						SLC1A6
RAB43						SLC22A1
RAB44						SLC22A17
RAB4A						SLC22A3
RAB4B						SLC22A4
RAB5A						SLC22A5
RAB5B						SLC24A1
RAB5C						SLC24A2
RAB6A						SLC25A22
RAB6B						SLC25A33
RAB6C						SLC25A36
RAB7A						SLC25A4
RAB8A						SLC25A40
RAB8B						SLC25A44
RAB9A						SLC25A46
RAB9B						SLC25A5
RABEP1						SLC25A6
RABEPK						SLC26A3
RABGAP1L						SLC26A6
RABGEF1						SLC27A1
RABIF						SLC28A2
RABL3						SLC29A1
RAC2						SLC29A2
RACGAP1						SLC29A4
RAE1						SLC2A1
RAF1						SLC2A10
RALA						SLC2A4
RALB						SLC30A1
RALBP1						SLC30A3
RAMP1						SLC30A4
RAN						SLC30A5
RANBP1						SLC30A6
RANBP2						SLC30A7
RANBP3						SLC30A9
RANGAP1						SLC31A1
RAP1A						SLC31A2
RAP1B						SLC32A1
RAP1GDS1						SLC34A1
RASA3						SLC34A2
RASGRF1						SLC35D3
RASGRF2						SLC35F6
RASGRP1						SLC35G1
RBM15B						SLC37A4
RBM22						SLC38A1
RBM4						SLC39A10
RBM8A						SLC39A13
RBP1						SLC39A14
RBP4						SLC39A3
RBSN						SLC39A4
RCN3						SLC39A6
RCVRN						SLC39A7
RDX						SLC39A8
REEP2						SLC40A1
REEP5						SLC41A1
REEP6						SLC44A4
REPS1						SLC46A1
RER1						SLC4A1
RFT1						SLC4A10
RFTN1						SLC4A11
RFTN2						SLC4A2
RFX3						SLC4A3
RGN						SLC4A4
RGPD1						SLC4A5
RGS14						SLC4A7
RGS7						SLC4A8
RHAG						SLC4A9
RHBDD1						SLC6A1
RHBDD3						SLC6A11
RHBDF1						SLC6A4
RHBDF2						SLC7A11
RHBG						SLC7A5
RHCG						SLC7A8
RHOA						SLC8A1
RHOB						SLC8A2
RHOBTB2						SLC8A3
RHOG						SLC8B1
RHOJ						SLC9A1
RHOQ						SLC9A2
RHOT1						SLC9A3
RHOT2						SLC9A3R1
RHOU						SLC9A4
RHOV						SLC9A5
RILPL1						SLC9A6
RILPL2						SLC9A7
RIMS1						SLC9A8
RIMS4						SLC9A9
RIN1						SLC9B2
RINT1						SLC9C1
RIOK2						SLCO1B1
RIPK1						SLCO1C1
RIPOR1						SLCO4A1
RNF103-CHMP3						SLIT1
RNF126						SLIT2
RNF139						SLITRK4
RNF185						SLMAP
RNF31						SMAD1
RNF5						SMAD2
ROCK1						SMAD3
ROMO1						SMAD4
ROS1						SMAD5
RP2						SMAP1
RPAIN						SMARCA4
RPGR						SMARCB1
RPH3A						SMDT1
RPL11						SMO
RPL23						SMPD3
RPLP0						SNAP23
RPS15						SNAP25
RRAD						SNAP29
RRBP1						SNAP47
RRS1						SNAPIN
RTBDN						SNCA
RTN2						SNCAIP
RTN3						SNCG
RTP1						SNF8
RTRAF						SNTA1
RUFY1						SNX19
RUFY3						SNX9
RXRA						SOAT1
RYR1						SOAT2
RYR2						SOD1
S100A10						SOD2
S100A13						SOD3
S100A6						SORCS2
S100A8						SOX11
SAE1						SOX17
SAG						SP3
SAMD9						SPAG1
SAMM50						SPART
SAR1A						SPG7
SAR1B						SPINK1
SARAF						SPNS2
SARNP						SPP1
SCAMP1						SPPL3
SCAMP2						SPTA1
SCAMP3						SPTAN1
SCAMP4						SPTB
SCAMP5						SPTBN1
SCAP						SPTBN2
SCARA3						SPTBN4
SCARB1						SQSTM1
SCARB2						SRC
SCARF1						SRCIN1
SCARF2						SRD5A3
SCFD1						SREBF1
SCFD2						SREBF2
SCG2						SRF
SCG5						SRI
SCIN						SSH1
SCN10A						SSTR5
SCN11A						ST3GAL4
SCN2A						STARD3
SCN4B						STAT1
SCN5A						STAT3
SCN9A						STAT5B
SCNN1A						STAT6
SCNN1B						STAU1
SCNN1G						STAU2
SCP2						STC2
SCRIB						STEAP1
SCRN1						STEAP2
SCYL1						STEAP3
SCYL2						STEAP4
SDC1						STIM1
SDC4						STIM2
SDCBP						STK3
SDCBP2						STK39
SDHD						STK4
SEC13						STMN1
SEC14L1						STOML2
SEC16A						STRAP
SEC22A						STUB1
SEC22B						STX11
SEC22C						STX12
SEC23A						STX1B
SEC23B						STX2
SEC23IP						STX3
SEC24A						STX4
SEC24B						STXBP1
SEC24C						STXBP2
SEC24D						STXBP3
SEC31A						STXBP4
SEC31B						STXBP5
SEC61A1						STXBP5L
SEC61A2						SUCNR1
SEC61B						SUGT1
SEC61G						SULT1E1
SEC62						SUMO1
SEC63						SURF4
SEH1L						SV2A
SEL1L						SVIL
SELENBP1						SWAP70
SELENOS						SYAP1
SELENOT						VAMP7
[truncated: 907 more rows]

## Sheet: Mouse
Supplementary table 1: Table representing the classification of the curated proteins in the REMEMProt based on the molecular functions for human, and mouse systems.
Receptors	Transporters	Channel	Enzyme	Structural/adhesion	Regulators	Adaptors	Immune response
Epha2	Abcg2	Ano10	Nsdhl	Tln1	Rack1	Atp1b3	Alcam
Ephb4	Ano10	Ano6	Ptgs2	Vim	Slc5a3	Gnb1	Ano6
Nrp2	Ano6	Anxa2	Tecr	Actb	Fxyd4	Lmbrd1	Anxa1
Egfr	Anxa2	Gja1	Txn1	Actr3	Gnb2	Rack1	Anxa2
Insr	Atp1a1	Itgav	Acox1	Arpc4	Ywhae	Stx12	B2m
Epha4	Atp1a2	Kcnn4	Adh1	Krt19	Vti1b	Vamp3	Bsg
Epha5	Atp1a3	P2rx7	Adh5	Tuba1b	Nedd4l	Ap1m1	Bst2
Ntrk2	Atp1b3	Psen1	Akr1a1	Tuba1c	Scn4b	Ap1s1	Cd44
Bmpr2	Atp2b2	Slc12a2	Akr1c14	Tuba4a	Fxyd1	Ap2a2	Cd47
Tyro3	Atp6v0a2	Slc12a7	Aldh1l1	Tubb4a	Cav3	Ap2m1	Cd81
Ephb1	Atp6v0c	Tmem109	Aldh2	Tubb4b	Cacng3	Arpc4	Epha2
Csf1r	Atp6v0d1	Ano1	Aldh3a2	Tubb5	Cacna2d3	Gnb2	Ephb4
Nrp1	Atp6v1b2	Fxyd4	Aldh8a1	Tnnt2	Kcnab2	Hspa8	Flot1
Tgfbr2	Gja1	Nupl2	Aldh9a1	Sptbn1	Cacng2	Napa	Flot2
Igf2r	Itgav	Ptk2b	Aox3	Krt17	Nrxn1	Pdzk1	Gja1
Acvr1	Kcnn4	Slc17a3	Cat	Sptb	Grm3	Sec22b	Ifitm2
Acvr1b	Mfsd1	Tmem38a	Cryz	Ank2	Grm2	Tnnt2	Ifitm3
Eng	P2rx7	Mpv17	Cyb5a	Ank3	Grm7	Lamtor2	Il6st
Epha1	Pgrmc2	Vdac2	Cyb5b	Tubb3	Dlg1	Iscu	Itga3
Erbb3	Psen1	Kcnj11	Cyb5r3	Tubb6	Dpp6	Wwc2	Itga6
Fgfr4	Scarb1	Aqp1	Cyp19a1	Sptbn2	Ank2	Sun2	Itga7
Flt4	Sec63	Cacna2d1	Cyp1a2	Ina	Nrxn3	Tcap	Jagn1
Kdr	Slc12a2	Vdac3	Cyp2c70	Add1	Snta1	Iqgap1	Kcnn4
Acvr2a	Slc12a4	Abcc9	Cyp2d26	Tubb2a	Itpr1	Cox15	Ldlr
Bmpr1a	Slc12a7	Scn4b	Cyp2e1	Add2	Stx1a	Vti1b	Lrp1
Ddr1	Slc12a9	Tmco1	Cyp2f2	Nefl	Prkcb	Atp1b1	Mia3
Epha7	Slc16a1	Mcu	Cyp7b1	Tln2	Camk2d	Cav3	Msn
Ephb2	Slc1a5	Nup155	Dhrs1	Arpc2	Dpp10	Stx1b	Myh9
Ephb3	Slc29a1	Itpr3	Dlat	Arpc3	Ywhah	Atp1b2	Myo1c
Ephb6	Slc2a1	Ttyh1	Dpyd	Gfap	Gpd1l	Snap25	P2rx7
Erbb4	Slc2a3	Gabra1	Eef1d	Krt76	Alox15	Dlg1	Psen1
Fgfr1	Slc37a2	Cacng3	Fasn	Add3	Nedd4	Ncstn	Ptprj
Fgfr2	Slc3a2	Gpm6a	Fmo1	Crocc	Flna	Ank2	Pvr
Fgfr3	Slc44a1	Kcnd2	Fmo5	Synm	Stx7	Jup	Rab10
Flt1	Slc44a2	Kcna2	Gapdh	Tubb1	Stx8	Vamp2	Rab35
Igf1r	Slc4a10	Cacna2d3	Gcdh	Actn1	Vamp8	Snap47	Sdc4
Mertk	Slc5a3	Gabrb3	Glrx3	Mpp2	Akt1	Shank2	Serinc5
Met	Slc6a8	Gria1	Glud1	Dlg4	Cav1	Ssx2ip	Slc12a2
Ntrk3	Slc6a9	Kcnab2	Gpd1	Dlg1	Fxyd2	Dab2ip	Slc7a1
Pdgfrb	Slc7a1	Trpv2	Gpx1	Dlg2	Bcl2	Ap2a1	Tapbp
Tek	Slc7a5	Gabrb2	Gstp1	Bsn	Cacnb3	Stx1a	Tcirg1
Tgfbr1	Tcirg1	Ryr2	Gulo	Shank2	Cacng4	Vps18	Tfrc
Atp2b2	Tmem109	Grin1	Haao	Shank3	Mcub	Nefl	Thbs1
Cd81	Tmem165	Cacna1a	Hba-a1	Pclo	Fxyd6	Fscn1	Tspan6
Cltc	Abca6	Kcnma1	Hgd	Dnm3	Kcnip3	Abi1	Vamp3
Dner	Abcb11	Scn1a	Hpd	Erc2	Kcnmb4	Abi2	Vim
Flot1	Ano1	Gria2	Hsd11b1	Dlgap1	Tspan13	Septin11	Acin1
Flot2	Apoa1	Scn2a	Hsd17b12	Homer1	Wnk4	Hip1	Actn1
Gfra1	Apoe	Ttyh3	Hsd17b13	Anxa2	Pacsin3	Ecpas	Actr3
Gja1	Atp11c	Gria3	Hsd17b4	Ctnna1	Pcsk9	Peli2	Ahcy
Gna11	Atp2a2	Gabra3	Hsd3b3	Ctnna2	Ptpn3	Aph1a	Apoa1
Gna12	Cltb	Gabrb1	Idh1	Msn	Slc30a1	Col1a2	Apoe
Gna13	Cyb5b	Kcnj3	Ldha	Myh9	Slc9a3r1	Lamtor3	Arg1
Gnai2	Fxyd4	Grik3	Mdh1	Myo1c	Snf8	Napg	Ass1
Gnat1	Hnrnpa3	Cacng8	Mdh2	Capza2	Stim1	Septin2	Atp11c
Il6st	Hpx	Gria4	Me1	Capzb	Stim2	Septin9	C4b
Itga3	Mttp	Cacng2	Mgst1	Cfl1	Sumo1	Serinc1	Calr
Itga5	Nupl2	Hcn2	Mthfd1	Dstn	Gabra1	Serinc3	Ctsh
Itga6	Ptk2b	Gabrg2	P4hb	Eef2	Gabrb3	Snap23	Cyp19a1
Itga7	Rnase4	Cacna1e	Pah	Egfr	Gria1	Stx3	Cyp7b1
Itga8	Slc17a3	Cacnb4	Park7	Hnrnpu	Gabrb2	Stx7	Ddt
Itgav	Slc22a20	Clcn6	Pdhb	Iqgap2	Grin1	Stx8	Dhx9
Itgb1	Slc27a2	Cacna1b	Pdia3	P4hb	Gria3	Vamp7	Ebp
Lmbrd1	Slc27a5	Cacna2d2	Pdia4	Pls1	Gabra3	Vamp8	Eef2
Lrp1	Slc4a1	Cacna1f	Pdia6	Spta1	Gabrb1	Vti1a	Eprs
Msn	Slc4a5	Kcnc3	Pgk1	Washc1	Gabrg2	Skp1	Etv6
Myo1c	Slc7a6	Chrna9	Por	Ywhag	Chrna9	Amfr	Fasn
Nptn	Surf4	Slc17a7	Prdx1	Rdx	Gabbr1	Bnip1	Fcgrt
P2rx7	Tmed10	Snap25	Prdx5	Epb41l2	Gabrr1	Gosr2	G3bp1
Psen1	Letm1	Slc1a4	Prdx6	Ablim1	Chrm1	Stx16	Gapdh
Ptprj	Fabp3	Slc1a1	Qdpr	Myoz2	Gabra5	Stx18	Glo1
Rack1	Slc25a19	Atp6v1a	Rdh11	Myh6	Gabrd	Ap1g2	Gpx1
Rala	Sfxn4	Slc12a5	Rdh7	Ezr	Gabrg3	Ap4e1	Hba-a1
Rer1	COX2	Slc24a2	Retsat	Tpm1	Glrb	Arrb1	Hnrnpk
Thbs1	Tmem38a	Slc24a4	Selenbp1	Myh7b	Grid2	Baiap2	Hp
Tln1	ND2	Grm7	Sod1	Myl3	Grik2	Bet1	Hpx
Actn1	Slc25a13	Vdac1	Sord	Actn2	Grik5	Bfar	Hsp90ab1
Ano1	Uqcrfs1	Itpr1	Spr	Myl2	Grin2d"	Bicd2	Hspa8
Ap2m1	Mrs2	Itpr2	Surf4	Nebl		Cav1	Krt19
Apoa1	Mpv17	Atp5pb	Ugdh	Msrb2		Cav2	Krt75
Apoe	Slc25a12	Eef1a2	Ivd	Myo18a		Chchd3	Mrc1
Atp2a2	Slc4a3	Lrrc8a	Acadm	Synpo2l		Cib1	Mthfd1
Calr	Abca13	Pex5l	Glrx5	Plec		Crk	Nampt
Canx	Vdac2	Lrrc8c	Msrb2	Vcl		Cul4b	Nme2
Cfl1	Kcnj11	Clcn5	Cbr3	Ldb3		Cux1	Nono
Dbi	Ndufs1	Clcn7	Bckdha	Lrrc10		Dab2	Park7
Ddt	Aqp1	Clic1	Acadsb	Iqgap1		Erg28	Pdia3
Dnaja1	Abcb7	Clic4	Crat	Stx1b		Gas2	Picalm
Eif3a	Ndufs4	Mcoln2	Sdha	Kcnma1		Grb14	Pigr
Fgg	Slc38a3	P2rx4	Ptges2	Syn1		Grb2	Pnp
Fus	Abcb8	Pacc1	Cyc1	Cap1		Herpud1	Ppib
Galnt11	Cacna2d1	Sec61a1	Aifm2	Epb41l3		Hip1r	Prdx1
Gdf11	Mpc2	Tmem63a	COX2	Dmtn		Irs1	Psma1
Hsp90ab1	Slc30a9	Trpa1	ND2	Sptan1		Itsn1	Psme1
Hsp90b1	Vdac3	Aqp2	Uqcrfs1	Cap2		Khdrbs1	Psme2
Hspa8	Abcc9	Gabrr1	Ldhb	Ppp1r9a		Ksr1	Ptk2b
Nampt	Ndufv2	Kcnq5	Dhrs7	Anxa8		Ldlrap1	Rap1a
Nsf	Tomm40l	P2rx2	Ndufs1	Vps18		Magi1	Rpl13a
P4hb	Ndufs8	Slc4a11	Dhrs7c	Ywhah		Magi3	Rps19
Park7	Slc25a42	Tmem120a	Mgst3	Macf1		Map2k2	Rps24
Pdzk1	Ndufv1	Aqp11	Sccpdh	Map1b		Ank1	Rps3
Picalm	Ndufs7	Calhm6	Ndufs4	Coro1a		Ap2s1	Rps6
Psmc5	Scn4b	Ccdc51	Aifm1	Myh10		Cdc42se2	Rps7
Ptk2b	Slc8a1	Clcn2	Cox15	Dbn1		Dlgap1	Samhd1
Rpl11	Ndufs3	Clcn3	Ndufv2	Fscn1		Retreg2	Sfpq
Rpl13a	Slc27a1	Clcn4	Maob	Synpo		Retreg1	Slc4a1
Snx5	Slc2a4	Gja3	Ndufs8	Ppp1r9b		Retreg3	Sod1
Ttr	Tmco1	Gjb1	Ndufv1	Myo5a		Frs2	Spta1
Tubb5	Slc25a22	Gjb2	Ndufs7	Hip1		Homer1	Syncrip
Vcp	ND4	Kcnj8	Cycs	Cfl2		Homer2	Tkfc
Vps35	Ndufs2	Kcnn2	Ndufs3	Myh14		Magi2	Vps26b
Ywhag	ND3	Lrrc8d	Ndufa9	Capg		Mapk8ip3	Ywhaz
Dnajb11	Npc1	Marcksl1	Tmx1	Cotl1		Mavs	Ezr
Dnaja3	Abcc1	Asic2	Hsdl1	Dst		Syne1	Mylpf
Clu	CYTB	Asic1	Akr1b7	Flna		Syne2	Fech
Cdc42	Ucp3	Ano3	ND4	Fmnl1		Tjp2	Myo18a
Sqstm1	ND1	Ano4	Etfdh	Lcp1		Sun1	Plec
Phb	Atp1b1	Aqp4	Ndufs2	Myo5b		Use1	Dnaja3
ND2	ND5	Bcl2	ND3	Pfn1		Ykt6	Clu
Aqp1	Slc25a31	Cachd1	Abcc1	Vps16		Nck1	Phb2
Pdcd6ip	Timm17a	Cacna1d	CYTB	Clmn		Nup62	Cdc42
Ndufa7	Slc35f6	Cacna1h	ND1	Dbnl		Pdcd6	Nras
Cd151	COX1	Cacnb2	ND5	Lasp1		Pdlim5	Sqstm1
Anxa7	Mcu	Cacnb3	Sdhc	Gsn		Pef1	Phb
Plpp3	Slc25a5	Cacng4	COX1	Scin		Pex3	Nlrx1
Adipoq	Slc25a4	Cdk5	Sdhd	Ceacam1		Psmg2	Zmpste24
Cd36	Cd36	Cnr1	Hsd17b11	Adssl1		Rabac1	Ndufs4
Stx1b	Slc25a3	Calhm5	COX3	Afdn		Rb1cc1	Ndufa7
Cacng3	COX3	Gabra2	Kcnab2	Aif1		Slc9a3r1	Tmem143
Gria1	Nup155	Gabra5	Cox5a	Baiap2l1		Slc9a3r2	Rab3b
Grin1	Abcb1a	Gabrd	Hadha	Capza1		Sorbs1	Romo1
Gabrb1	Atp2b1	Gabrg3	Pdha1	Coro1c		Stap2	Cd151
Cacng2	Itpr3	Gjb6	Ogdh	Coro2b		Stat3	Lamp1
Cntfr	Ttyh1	Gjc3	Dld	Coro7		Stx17	Bves
Sema7a	Gabra1	Glra3	Gpd1l	Daam1		Stx2	Rras
Sema6a	Cacng3	Glrb	Alox15	Dag1		Stx6	Dysf
Nrxn1	Gpm6a	Grid2	Sod2	Diaph1		Telo2	Pura
Slurp2	Kcnd2	Grik2	Hadh	Dmd		Tradd	Chd2
S1pr1	Kcna2	Grik5	Mthfd1l	Emd		Vps11	Epg5
Adcyap1	Cacna2d3	Grin2a	Hmgcr	Epb41			Rhoa
Grm5	Gabrb3	Grin2b	Hbb-b1	Eps8l2			Adipoq
Dlg4	Gria1	Grin2d	Aldh3b1	Fer			Mcu
Cask	Kcnab2	Hcn1	Bloc1s1	Fermt2			Slc25a5
Ncstn	Trpv2	Hcn3	Cox4i1	Flnb			Cd36
Ptprd	Gabrb2	Hcn4	Cox6c	Gas2			Kcnab2
Ptprz1	Ryr2	Kcna1	Cyba	Gipc1			Cacnb4
Gnaq	Grin1	Kcna4	Cybb	Hcls1			Il18rap
Gnao1	Cacna1a	Kcna5	Frrs1	Hip1r			Sema7a
Gnaz	Kcnma1	Kcna6	Ndufa13	Lima1			Pirb
Nlgn1	Scn1a	Kcnb2	Ptgs1	Maea			P2ry12
Gnai1	Gria2	Kcnc2	Idh3b	Marcks			S1pr1
Nlgn2	Scn2a	Kcnc4	Aldh6a1	Marcksl1			Adcyap1
Dnm2	Ttyh3	Kcnd1	Cyp2c23	Antxr1			Adora3
Nlgn3	Gria3	Kcnd3	Cyp4v3	Cacnb2			Dlg1
Thy1	Gabra3	Kcnh1	Cyp51	Epb41l1			Tyro3
Icam5	Gabrb1	Kcnh5	Dhcr7	Ermn			Ephb1
Lgi1	Kcnj3	Kcnh8	Fads1	Gjb6			Ncstn
Lingo1	Grik3	Kcnip3	Fads2	Homer2			Sppl2a
Cadm4	Cacng8	Kcnj2	Hmox2	Myo9a			Ptprd
Mag	Gria4	Kcnj4	Hsd17b2	Nf2			Ptprz1
Cadm1	Cacng2	Kcnj6	Hsd17b7	Nos3			Sirpa
Dmtn	Hcn2	Kcnj9	Hsd3b7	Syne1			Ptprs
Shank2	Gabrg2	Kcnk1	Iyd	Syne2			Arl8b
Ly6h	Cacna1e	Kcnk4	Pcyox1	Tmem201			Thy1
Angptl1	Cacnb4	Kcnmb4	Srd5a1	Trpc5			Sptb
Reep2	Clcn6	Kcnn3	Steap4	Wasf1			Vamp2
Itgae	Cacna1b	Kcnq3	Tm7sf2	Ctnna3			Cadm1
Flrt2	Cacna2d2	Mcoln1	Txndc15	Myo10			Dmtn
Lrrtm2	Cacna1f	ATP8	Vkorc1	Myo19			Clptm1
Shank3	Kcnc3	Nalcn	Acad11	Myo1b			Lamp3
Sema4a	Chrna9	Tmem175	Acadl	Myo1g			Stoml2
Lancl1	Slc17a7	Tmem38b	Acads	Myo6			Sema4a
Dab2ip	Slc1a3	Tmem63b	Acadvl	Myo7a			Podxl2
Syt1	Slc30a3	Tmem63c	Adi1	Myo7b			Fcho1
Ap2a1	Snap25	Tpcn1	Agmo	Parva			Dab2ip
Prkar2a	Slc27a4	Trpc1	Agps	Parvb			Stxbp1
Aak1	Slc1a4	Trpc4	Aldh16a1	Pdlim5			Vps33a
Prkca	Sv2b	Trpc5	Aldh18a1	Pstpip2			Nme1
Dusp3	Slc6a1	ATP6	Alox5ap	Ptk2			Prkcb
Ndp	Slc1a2	Nup107	Aspdh	Shroom2			Hk1
Hsp90aa1	Slc1a1	Orai1	Asph	Svil			Prkca
Dnm1	Atp6v1a	Rasa3	Bckdhb	Vasp			Mapk1
Dnm3	Slc12a5	Rhag	Bdh1	Whamm			Dgkz
Rhot1	Atp2b3	Rhbg	Bdh2	Bsg			Dapk1
Gnai3	Slc24a2	Rhd	Blvrb	Cd47			Mtor
Nedd4	Slc24a4	Slc12a6	Cbr4	Cd81			Ppp3ca
Plcg1	Slc4a4	Slc14a1	Ccs	Gfra1			Dusp3
Tubb3	Slc4a8	Stim1	Chchd4	Itga3			Ctnnb1
Ppp1r9b	Slc7a8	Stim2	Chdh	Itga5			Hspd1
Tln2	Slc6a11	Tmc6	Coq6	Itga6			Hsp90aa1
Arfgef2	Slc29a4	Ttyh2	Coq7	Itga7			Rhot1
Tollip	Slc23a2	Rack1	Cox5b	Itga8			Rab5b
Map7	Abcc10	Slc5a3	Cox6a1	Itgav			Ddx3x
Pebp1	Slc32a1	Gnb2	Cox7a1	Itgb1			Ddost
Pitpnm1	Atp10a	Ywhae	Cox7a2l	Nptn			Alox15
Pitpnm3	Atp2b4	Vti1b	Cox7b	Psen1			Plcg1
Gfap	Slc9a6	Nedd4l	Cpox	Ptprj			Braf
Lama4	Grm7	Fxyd1	Cyb561a3	Pvr			Rab3c
Cyrib	Cnnm1	Cav3	Cyb5r1	Tenm3			Hspa9
Tg	Stra6	Nrxn1	Cyp1a1	Thbs1			Add1
Lama3	Cnnm2	Grm3	Cyp20a1	Calr			Coro1a
Adam9	Osbpl8	Grm2	Cyp26a1	Fgg			Add2
App	Vdac1	Dlg1	Cyp27a1	Rpsa			Krt1
Cd9	Itpr1	Dpp6	Cyp2s1	Obscn			Rtn4
Col2a1	Itpr2	Ank2	Cyp2u1	Dsp			Arhgef2
Col3a1	Atp6v1e1	Nrxn3	Cyp39a1	Dsg2			Lrrc8a
Dst	Atp6v1c1	Snta1	Cyp46a1	Cd151			Abi1
Flna	Slc8a2	Stx1a	Cyp4a10	Bcam			Tspan2
Fyn	Atp6v0a1	Prkcb	Cyp4b1	Anxa7			Nf1
Gba	Atp6v1h	Camk2d	Cyp4f18	Plpp3			Tollip
Gla	Atp5pb	Dpp10	Cyp7a1	Sema7a			Prex1
Gpnmb	Sv2a	Ywhah	Cyp8b1	Nrxn1			Prr7
Itgb2	Abcd3	Gpd1l	D2hgdh	Bmpr2			Msh2
Jak1	Tomm22	Alox15	Dao	Ptprd			Sod2
Lcp1	Atp8a1	Nedd4	Ddo	Ptprz1			Pld3
Lgals3	Atp7b	Flna	Decr2	Sirpa			Dnm1l
Lyn	Eef1a2	Stx7	Degs1	Ptprf			Ddx1
Mfge8	Cox5a	Stx8	Dhcr24	Cntn1			St3gal4
Nisch	Lrrc8a	Vamp8	Dhodh	Nlgn1			Rab6a
P2rx4	Pex5l	Akt1	Dhrs11	Nlgn2			Atg9a
Pfn1	Atp6v1d	Cav1	Dhrs3	Cntn4			Kif5b
Plscr1	Pitpnm1	Fxyd2	Dhrs4	Thy1			Hbb-b1
Ptprc	Slc9a8	Mcub	Dhrs7b	Icam5			Masp2
Rab8b	Atp9b	Fxyd6	Dhrs9	Jup			Cyrib
Sdcbp	Atp9a	Tspan13	Dhrsx	Nectin1			Coch
Snx2	Atp8b3	Wnk4	Dio1	Nfasc			Aim2
Tlr2	Atg9a	Pacsin3	Dnajc10	Cadm1			Adam8
Tlr9	Lrrc8c	Pcsk9	Ero1a	Cdh13			Adam9
Unc93b1	Tmem30a	Ptpn3	Ero1b	Cdh10			Ager
Frk	Abca3	Slc30a1	Etfa	Itgae			App
Aip	Abcb6	Slc9a3r1	Fads6	Lrrc4c			Atp6ap1
Timm50	Atp11a	Snf8	Far1	Nrcam			Atp7a
Bcap31	Atp12a	Sumo1	Fdxr	Dscaml1			Capg
C3	Atp7a	Kcnj1	Fmo2	Prkca			Cd14
Ceacam1	Clcn5		Fmo3	Ctnnb1			Cd180
Cxadr	Clcn7		Fmo4	Ntng1			Cd68
Derl1	Clic1		Foxred1	Adam8			Cd9
F11r	Clic4		G6pc	Adam9			Cdc42ep4
Icam1	Cox6c		Gfer	Cd9			Col3a1
Itga1	Mcoln2		Glrx	Col3a1			Colec12
Abca1	Mfsd12		Gpd2	Gpnmb			Csf1r
Ace	Ndufa13		Gpx4	Itgb2			Ctsc
Adam17	Npc2		Grhpr	Lyn			Ctss
Agt	P2rx4		Gstk1	Mfge8			Cyba
Agtr1a	Pacc1		Gstt1	Nisch			Cybb
Arap1	Plscr1		Hibadh	P2rx4			Evi2b
Arf4	Plscr3		Hmox1	Ptpn6			Fcer1g
Arhgef1	Sec61a1		Hpgd	Sdcbp			Fcgr2b
Arhgef12	Slc15a3		Hsd11b2	Ndrg1			Fyn
Arrb1	Slc31a1		Hsd17b10	Cxadr			Gba
Arrb2	Slc36a1		Hsd17b6	F11r			Gpnmb
Avpr1a	Slc38a2		Hsd3b2	Icam1			Grn
C1qbp	Slc38a7		Hsd3b5	Itga1			Il2rg
Casp8	Slc39a4		Idh2	Ninj1			Irf2bp2
Cav1	Slc48a1		Ifi30	Acvr1			Itgb2
Cd177	Spns1		Kdsr	Adam17			Kif16b
Cd2ap	Stard3		Kif1b	Cd177			Lcp1
Cd74	Tmem63a		Kmo	Cd2ap			Lgals1
Cdh17	Trpa1		L2hgdh	Cdh1			Lgals3
Cdh5	Aqp2		Ldhd	Cdh17			Lgmn
Chuk	Lasp1		Maoa	Cdh5			Ly86
Clec2d	Magt1		Aifm3	Cdhr5			Lyn
Cnih4	Abcb4		Asphd2	Cldn7			Mcoln2
Crk	Abcc2		Cox4i2	Cr1l			P2rx4
Cul3	Abcc6		Dbh	Dab2			Pi4k2a
Dab2	Abcg8		Fads3	Dscam			Pld4
Dmd	Ceacam1		Heph	Epcam			Plscr1
Dock2	Gabrr1		Lbr	Esam			Pml
Dock4	Kcnq5		Moxd1	Fbln1			Ptpn6
Dscam	P2rx2		ND4L	Fgb			Ptprc
Ednrb	Sidt2		Ndufb8	Fn1			Rab27a
Efnb1	Slc10a1		Nos1	Icam2			Rab7b
Eml2	Slc22a1		Nos3	Ilk			Rab8b
Erbin	Slc26a1		Tmx3	Itga2b			Rac2
Ern1	Slc2a2		Tmx2	Itgal			Rc3h1
F2r	Slc37a4		Vcam1	Itgax			Rhog
Fbln1	Slc4a11		Vkorc1l1	Itgb3			Sec61a1
Fer	Slco1a1		Msmo1	Kdr			Serinc3
Fermt2	Slco1b2		Msra	Adam15			Serpinc1
Fgb	Tmem120a		Mtarc1	Arvcf			Slc15a3
Fgr	Vmp1		Nnt	Cdh11			Smpdl3b
Fkbp1a	Abca1		Ogfod3	Cdh12			Snap23
Fn1	Abca2		P3h2	Cdh4			Stx7
Fpr1	Abca7		Pecr	Cdh9			Stx8
Fzd7	Abca9		Phgdh	Col4a3			Tgfbr2
Gabarapl1	Abcb10		Plod1	Cx3cl1			Tlr13
Gfer	Abcc3		Plod3	Emb			Tlr2
Gipc1	Abcd1		Ppox	Jam2			Tlr3
Gopc	Abcd2		Prdx3	Jam3			Tlr7
Grb14	Abcd4		Prodh2	Kirrel3			Tlr9
Grb2	Abcg5		Ptgis	Tjp1			Tmem106a
Grk2	Aqp11		Pxdn	Tjp2			Tmem176a
Hfe	Atg2a		Pycr1	Trpc4			Tmem176b
Hyal2	Atg2b		Pycr2	Vcam1			Trim14
Icam2	Atp13a1		Qsox1	Vwf			Ttll1
Ikbkb	Atp13a3		Qsox2	Pkp1			Unc93b1
Il13ra1	Atp1a4		Rdh10	Pkp3			Vamp4
Il1r1	Atp2a1		Rdh12	Pkp4			Vamp7
Ilk	Atp2a3		Rdh14	Mmp14			Vamp8
Irak1	Atp2c1		Rtn4ip1	Nectin2			Frk
Irs1	Atp6v0a4		Sc5d	Numb			Erap1
Itch	Atp6v0d2		Scd1	Prom1			Ythdf3
Itga2b	Atp6v1g1		Sco2	Ptk7			Crip2
Itgal	Atp8b1		Sdr42e1	Ptpn2			Dbnl
Itgax	C2cd2l		Selenof	Ptprb			Ndrg1
Itgb3	Calhm6		Selenot	Tgfbi			Gsn
Itgb4	Ccdc51		Sqle	Tjp3			Scin
Jak2	Cdh17		Sqor	Tspan4			Ptbp3
Kcnj8	Clcn2		Srd5a3	Tspan8			Bcap31
Klb	Clcn3		Steap3				C3
Lbp	Clcn4		Suox				Cd38
Ldlrap1	Cnnm3		Tbxas1				Ceacam1
Leprot	Cnnm4		Uevld				Clec4f
Lgr4	Cox5b		Vat1				Clec4g
Lifr	Cox6a1		Wwox				Cxadr
Lpin1	Cox7b		Zadh2				Enpp3
Lpl	Cyb561a3		Atp1a1				F11r
Lrp4	Gja3		Atp1a2				Selenos
Lrpap1	Gjb1		Atp1a3				Hsd3b7
Ly6e	Gjb2		Atp2b2				Icam1
Marchf8	Gltpd2		Entpd2				Itga1
Abcb9	Gm2a		Gna11				Mospd2
Adam15	Kcnj8		Gna12				Ninj1
Adra2a	Kcnn2		Gna13				Prxl2a
Adra2c	Lrrc8d		Gnai2				Sgpl1
Aplp1	Marcksl1		Gnal				Slc37a4
Cacng4	Abca5		Gnat1				Syvn1
Cdk5	Abcb9		Gnb1				Tmbim6
Chrm3	Abcg1		Rab10				Abcb10
Col4a3	Asic2		Rab11b				Ace
Cx3cl1	Asic1		Rab14				Acvr1b
Cx3cr1	Ano3		Rab15				Adam17
Efna3	Ano4		Rab18				Adgre1
Efnb2	Aqp4		Rab1a				Adgrg3
Efnb3	Atp13a4		Rab1b				Adtrp
Epb41l1	Atp13a5		Rab2a				Agpat5
Fibcd1	Atp6v1g2		Rab33b				Aif1
Frs2	Atp8a2		Rab35				Akap1
Gabra5	Bcl2		Rab5c				Akt1
Shisa6	Cachd1		Rab6b				Alas2
Wls	Cacna1d		Rala				Anxa3
Hbegf	Cacna1h		Rap1b				Ap1g1
Hck	Cacnb2		Atad1				Ap3b1
Homer1	Cacnb3		Atp11c				Ap3d1
Homer2	Cacng4		Atp2a2				Appl1
Igsf1	Cdk5		Cct2				Appl2
Jam2	Cnr1		Cct3				Armc6
Jam3	Cox4i2		Cct4				Arrb2
Kcna5	Cplx3		Cct5				Atad3a
Lama1	Calhm5		Cct6a				Atg5
Lama2	Flvcr2		Cct7				Atm
Lrrc4b	Gabra2		Cct8				B4galt1
Lrtm2	Gabra5		Ddx17				Bad
Magi2	Gabrd		Ddx6				Bak1
Megf10	Gabrg3		Dhx9				Bcar1
Mfsd6	Gjb6		Eef2				Bcr
Neto1	Gjc3		Eif4a1				C1qbp
Neto2	Glra3		Hsp90ab1				C1qc
Notch1	Glrb		Hsp90b1				C8a
Tap1	Gramd1a		Hspa4l				C8b
Tgfbrap1	Gramd1b		Hspa5				C8g
Tiam1	Grid2		Hspa8				C9
Tmbim1	Grik2		Hyou1				Car2
Tmeff1	Grik5		Nsf				Casp8
Trpc1	Grin2a		Psmc1				Cav1
Vcam1	Grin2b		Psmc2				Cd177
Vwf	Grin2d		Psmc3				Cd274
Zdhhc17	Hcn1		Psmc4				Cd34
Tgfb1i1	Hcn3		Psmc5				Cd48
Wnk4	Hcn4		Psmc6				Cd55
Marco	Igf1r		Rap1a				Cd5l
Mesd	Kcna1		Tcp1				Cd74
Mmp14	Kcna4		Tuba1b				Cdc37
Myd88	Kcna5		Tuba1c				Cdh17
Nck1	Kcna6		Tuba4a				Cfi
Pcsk9	Kcnb2		Tubb4a				Chuk
Pdpk1	Kcnc2		Tubb4b				Cib1
Pecr	Kcnc4		Tubb5				Cldn1
Pex14	Kcnd1		Vcp				Clec1b
Pf4	Kcnd3		Eef1a1				Clec2d
Pik3ap1	Kcnh1		Mmut				Clec4n
Pik3r1	Kcnh5		Cdc42				Cr1l
Pitpnm2	Kcnh8		Arf3				Crk
Plg	Kcnip3		Nras				Csk
Ppp2ca	Kcnj2		Smc4				Ctse
Prlr	Kcnj4		Bcs1l				Ctsl
Ptk2	Kcnj6		Rab3b				Cybc1
Ptpn1	Kcnj9		Rras				Dab2
Ptpn2	Kcnk1		Chd2				Ddx58
Rab4a	Kcnk4		Rhoa				Dhrs7b
Ripk1	Kcnmb4		Abcb1a				Dnajb9
Rtn4rl1	Kcnn3		Atp2b1				Dock2
S100a8	Kcnq3		Atp2b3				Dpep1
Scyl2	Mcoln1		Atp10a				Ednrb
Sema4g	Mfsd10		Atp2b4				Efnb1
Sh3gl1	Mfsd2a		Diras2				Eif2b1
Shc1	Mfsd4a		Arl8b				Eif6
Slc9a3r1	Mfsd5		Rap2b				Enpp1
Slc9a3r2	ATP8		Gnaq				Epb42
Smurf2	ND4L		Gnao1				Erbin
Snx1	Nalcn		Gnaz				Ext1
Snx17	Ndufb8		Rap2a				Fam20c
Snx4	Nipa1		Gnai1				Fam210b
Snx6	Tap1		Rab2b				Fam3a
Sorbs1	Timm22		Dnm2				Farp2
Stat3	Tmem175		Atp5pb				Fas
Strap	Mmgt1		Abcd3				Fer
Tap2	Tmem38b		Atp8a1				Fgb
Tgfbi	Tmem63b		Atp7b				Fgr
Tor2a	Tmem63c		Eef1a2				Fkbp1a
Tradd	Tomm20		Rab3a				Flnb
Traf6	Tomm40		Atl1				Fn1
Tspan4	Tpcn1		Hspd1				Fpr1
Tspan8	Trpc1		Hsp90aa1				Fzd7
Tyk2	Trpc4		Dnm1				G6pc
Vav2	Trpc5		Dnm3				Gbp2
Stx12	Xpr1		Arf1				Gbp5
Vamp3	Zdhhc17		Rhot1				Gch1
Sec22b	Gak		Rab5b				Gfer
Vti1b	Mfsd14a		Ddx3x				Ggt1
Snap25	Mfsd3		Rab21				Gimap5
Vamp2	Mfsd8		Rasd2				Golph3
Snap47	Mfsd9		Gnai3				Gpam
Stx1a	Mpc1		Rab3c				Gpld1
Snap23	ATP6		Tubb3				Gramd4
Stx3	Nipa2		Tppp				Hax1
Stx7	Npc1l1		Tubb6				Hcls1
Stx8	Nup107		Hspa9				Hfe
Vamp7	Orai1		Tubb2a				Hmox1
Vamp8	Osbp		Kif13b				Hps1
Vti1a	Osbpl11		Septin11				Hras
Bnip1	Osbpl5		Msh2				Hyal2
Gosr2	Osbpl9		Hspa4				Ide
Stx16	Pitpna		Atp9b				Ifi30
Stx18	Pitpnm2		Atp9a				Ifitm1
Bet1	Plscr2		Atp8b3				Igfbp2
Use1	Pltp		Lonp1				Il13ra1
Ykt6	Rasa3		Yme1l1				Il15ra
Stx17	Rhag		Lonp2				Il1r1
Stx2	Rhbg		Tufm				Inppl1
Stx6	Rhd		Opa1				Irak1
Ddr	Sec61a2		Dnm1l				Itch
Atp1a3	Sec61g		Ddx1				Itga2b
Mia3	Sfxn1		Mfn2				Itgal
Scarb1	Sfxn2		Lsg1				Itgam
Scarb2	Sfxn3		Rab6a				Itgb3
Tfrc	Sfxn5		Ddx39a				Jak2
Asgr1	Slc10a5		Kif5b				Kdelr1
Mrc1	Slc10a7		Drg1				Kdr
Surf4	Slc11a1		Abca3				Khdrbs1
Tmprss4	Slc11a2		Abcb6				Lbp
Vldlr	Slc12a1		Arf6				Lgr4
Apobr	Slc12a3		Arl8a				Lpin1
Colec12	Slc12a6		Atp11a				Lrp5
Lgals3bp	Slc13a3		Atp12a				Ltbr
Lrp10	Slc14a1		Atp7a				Ly6d
Msr1	Slc15a4		Kif16b				Maea
Cd163	Slc16a10		Rab11a				Map2k2
Stab1	Slc16a2		Rab12				Marchf8
Stab2	Slc16a7		Rab22a				Abcb9
Tmprss13	Slc17a2		Rab27a				Acvr2a
Tfr2	Slc17a4		Rab31				Adam15
Abca7	Slc17a9		Rab3d				Ank1
Cd5l	Slc19a1		Rab4b				Aqp4
Cfi	Slc20a2		Rab7b				Bcl2
Cubn	Slc22a12		Rab8a				Bmpr1a
Dmbt1	Slc22a18		Rab8b				Btk
Enpp1	Slc22a2		Rab9				Cacnb3
Folr1	Slc22a23		Rac2				Cd200
Folr2	Slc22a3		Rac3				Chst2
Itgam	Slc22a4		Ralb				Cnr1
Lrp8	Slc22a6		Rap2c				Copg1
Scarf1	Slc22a7		Rhog				Cx3cl1
Timd2	Slc23a1		Rraga				Cx3cr1
Ldlr	Slc25a10		Rragc				Dbh
Gria2	Slc25a15		Sar1b				Efnb2
Gria3	Slc25a17		Septin2				Efnb3
Grik3	Slc25a21		Septin9				Ephb2
Gria4	Slc25a23		Eif4a3				Ephb3
Grm3	Slc25a24		Abcc6				Ephb6
Grm1	Slc25a26		Abcg8				Fgfr2
Grm2	Slc25a28		Atl2				Fgfr3
Grm6	Slc25a29		Atl3				Flt1
Grm4	Slc25a30		Abcb10				Gprc5b
Grm7	Slc25a32		Abcd1				Hck
Grid2	Slc25a37		Abcg5				Heph
Grik2	Slc25a38		Adssl1				Igf1r
Grik5	Slc25a44		Afg3l1				Jam2
Grin2a	Slc25a45		Afg3l2				Jam3
Grin2b	Slc25a47		Alpl				Kirrel3
Grin2d	Slc25a48		Arf4				Lbr
Grm8	Slc26a11		Arf5				Lrfn5
Atp2b	Slc26a6		Arfrp1				Lrp8
Clt	Slc29a3		Arhgap5				Plin3
Plxnc1	Slc2a8		Arl1				Mavs
Pkhd1l1	Slc30a1		Arl2				Mertk
Plxna2	Slc30a10		Arl3				Mfsd6
Gabrg2	Slc30a5		Atad3a				Mul1
Gabbr2	Slc30a6		Atp13a1				Notch1
Gabbr1	Slc30a7		Atp1a4				Notch2
Gabrr1	Slc31a2		Atp2a1				Syt11
Gabra2	Slc35a1		Atp2a3				Tap1
Gabrd	Slc35b2		Atp2c1				Tjp2
Gabrg3	Slc35b3		Clpx				Tnfrsf21
Gabra1	Slc35b4		Ddx19a				Vcam1
Gabrb3	Slc35c1		Eif2s3y				Vkorc1l1
Gabrb2	Slc35c2		Entpd4				Vps33b
Gabra3	Slc35d2		Entpd8				Zdhhc5
Chrna9	Slc35e1		Gbp2				Mmp14
Chrm1	Slc38a10		Gbp5				Myd88
Glrb	Slc38a4		Gch1				Myo1g
	Slc39a11		Gtpbp3				Nck1
	Slc39a14		Guf1				Ndst2
	Slc39a7		Hras				Nectin2
	Slc39a8		Hspa13				Nemp1
	Slc40a1		Ide				Nfam1
	Slc41a3		Katna1				Nploc4
	Slc43a1		Kif13a				Nup85
	Slc43a2		Get3				Parp14
	Slc43a3		Atp13a4				Pbxip1
	Slc44a3		Atp13a5				Pdpk1
	Slc46a1		Atp6v1g2				Pecam1
	Slc46a3		Atp8a2				Pf4
	Slc47a1		Diras1				Pik3ap1
	Slc4a2		Mras				Pik3r1
	Slc4a7		Mfn1				Pikfyve
	Slc50a1		Mtg1				Pip4k2a
	Slc5a1		Myo19				Pkn1
	Slc5a10		Nkiras2				Pla2g4a
	Slc5a11		Nubp2				Pla2g6
	Slc5a12		Nubpl				Plcb1
	Slc5a2		Pex1				Plg
	Slc5a8		Pex6				Plpp6
	Slc6a12		Pikfyve				Plvap
	Slc6a13		Rab17				Podxl
	Slc6a18		Rab24				Prdx3
	Slc6a19		Rab29				Prkar1a
	Slc6a6		Rab30				Prkcd
	Slc7a2		Rab43				Prkch
	Slc8b1		Rab4a				Prkd2
	Slc9a1		Rac1				Psen2
	Slc9a3r1		Rheb				Psmb9
	Slc9a9		Rhoc				Ptk2
	Slco1a4		Rhod				Ptpn2
	Slco1a6		Rhot2				Rab17
	Slco2a1		Rras2				Rab29
	Slco2b1		Slc25a16				Rab43
	Stim1		Spast				Rab4a
	Stim2		Spg7				Rac1
	Sv2c		Tor1a				Raf1
	Tap2		Tor1b				Rftn1
	Timm17b		Tor2a				Rhag
	Timm23		Tor4a				Rhd
	Tmc6		Trap1				Rin3
	Tmem144		Tsr1				Ripk1
	Tmem30b		Tubb1				Rnf185
	Tmem41b		Vps4a				Rnf31
	Ttyh2		Vps4b				Rock1
	Tusc3		Gars				Rps6kb1
	Atp1a		Slc25a42				S100a8
	Nptn		Fitm2				S100a9
	Actn1		Enpp4				Scap
	Ap2m1		Enpp3				Scrib
	Hsp90ab1		Entpd5				Selenok
	Ywhae		Cant1				Sfxn1
	Ywhaq		Dolpp1				Shpk
	Ywhaz		Entpd1				Skap2
	Actn2		Fhit				Slc11a1
	Tcap		Prune1				Slc11a2
	Nedd4l		Nudt1				Slc15a4
	Cav3		Plpp1				Slc25a38
	Mpp2		Plpp5				Slc26a6
	Dlg1		Plpp6				Slc40a1
	Ank2		Acyp2				Slc7a2
	Vamp2		Adam10				Slc8b1
	Rims3		Apmap				Smap1
	Ppp1r9a		Atp6v1b2				Smpd1
	Snta1		Cpd				Smpd3
	Stx1a		Ermp1				Snx4
	Camk2d		Il1rap				Sos1
	Dpp10		Lnpep				Sphk2
	Ywhah		Psen1				Sppl2b
	Htt		Ptprj				Srebf1
	Hsp90aa1		Rhbdd1				St3gal1
	Gpd1l		Sacm1l				Stat3
	Ppp1r9b		Tfrc				Stat6
	Flna		Tmem59				Stk10
	Fyn		Aadac				Stk11
	Lyn		Acaa2				Stk39
	Arrb1		Agl				Stxbp2
	Bak1		Agmat				Stxbp3
	Cav1		Ahcy				Swap70
	Cdh5		Arg1				Tap2
	Cherp		Ces2e				Tek
	Cib1		Ces2h				Tgfbr1
	Crbn		Cps1				Timd2
	Diaph1		Ctdsp1				Tmem102
	Fkbp1a		Ctsb				Traf6
	Gopc		Ctsh				Trex1
	Herpud1		Dnpep				Tsc1
	Ank1		Dpp4				Tyk2
	Homer1		Dpys				Uba5
	Ppp2ca		Ece1				Unc13d
	S100a10		Eif3f				Vnn1
	Sh3gl1		Eif3h				Adam1
	Tspo		Ephx1				Nptn
	Yes1		Ephx2				Pdcd6ip
	Cyb5		Esd				Atp2b1
	Slc1a		Faah				Arhgdia
	Slc29a		Fbp1				Snx27
	Sec6		Ganab				Atp6v0c
	Slc12a		Hint1				Atp6v0d1
			Hp				Atp6v1b2
			Lap3				Itgav
			Las1l				Mlec
			Pde4a				Rab18
			Pgam1				Rab5c
			Pon1				Rap1b
			Pon3				Scamp1
			Psma4				Slc44a2
			Psmb1				Stom
			Psmb3				Vapa
			Psmb4				Actb
			Psmb6				Agl
			Rgn				Ap1m1
			Rida				Arpc4
			Rnase4				Capza2
			Rps3				Cat
			Samhd1				Cct2
			Sec11c				Cct8
			Snd1				Commd3
			Tmprss4				Commd9
			Tpp2				Copb1
			Upb1				Cyb5r3
			Usp24				Dnajc3
			Hint2				Erp44
			Clpp				Gstp1
			Hibch				Idh1
			Pdp1				Iqgap2
			Ctsd				Lamp2
			Htra2				Mgst1
			Acot2				Pa2g4
			Nceh1				Pgam1
			Zmpste24				Pgm2
			Abhd12				Pgrmc1
			Uqcrc2				Ppia
			Ptprn				Psma2
			Adprh				Psma3
			Oma1				Psma4
			Parl				Psma6
			Lactb				Psmb3
			Pfkl				Psmb6
			Gdpd1				Psmc1
			Smpd2				Psmc4
			Pnkd				Psmc5
			Plpp3				Psmc6
			Pm20d1				Psmd12
			Il18rap				Psmd2
			Il1rapl1				Stbd1
			Adam22				Surf4
			Adam23				Ttr
			Usp9x				Tubb5
			Dpp6				Txndc5
			Ncstn				Vcp
			Trhde				Eef1a1
			Adam11				Dsp
			Tmprss11c				Vcl
			Sppl2a				Ptges2
			Ptpra				Iqgap1
			Plppr4				Art1
			Ptprd				Abca13
			Ptprz1				Dnajc5
			Ptprs				Syngr1
			Ptprf				Pfkl
			Ppp3cb				Cep290
			Ptprg				Snap25
			Ggt7				Atp6v1a
			Mgll				Rap2b
			Dagla				Cap1
			Nme1				Jup
			Npepps				Nfasc
			Dpp10				Sptan1
			Ppp1cc				Atp6v1c1
			Ppp2r1a				Atp6v1h
			Ppp3ca				Atp8a1
			Synj1				Ppp2r1a
			Dusp3				Rab3a
			Acp1				Pygb
			Mtmr1				Cyfip1
			Dpysl2				Cyfip2
			Cnp				Dnajc13
			Gls				Atp6v1d
			Endod1				Psmb2
			Pde2a				Ctsa
			Plcg1				Cand1
			Sec23ip				Arpc3
			Usp14				Psmd3
			Pitpnm3				Tmem30a
			Psmb2				Peli2
			Ctsa				Aldh3b1
			Pld3				Aprt
			Iars				Arl8a
			St3gal4				Arsb
			Tinagl1				Asah1
			Cpa3				Atp11a
			Masp2				Cotl1
			Ddhd1				Creg1
			Adam8				Eea1
			Adam9				Enpp4
			Arsb				Gdi2
			Asah1				Gla
			Ctsc				Glb1
			Ctss				Gns
			Gba				Golga7
			Gla				Gpr84
			Glb1				Hexb
			Gns				Lamtor1
			Gusb				Lamtor3
			Hexa				Man2b1
			Hexb				Manba
			Lgmn				Ncf4
			Lipa				Npc2
			Man2a1				Plekho2
			Man2b1				Rab3d
			Man2b2				Rab4b
			Manba				Rap2c
			Mogs				Sdcbp
			Napsa				Stk11ip
			Pip4p1				Tmem63a
			Pip4p2				Tspan14
			Pld4				Uba52
			Plscr1				Psmd5
			Ppt1				Skp1
			Ppt2				Psmd14
			Ptpn6				Agpat2
			Ptprc				Hmox2
			Serinc1				Igf2r
			Smpdl3b				Adgre5
			Tlr13				Alad
			Tlr2				Armc8
			Tlr3				Atp6ap2
			Tlr7				Atp6v0d2
			Tlr9				Baiap2
			Tpd52l2				Bcl2l1
			Tpp1				Bri3
			Usp8				Cant1
			Erap1				Capza1
			Hdac6				Cd63
			Capn1				Cmtm6
			Nt5c2				Cpn2
			Abhd14b				Cst3
			Psmd14				Degs1
			Cops5				Dera
			Pgam5				Diaph1
			Bphl				Dpp7
			Timm50				Elmo1
			Abhd3				Folr2
			Myorg				Ghdc
			Anpep				Gm2a
			Cd38				Grb2
			Ces2c				Icam2
			Enpep				Ist1
			Hdhd2				Itgax
			Ptrh2				Itln1
			Sec11a				Lpcat1
			Sigirr				Atp6v1g2
			Spcs2				Cd93
			Tmprss13				Mapk10
			Tfr2				Mme
			Abhd1				Ndufc2
			Abhd13				Nf2
			Abhd15				Tmbim1
			Abhd16a				Wasf1
			Abhd2				Pkp1
			Abhd6				Myo10
			Ace				Nkiras2
			Ace2				Pafah1b2
			Acot13				Pak2
			Acy3				Pik3ca
			Adam17				Plac8
			Adtrp				Ppp2ca
			Aig1				Ppp2r1b
			Amdhd2				Prkacb
			Apeh				Prss2
			Asah2				Ptprb
			Aspg				Pygl
			Atxn3				Qsox1
			Bche				Tmc6
			Bmp1				Tom1
			Bpnt2				Vat1
			Car2				Vav2
			Capn2				Vps35l
			Capns1				Adam10
			Casp8
			Cd5l
			Cemip2
			Cfi
			Cr1l
			Ctdnep1
			Ctrb1
			Ctse
			Ctsl
			Daglb
			Ddx50
			Ddx58
			Dpep1
			Dpp3
			Dpp7
			Dpp9
			Echdc2
			Edem1
			Edem3
			Ehd2
			Enpp1
			Eri3
			Ern1
			Exog
			Fahd1
			Ficd
			Fig4
			Furin
			Gaa
			Galc
			Gba2
			Gde1
			Ggt1
			Ggt5
			Ggt6
			Gm2a
			Gne
			Gpaa1
			Gpld1
			Habp2
			Hdac10
			Hdac11
			Hpn
			Hyal2
			Il1r1
			Immp1l
			Immp2l
			Impa1
			Inpp5b
			Inppl1
			Klb
			Klkb1
			Lpin1
			Lpin2
			Lpl
			Lypla1
			Lypla2
			Man1a2
			Man1b1
			Man2a2
			Manea
			Ache
			Adam15
			Bace1
			Copg1
			Ecel1
			Enpp6
			G6pc3
			Il1rapl2
			Plppr2
			Plppr3
			Plppr5
			Plin3
			Maneal
			Mest
			Mme
			Mmp17
			Napepld
			Ncln
			Neu4
			Them4
			Tmem62
			Ppm1a
			Tns3
			Mbtps1
			Mep1a
			Mep1b
			Mmp14
			Mtm1
			Mtmr2
			Myd88
			Naalad2
			Ndst1
			Ndst2
			Neu1
			Neu3
			Nln
			Npepl1
			Nt5e
			Nup98
			Ormdl1
			Pafah1b2
			Pcsk5
			Pcsk9
			Pde3b
			Pgap1
			Pgls
			Pgp
			Pigk
			Pigl
			Pik3ap1
			Pla1a
			Pla2g4a
			Pla2g4f
			Pla2g6
			Plcb1
			Pld1
			Pld2
			Plg
			Plpp2
			Pmpcb
			Pnpla6
			Pnpla7
			Pnpla8
			Pnpt1
			Polg
			Pon2
			Ppm1b
			Ppm1l
			Ppp2ca
			Ppp2r5a
			Ppp4c
			Ppp5c
			Prss2
			Psen2
			Psmb9
			Ptp4a1
			Ptp4a2
			Ptpmt1
			Ptpn1
			Ptpn12
			Ptpn2
			Ptpn23
			Ptpn3
			Ptprb
			Pxylp1
			Qpctl
			Rce1
			Rexo2
			Rhbdf2
			Rnpep
			Rpp30
			Scpep1
			Sgpp1
			Sirt3
			Sirt5
			Smpd1
			Smpd3
			Smpd4
			Spcs1
			Sppl2b
			Stambp
			Sts
			Tgm2
			Tmprss11b
			Tmprss6
			Tns2
			Treh
			Trex1
			Tysnd1
			Usp19
			Usp30
			Usp48
			Vnn1
			Anxa2
			Ehd1
			Myo1c
			Ngfr
			Clta
			Eno1
			Eprs
			Gnb2
			Iqgap2
			Picalm
			Rabgap1
			Mycbp2
			Sptbn1
			Vcl
			Preb
			Iqgap1
			Gria1
			Rph3a
			Nckap1
			Rims1
			Rims3
			Ppp1r9a
			Stoml2
			Farp1
			Exoc2
			Rock2
			Rab3gap2
			Braf
			Cyfip1
			Dmxl2
			Srgap2
			Cyfip2
			Arhgef2
			Abi2
			Pex5l
			Cse1l
			Myo5a
			Marchf5
			Cyrib
			Arhgdia
			Atp6ap1
			Flna
			Fmnl1
			Gdi2
			Lcp1
			Pfn1
			Tnpo1
			Ndrg1
			Cdc42bpb
			Abca1
			Acap2
			Afdn
			Als2cl
			Ankfy1
			Ap1g1
			Ap3m1
			Arhgap1
			Atg16l1
			Bcl2l1
			Becn1
			Bicd2
			Bnip3
			Cav1
			Cib1
			Coro1c
			Daam1
			Dennd10
			Dennd1a
			Diaph1
			Dock4
			Exoc4
			Exoc8
			Fer
			Fnbp1l
			Gga1
			Gga2
			Gga3
			Golga5
			Ipo13
			Ipo4
			Ipo8
			Ipo9
			Kpnb1
			Mapkap1
			Adcyap1r1
			Cdc42se2
			Gapvd1
			Tbc1d20
			Tmem127
			Wasf1
			Sgsm3
			Npc1l1
			Pak2
			Pex5
			Pkn1
			Pkn2
			Prkch
			Rab11fip1
			Raf1
			Ralbp1
			Ranbp2
			Rangap1
			Rapgef4
			Ric1
			Rilp
			Rin3
			Rock1
			Sh3gl1
			Strn3
			Tnpo3
			Tsc2
			Unc13d
			Whamm
			Yipf2
			Galnt1
			Stt3a
			Galnt11
			Gys2
			Nampt
			Pnp
			Ugt1a1
			Ugt2a3
			Ugt2b1
			Ugt2b37
			Ugt3a2
			Colgalt1
			Dpm1
			Art1
			Galnt2
			Stt3b
			Art3
			Tmtc3
			Has1
			Pygb
			Ogt
			Alg2
			Wdfy3
			Pygm
			Alg5
			Aprt
			Ugt2b35
			Alg1
			Alg10b
			Alg11
			Alg12
			Alg3
			Alg6
			Alg8
			Alg9
			B3galt1
			B3galt6
			B3gat3
			B3gnt2
			B4galnt1
			B4galnt2
			B4galt1
			B4galt3
			B4galt5
			B4galt7
			B4gat1
			C1galt1
			C1galt1c1
			Dpagt1
			Dpy19l1
			Dpy19l3
			Dpy19l4
			Ext1
			Ext2
			Extl1
			Extl2
			Extl3
			Fut8
			Galnt10
			Galnt3
			Galnt6
			Galnt7
			Gcnt4
			Gxylt1
			Pgap4
			Csgalnact2
			Galnt13
			Galnt18
			Large1
			Mgat1
			Mgat2
			Tmtc4
			Ugcg
			Galnt17
			Xxylt1
			Mgat4b
			Mgat5
			Mphosph8
			Naprt
			Parp14
			Parp16
			Pigb
			Pigh
			Pigq
			Pomgnt1
			Pomt1
			Pomt2
			Pygl
			Qprt
			Rxylt1
			St3gal1
			St3gal3
			St6gal1
			Ugt2a1
			Umps
			Xylt2
			Zc3hav1
			Atp6v0c
			Calr
			Dnaja1
			Egfr
			Erlin2
			Hgs
			Pa2g4
			Pcbp2
			Psma3
			Ptk2b
			Rpl11
			Rpl23
			Rpl5
			Scamp3
			Tpi1
			Ywhae
			Ywhaz
			Dbt
			Clu
			Sqstm1
			Slc25a5
			Ddrgk1
			Ckb
			Prkar2a
			Prkar2b
			Prkaca
			Uqcrc1
			Wfs1
			Rtn4
			Tollip
			Prr7
			Herc2
			Psmd1
			Lrpprc
			Gabarapl2
			Jak1
			Lyn
			Map1lc3b
			Pml
			Stx8
			Uba52
			Sumo2
			Aup1
			Derl1
			Erlin1
			Tmbim6
			Arrb1
			Arrb2
			Bag4
			Bid
			Blzf1
			Crk
			Cul3
			Cul4b
			Cul5
			Erbb3
			Fzd4
			Gabarapl1
			Gsk3b
			Itch
			Ltbr
			Apc
			Bcl2
			Gpr37
			Grik2
			Kcnq3
			Map1lc3a
			Mul1
			Syt11
			Tmem97
			Tsg101
			Ube2j1
			Nae1
			Nploc4
			Prkacb
			Prkar1a
			Ripk1
			Rnf31
			Rnf40
			Slc22a18
			Snx9
			Stam
			Sumo1
			Traf6
			Ube2j2
			Ddr2
			Epha2
			Ephb4
			Nrp2
			Insr
			Epha4
			Epha5
			Ntrk2
			Bmpr2
			Tyro3
			Ephb1
			Csf1r
			Nrp1
			Tgfbr2
			Igf2r
			Acvr1
			Acvr1b
			Eng
			Epha1
			Fgfr4
			Flt4
			Kdr
			Acvr2a
			Bmpr1a
			Ddr1
			Epha7
			Ephb2
			Ephb3
			Ephb6
			Erbb4
			Fgfr1
			Fgfr2
			Fgfr3
			Flt1
			Igf1r
			Mertk
			Met
			Ntrk3
			Pdgfrb
			Tek
			Tgfbr1
			Acaa1a
			Acat2
			Acly
			Glul
			Hmgcs2
			Nat8
			Scp2
			Lclat1
			Gnpat
			Acsm5
			Cpt1b
			Cpt1a
			Hhatl
			Agpat3
			Mboat7
			Cs
			Dlst
			Acat1
			Tgm3
			Lpgat1
			Nat14
			Hgsnat
			Hadhb
			Agpat2
			Nat8f1
			Nat8f2
			Nat8f5
			Cers2
			Acaa1b
			Agpat1
			Agpat5
			Alas2
			Casd1
			Cers6
			Cpt2
			Dgat1
			Dgat2
			Elovl1
			Elovl2
			Elovl5
			Elovl6
			Epb42
			Gnpnat1
			Gpam
			Gpat3
			Gpat4
			Hmgcs1
			Lipt2
			Lpcat1
			Lpcat2
			Lpcat3
			Lrat
			Agpat4
			Lpcat4
			Cpt1c
			Gcat
			Cers1
			Mboat2
			Nat8l
			Tgm1
			Tmem68
			Ykt6
			Zdhhc17
			Zdhhc3
			Zdhhc5
			Zdhhc6
			Zdhhc8
			Zdhhc9
			Med24
			Nmt1
			Nmt2
			Osgep
			Osgepl1
			Oxsm
			Pigw
			Sh3glb1
			Soat2
			Sptlc1
			Sptlc2
			Zdhhc20
			Zdhhc21
			Adk
			Bhmt
			Cdkal1
			Comt
			Fntb
			Gnmt
			Gstm1
			Gstz1
			Inmt
			Khk
			Mat1a
			Mettl7b
			Nme2
			Otc
			Papss2
			Pklr
			Prpsap1
			Prpsap2
			Ptges3
			Rbbp6
			Rnf123
			Tex14
			Tkfc
			Tkt
			Ugp2
			Ndufaf7
			Nmnat3
			Ash1l
			Ttn
			Obscn
			Hipk1
			Ckm
			Oxct1
			Mmab
			Trim72
			Nccrp1
			Got1
			Chpt1
			Pgk2
			Cds2
			Pdk4
			Pkm
			Gk
			Nedd4l
			Smg1
			Cdipt
			Gart
			Ckmt2
			Cask
			Pip5k1c
			Grk6
			Comtd1
			Lancl1
			Vps18
			Pi4ka
			Prkcg
			Camk2g
			Aak1
			Trio
			Camk2a
			Prkcb
			Hk1
			Camkv
			Dclk1
			Prkca
			Pip4k2b
			Camk2b
			Cit
			Mark2
			Camk2d
			Mapk1
			Dgkz
			Dapk1
			Pip5k1a
			Mtor
			Got2
			Nedd4
			Ppp1r9b
			Agk
			Pfkp
			Stk24
			Peli2
			Fyn
			Ilvbl
			Pi4k2a
			Rc3h1
			Rnf13
			Rnf149
			Trim14
			Frk
			Prps2
			Amfr
			Syvn1
			Adck2
			Adpgk
			Ak2
			Akap1
			Akt1
			Akt2
			Aktip
			Antkmt
			Arel1
			Atm
			Atpsckmt
			Bcr
			Bfar
			Birc6
			Cdk4
			Cept1
			Chst14
			Chuk
			Ckmt1
			Coq2
			Coq8b
			Cox10
			Crls1
			Csk
			Csnk1d
			Dcakd
			Dgke
			Dgkq
			Dhdds
			Dolk
			Dtymk
			Eif2ak3
			Fam20b
			Fam20c
			Fdft1
			Fggy
			Fgr
			Fkrp
			Gatm
			Glyctk
			Gmppb
			Gnptab
			Gnptg
			Grk2
			Gucy2c
			Hk2
			Hk3
			Hs2st1
			Icmt
			Idnk
			Ikbkb
			Ilk
			Irak1
			Jak2
			Ksr1
			Lmtk3
			Maea
			Maged1
			Map2k2
			Map4k5
			Marchf6
			Marchf8
			Aatk
			Ak1
			Btk
			Cdk5
			Cds1
			Chst12
			Chst2
			Dgka
			Dgkb
			Gal3st3
			Hck
			Mapk10
			Mast1
			Mmd2
			Mpst
			Ndufb9
			Npr2
			Tgfbrap1
			Tjp1
			Tpst1
			Tst
			Ubr4
			Tamm41
			Gak
			Wnk4
			Mark3
			Mgrn1
			Mib1
			Mink1
			Mlkl
			Mmd
			Mocs2
			Mocs3
			Mtpap
			Mvk
			Myzap
			Nck1
			Nme3
			Npr1
			Nrbp1
			Pacsin2
			Pcyt1a
			Pdk1
			Pdpk1
			Pemt
			Pex12
			Pfkm
			Phkb
			Pi4k2b
			Pi4kb
			Pign
			Pigo
			Pik3c2a
			Pik3ca
			Pip4k2a
			Pip4k2c
			Prkaa1
			Prkcd
			Prkci
			Prkd2
			Prkd3
			Prps1
			Ptdss1
			Ptdss2
			Ptk2
			Ptk7
			Rabggtb
			Rbks
			Rnf121
			Rnf128
			Rnf170
			Rnf185
			Rnf5
			Rps6kb1
			Scyl2
			Selenoi
			Sephs1
			Sephs2
			Shpk
			Slk
			Smurf2
			Sphk2
			Stk10
			Stk11
			Stk16
			Stk38
			Stk38l
			Stk39
			Taldo1
			Tmem129
			Tpst2
			Tsr3
			Tyk2
			Uap1
			Ube2d3
			Ubiad1
			Ubr2
			Ubr3
			Vps11
			Vps39
			Vrk2
			Wwp1
			Yes1
			Yrdc
			Aco1
			Aldob
			Asl
			Csad
			Cth
			Ddt
			Echs1
			Glo1
			Hacd3
			Hal
			Sds
			Uroc1
			Aco2
			Fech
			Naxd
			Adcy1
			Adcy9
			Adcy4
			Gad1
			Gad2
			Eno2
			Adsl
			Ggcx
			Hacd2
			Sgpl1
			Adcy5
			Adcy6
			Alad
			Auh
			Car15
			Dera
			Dglucy
			Eno3
			Gucy1b1
			Hccs
			Hmgcl
			Hoga1
			L3hypdh
			Adcy2
			Adcy3
			Adcy8
			Sdsl
			Srr
			Tyw1
			Uxs1
			Tmem30a
			Abcb4
			Abca2
			Abca7
			Atp8b1
			Abcg1
			Mfsd2a
			Tmem30b
			Atp1b3
			Tcirg1
			Tmem106b
			Actr3
			Fxyd4
			Hnrnpk
			Rdx
			Ezr
			Atp1b1
			Atp1b2
			Ank2
			Snta1
			Atp6v1e1
			Atp6v0a1
			Selenos
			Atp6v0a4
			Ank1
			Trpc1
			Trpc5
			Pex26
			Sdf2l1
			Tor1aip1
			Cox18
			Emc10
			Emc2
			Emc6
			Emc7
			Emc8
			Mmgt1
			Oxa1l
			Timm9
			Cdh2
			Kcnn4
			Rack1
			Cfl1
			Mvp
			Dlg4
			Dlg2
			Sirpa
			Cadm4
			Jup
			Dab2ip
			Ctnnb1
			Kifap3
			Lgals3
			Ppp2r2a
			Ceacam1
			Itga1
			Ankle2
			Ap3b1
			Bad
			Cdh1
			Cdh5
			Ghr
			Grb2
			Nemp1
			Pard3
			Pik3r1
			Slc9a1
			Snx3
			Stat3
			Stat6
			Strn
			Stx17
			Cltc
			Flot1
			Flot2
			Itga3
			Itgav
			Ldlr
			Lrp1
			Pzp
			Psap
			Mbp
			Mug2
			Col1a1
			Col1a2
			Col3a1
			Serpinc1
			Cd177
			Chmp3
			Cst3
			Derl2
			Fn1
			Itgb3
			Chl1
			Vwf
			Os9
			Sri
			Stim1
			Gja1
			Eif3a
			Rpl13a
			Ywhag
			Dnaja3
			Grm5
			Pitpnm1
			Dscam
			Grb14
			Itgax
			Khdrbs1
			Lrp4
			Frs2
			Tiam1
			Tjp2
			Pitpnm2
			Shc1
			Tradd
			Dnajb6
			Ahsa1
			Dnaja2
			Dnajb4
			Dnajc19
			Cd74
			Dmd
			Fkbp11
			Ebp
			Erp44
			Pbld1
			Pgm1
			Pgm2
			Ppia
			Ppib
			Txndc5
			Ppif
			Ech1
			Fkbp8
			Aip
			Creld1
			Ebpl
			Eci1
			Fkbp10
			Fkbp1a
			Fkbp2
			Fkbp3
			Fkbp4
			Fkbp5
			Fkbp9
			Glce
			Lss
			Mcee
			Mpi
			Mri1
			Pgm5
			Ppic
			Atp6v0a2
			Atp6v0d1
			Atp6v1a
			Atp6v1c1
			Atp6v1h
			Atp6v1d
			Atp6v0d2
			Scpep1"
			Acsl6
			Slc27a4
			Acsbg1
			Acsl4
