# Supplementary material for: REMEMProt: a resource of membrane-enriched proteome profiles, their disease associations, and biomarker status
Source: Life Sci Alliance. 2024 May 7;7(7):e202302443. doi: 10.26508/lsa.202302443 (PMC11077588; doi:10.26508/lsa.202302443)
Supplement: Supplementary file 2 [file LSA-2023-02443_TableS2.xlsx]

## Sheet: Human_Unique
Supplementary table S2	Table representing the list of unique proteins detected from distinct membrane protein enrichment method in human
Cell surface capturing (CSC) technology	Ultracentrifugation	Kit-based	Biotinylation	Graphene oxide bead-based solid matrix extraction	Aqueous two-phase system	hpTC	Centrifugation	SDC-trypsin	SPEG	Sucrose gradient centrifugation
F13A1	EWS	AK1	ART4	LARS1	DSG3	CERS5	THOC4	EMC6	SPRING1	S100A12
TUBB4	SEPT10	ATP5F1D	EVC2	PPAN	NLRP9	TMEM161B	GOLT1A	SLC25A53	COA1	ITGB1BP1
CTSL1	LYRIC	BLVRB	FCN1	POGLUT3	NACC2	TMEM14B	SFRS7	LAT2	SMCO2	CX3CR1
DPEP1	ANKRD15	CRYBB1	PLEC	ZNF384	TMEM119	RNF185	SFRS4	SELENOS	SLC7A9	CD8BP
CSDA	RPS6KB1	FKBP1A	ADGRE1	ZNF362	H3C15	TMEM147	DYNAP	TREX1	LFNG	CD8A
NKTR	ZNF781	H4C1	CD300A	CRAT	H2BS1	TMEM143	CBARA1	BCL2	SLC35A2	CD3E
MYH11	CYP4F12	HRNR	CD300LF	WDR5	H2BC13	KCT2	ADGRE5	HLAG	KCNH1	CD247
LIPA	VPP3	HSDL1	CEACAM4	WDR46	H2AC7	TMEM135	BAT1	HLAF	SLC28A2	CCRL2
ATRX	ATRAP	KPRP	FPR1	UTP4	H1-4	ITPRIPL1	CCDC109A	PLGRKT	HSD17B13	CCR5
DNASE1L1	BAP31	RPS29	LILRB3	UTP23	SH3PXD2B	TMEM107	PROSAPIP1	HLAE	RNF5	CCR2
NOMO3	CADH4	ERO1A	LILRB4	KRR1	SCIN	TMEM101	ATP5J2	PKHD1	CYP2J2	CCL5
ACCN2	CD45	IRAG2	TREM1	USP36	MYL12B	RNF122	OVOS1	DCST2	PPP1R3A	C3AR1
SFRS3	CDC50A	GRP78		UBE2S	DLG2	RMDN2	HGF	TMEM243	TREML2	SMIM15
MMRN1	DHB12	PHB1		COX19	AFG1L	TMCO4	XXYLT1	PEX10	TNFSF4	SMIM11
C6orf120	GI24	A1BG		TP53	ACTR3B	TMBIM4	UQCR	TMEM189	GJB7	CAM1
PKHD1L1	GIMAP1	AAMDC		JPT2	FARP2	TM6SF1	UCRC	NT5C3A	GINM1	BIN2
ERO1LB	GOT1B	AASDHPPT		IMP3	TUBA1B	ABHD3	TMEM93	NDUFC2-KCTD14	GAPT	S100A7A
GLT25D2	GPDM	ABHD11		TNFAIP2	ASXL3	TEX261	UGT2A3	NAXD	ERMAP
KIAA0090	MCEMP1	ABHD14B		COA4		TBC1D20	MUTED	MTATP8	TLR8
GLT25D1	PECA1	ACADS		P3H4		STIMATE	MTP18	FCRL1	ADA2
SUMF1	PRAF3	ACP1		CMC2		ST6GALNAC4	MAPK6	FCMR	TLR6
ADAMTS15	RIB1	ACY1		NUP43		PQLC3	MAGMAS	ALG14	TLR10
SC65	TPSN	ACYP1		NUP37		PQLC2	SLC9A2	SPAST
EXOC4	VATL	ACYP2		NSUN5		PORCN	SLC25A18
TTC17	ASPHD1	ADPRHL2		SNX6		SRD5A3	SELI
BCAN	CHST5	AFM		NOP2		SPTSSA	WBSCR17
IL4I1	CNTN5	AGO1		NOL11		SPPL3	ILK-2
METTL9	COG1	AGT		NOL10		PIP4P1	IKIP
BIRC6	COG7	AIPL1		CDK2AP1		CXCL11	SC4MOL
CHPF2	COL9A3	AKT3		SMN2		HACD4	OR1B1
GNPTG	DGKD	ALDH4A1		NKRF		SMIM8	NUP210L
AKAP11	FRMD4B	ALDH5A1		NIP7		SMIM7	MYORG
POFUT2	GDF1	AMER2		NGDN		HACD2	MLEC
FAM115A	GGA2	AMPH		NEB		SMIM4	DDX39
BAT2L2	HNRPM	ANKMY2		SEPTIN8		SMIM14	MICOS10
PGCP	LCAT	ANP32A		SEH1L		SLC9A8	TOMM5
QSOX1	MFAP2	ANP32B		HDHD5		GRINA	FAM210A
BTN3A3	MIA	AP3B2		SASS6		PAQR3
TMEM194A	NAG	AP3M2		H2AW		CSGALNACT2
B4GALT5	PEX3	APCS		H2AC8		CRLS1
MBTPS2	PHLPP	APOA2		H2AC6		C19ORF12
TSPAN2	PIP5K3	APOC2		SARNP		SLC5A8
UGT1A9	PRSS1	APOC3		H1-6		OST4
EFCAB14	RANBP5	ARFRP1		C3orf22		SLC50A1
SLC5A1	RAP2C	ARG2		H1-3		SLC4A9
SELP	RASIP1	ARGLU1		H1-2		ORAI2
TSPAN8	SCYE1	ARL6		BRIX1		OR6V1
TBXA2R	SMAD1	ARMT1		RSL24D1		OR6F1
IL1R2	SPFH2	ARR3		RRP7A		OR52A1
HSD11B1	SPTLC2L	ASRGL1		GNL2		OR4C6
CD40LG	TMEM1	ATG3		DDX31		COX8A
GP5	VIL2	ATP5S		DDX27		SLC49A4
SILV	VPS45A	ATP6V1G2		MRPL58		SLC48A1
PTGIR	AGPAT7	ATPAF1		ACOT2		SLC46A3
CD97	APOLD1	ATPIF1		MRPL52		SLC45A3
TNFRSF9	ARMCX1	AUH		MRPL51		NIPAL3
ST3GAL4	ARMCX2	BAG1		RPL36AL		ATP9B
KIAA0195	AYTL1	BCAT1		MRPL34		NDUFA4L2
LY6K	B3GALT6	BCL2L2-PABPN1		MRPL33		NDUFA1
C19orf6	BRI3	BDH1		ATP5PF		NDST2
PEAR1	CUTL1	BLMH		ATP5ME		ATP6V0B
GLT8D1	EDG8	BPGM		RPF1		MT-ND6
SLC24A6	FER1L3	BRSK2		MRM3		GET1
KIAA1161	FVT1	C11orf54		MMUT		GCNT1
LRRN1	GALNT12	C18orf25		MIX23		SLC37A2
SLC36A4	GGTLA1	C18orf32		REXO4		MT-ND4L
THSD4	GJA7	C1QC		MAP1LC3B2		SLC35E3
CHST3	GOLPH2	C4B		RBM19		SLC35E2B
GALNT5	GOLPH4	C6		FMC1		COX18
RNF130	GPR175	C6orf136		RBM14-RBM4		COX14
PLXDC1	GPSN2	C8A		MAK16		SLC35B3
SLC9A9	HCN4	C8G		CT45A8		FKBP11
SLITRK4	IGSF4B	C9orf64		PSMD4		COQ2
PCDH19	JPH2	CA1		EIF1		MS4A4A
C1orf85	MRS2L	CA3		PRKCDBP		SLC35A3
CLEC2B	NAALAD2	CALB2		STRC		SLC30A4
FAM38A	PCDH10	CBR4		CMC1		MFSD5
EMID2	PLN	CCDC9		C15orf48		MFSD14B
F2RL3	PPAPDC3	CCS				MFSD14A
TMEM106C	PUNC	CDK2				SLC29A3
SIGLEC1	RHBDD3	CDKN2AIP				SLC25A26
C9orf5	SLC5A4	CELF3				MFSD11
FAM38B	SOAT2	CFAP20				MFSD1
SGK196	SPFH1	CFDP1				MCUB
C12orf49	SYBL1	CFI				ARL6IP6
C10orf54	TACSTD1	CFL2				CMTM6
C7orf42	TAOK2	CHMP1B				MC2R
CLEC1B	TMEM142A	CKB				SLC22A1
ODZ3	TMEM16F	CNGB1				MBTPS1
C1orf9	TMEM24	CNN3				MARCHF6
NAGPA	TMEM32	CNPY4				SLC18A1
POMT2	TMEM8	CNRIP1				LRIT3
AADAT	TMEM94	COPS3				EI24
AAGAB	TXNDC1	COPS6				SFT2D2
AARSD1	TXNDC10	COPS7A				DMAC1
AASS	TXNDC13	COQ6				SFT2D1
ABCF2	UNC84A	CPA3				LAPTM5
ABL2	UNC84B	CPLX1				SEC61A2
ABLIM3		CPLX2				UGCG
ABR		CPLX3				TVP23B
ABRAXAS2		CPLX4				TPST2
ACAD10		CPNE6				TMPRSS6
ACAD11		CRABP1				TMEM69
ACAP2		CRYAA				TMEM268
ACBD6		CRYL1				TMEM250
ACN9		CTNNBL1				TMEM242
ACOT11		CTPS2				TMEM238
ACOT8		CUL2				TMEM237
ACSF3		CUL4A				TMEM234
ACSS2		CUL5				TMEM223
ACTR8		D2HGDH				TMEM216
ADCK3		DALRD3				TMEM185B
ADCK4		DBR1				UNC50
ADCK5		DCX				UQCC3
ADIRF		DDAH1				WDR83OS
ADO		DDAH2				ZDHHC12
ADSL		DDB2				ZDHHC14
AGAP1		DDX23				ZDHHC21
AIDA		DDX49				ZDHHC3
AJUBA		DGUOK
AK6		DHRS1
AKAP17A		DHRS4L1
ALAS1		DIRAS2
ALMS1		DLG4
ALOX15B		DNAJB8
ALS2		DNAJC6
AMBRA1		DNM1
ANAPC10		DNPH1
ANAPC4		DPYSL4
ANAPC5		DYNLT1
ANGEL2		EDIL3
ANKIB1		EIF1AX
ANKRD11		EIF2B3
ANKRD40		EIF5A2
ANKRD50		EML1
ANKRD52		ENPP7
ANKRD54		ETFDH
ANKZF1		FABP3
AP1AR		FABP7
AP1G2		FAHD2A
AP3M1		FAM120C
AP4B1		FAM136A
AP4E1		FAM50A
AP5M1		FARS2
AP5Z1		FARSB
APBA3		FBXL20
APOBEC3C		FBXO2
APOPT1		FHIT
APPL2		FIBP
APTX		FKBP3
AQR		FLJ22184
ARFGAP1		FMN2
ARFGEF2		FN3K
ARHGAP12		FN3KRP
ARHGAP18		FSD1L
ARHGAP24		FSTL5
ARHGAP31		FUCA1
ARHGAP35		FUNDC2
ARHGAP5		FXN
ARHGDIG		GABARAPL2
ARHGEF12		GAD2
ARHGEF28		GALC
ARHGEF40		GAR1
ARID1B		GATM
ARID4B		GC
ARL4D		GCFC2
ARL5A		GFER
ARL6IP4		GGPS1
ARMC6		GLDC
ASB1		GLTSCR1L
ASCC1		GLUL
ASCC2		GNAT2
ASF1A		GNB5
ASH2L		GNG13
ASMTL		GNGT1
ASNS		GNGT2
ASPM		GNL1
ASUN		GON7
ATF7IP		GORASP2
ATG13		GRID2IP
ATG16L1		GRIPAP1
ATG7		GRK1
ATM		GSK3A
ATP5L2		GSS
ATR		GSTM1
ATXN1		GSTM2
ATXN7L3		GSTT1
AURKA		GTF2A1
AURKAIP1		GUCY1A2
AZI2		GUK1
BABAM1		GYG1
BAD		H2AFX
BAP1		H3F3B
BAZ1A		H6PD
BAZ2A		HACE1
BBS4		HAGH
BBX		HBB
BCAR3		HBD
BCCIP		HBG1
BCL7C		HDDC2
BIN3		HDDC3
BIRC3		HDGFRP3
BLOC1S2		HDHD2
BLOC1S6		HDHD3
BMP2K		HEBP2
BNC1		HINT2
BRCC3		HINT3
BRD2		HIST1H1E
BRD3		HIST1H2BB
BRD4		HIST2H2AC
BRD7		HIST2H3C
BRD8		HPCA
BRD9		HPF1
BRF1		HPRT1
BSDC1		HRSP12
BTAF1		HSPB6
BTBD9		IDH1
BTF3		IGLL5
BUD13		ILKAP
C10ORF120		IMPA1
C10ORF88		IMPG1
C12ORF73		INPP5K
C1ORF112		IQGAP2
C1ORF198		IRF2BP1
C2CD3		IRGQ
C5ORF24		ISCA2
C6ORF47		ISCU
C6ORF58		ISYNA1
C8ORF33		ITIH3
C9ORF40		KBTBD11
CAAP1		KIF21B
CABIN1		KIF23
CALCOCO2		KIF3B
CAMSAP1		LAMTOR2
CAMSAP2		LAMTOR3
CAPG		LBH
CAPN15		LBP
CAPN7		LGALSL
CARD6		LLGL2
CASC3		LMCD1
CASC5		LMOD1
CASKIN2		LRATD2
CASP1		LRG1
CASP4		LRRC20
CASP8		LRRC57
CBLL1		LSM1
CBR3		LSM3
CBX3		LSM6
CBX8		LSM7
CC2D1B		LYRM4
CCDC102A		LYZ
CCDC127		MACROD1
CCDC132		MAD2L1
CCDC186		MAP2
CCDC28B		MAP6
CCDC50		MAPK3
CCDC53		MAPRE2
CCDC6		MCRIP1
CCDC86		MECR
CCDC94		MICAL1
CCDC97		MICOS13
CCDC9B		MIEN1
CCM2		MLYCD
CCNB1		MOB1A
CCNK		MPP4
CCNT1		MRPL30
CCSMST1		MRPS21
CCZ1B		MSI1
CD2BP2		MT3
CDAN1		MTAP
CDC16		MTERF
CDC23		MTFP1
CDC40		MTIF3
CDCA2		MTPN
CDCA3		MVB12A
CDK11A		MYG1
CDK12		NAGK
CDK13		NAPB
CDK5RAP2		NAPG
CDKN2AIPNL		NCDN
CDV3		NDUFS7
CDYL		NEDD8
CEBPB		NELFA
CEBPG		NES
CENPC		NHLRC2
CENPF		NIF3L1
CEP120		NLRC4
CEP131		NOL3
CEP170B		NOVA1
CEP250		NRBP1
CEP290		NT5C
CEP350		NT5C2
CEP55		NUDT14
CEP85		NUDT16
CEP97		NUDT3
CES3		NUDT4
CETN3		NUDT8
CHAF1A		OGT
CHAF1B		OSBP2
CHD1		OXR1
CHD2		PADI2
CHD3		PAFAH1B1
CHD6		PAFAH1B2
CHD8		PAFAH1B3
CHD9		PAIP1
CHM		PAPOLA
CHPF		PAXX
CHTOP		PBDC1
CHUK		PCBP4
CIAO1		PCP2
CIAO2B		PCP4
CIC		PCYOX1L
CIP2A		PDC
CIZ1		PDCD5
CLIP1		PDCL3
CLK4		PDDC1
CLOCK		PDE6A
CLSPN		PDE6B
CLUH		PDE6D
CNOT10		PDK3
CNOT11		PDXP
CNOT2		PEA15
CNOT3		PEF1
CNOT4		PEPD
COBLL1		PET112
COG6		PFDN1
COIL		PFDN2
COMMD2		PGAM2
COMMD8		PGLYRP2
COPS7B		PGP
COQ7		PHPT1
CPS1		PHYHIPL
CPSF3L		PITPNB
CREBBP		PLCD1
CRLF3		PLEKHB1
CROT		PLG
CRTC1		PM20D2
CSDE1		PMVK
CSNK1G2		PPAT
CSNK2A2		PPP1R21
CTCF		PPP3CB
CTDP1		PPP4C
CTR9		PRKACB
CTSF		PRKAG3
CTTNBP2NL		PRODH
CTU1		PRPF31
CUL1		PRPS1
CWC15		PRRC1
CWC22		PRTFDC1
CWC27		PSMB3
CWF19L1		PSMD9
CXXC1		PSPH
DAXX		PTBP2
DBT		PTGDS
DCAF11		PTGR2
DCAF5		PTMS
DCAF6		PTP4A2
DCAF7		PTRHD1
DCP1A		QARS
DCUN1D3		QPRT
DDI2		QRICH1
DDX20		RABEP1
DDX28		RABIF
DDX41		RBMX
DDX47		RBP1
DDX55		RBP3
DECR2		RCVRN
DENND3		RDH12
DENND4A		RGS9
DESI2		RLBP1
DFNA5		RNASEH2A
DGCR14		RNASEH2B
DGCR8		RNF11
DHDDS		ROGDI
DHPS		RPA3
DHRSX		RPE65
DHX16		RPL26L1
DHX34		RPL37
DHX36		RPL38
DHX38		RQCD1
DHX57		RRAGA
DHX8		RS1
DIAPH3		RTBDN
DICER1		RTCA
DIMT1		RUFY3
DIP2A		RWDD1
DIP2B		S100B
DIS3L2		SAP30BP
DISC1		SARDH
DMAP1		SCRN1
DMXL1		SDF2
DNAH5		SDHD
DNAJB2		SELENBP1
DNAJC2		SERPINA4
DNAJC21		SERPINA7
DNASE2		SERPIND1
DNMT1		SGTA
DOCK2		SH3BGRL
DOCK5		SH3BGRL3
DOCK6		SH3GL2
DPF2		SH3GL3
DRAP1		SHTN1
DRG2		SNCA
DROSHA		SNCG
DSTYK		SNF8
DTX3L		SNRNP35
DUS3L		SNRPB2
DUSP11		SNRPC
DUSP12		SNX5
DUSP4		SPARCL1
DYM		SRBD1
DYRK3		SRP9
ECD		SRSF2
ECM29		SRSF6
EED		SSU72
EEFSEC		STARD7
EFTUD1		STK4
EHBP1		SUMO1
EHHADH		SUMO2
EHMT1		SYNJ1
EIF2B4		SYNM
EIF2B5		TAGLN3
EIF4E2		TALDO1
EIF5B		TBC1D23
ELAC2		TBCC
ELAVL2		TCEAL2
ELF2		TCEAL3
ELL		TCEAL5
ELMSAN1		THBS4
ELP3		THYN1
ELP4		TIMELESS
EML3		TIMM10
ENDOG		TMED8
EP400		TMLHE
ERAL1		TMOD2
ERCC2		TMSB10
ERCC3		TNR
ERCC5		TOMM40L
ERF		TP53I3
ERICH1		TPMT
ERRFI1		TPRX1
ESRRA		TRA2A
EXOC3		TRA2B
EXOC5		TRAPPC2
EXOC6B		TRIAP1
EXOC8		TRIM2
EXOSC9		TSC22D2
EYA3		TTI1
FAH		TUBAL3
FAM111A		TUBB4A
FAM114A1		TYMP
FAM114A2		TYMS
FAM120B		UBE2D2
FAM172A		UBE2V1
FAM193A		UBLCP1
FAM193B		UBTD2
FAM219A		UBXN7
FAM83A		UFC1
FAM91A1		UHRF1
FANCA		UMPS
FANCD2		UNC119
FASTKD3		UQCRHL
FBXL15		VAT1L
FBXO21		VBP1
FBXO38		VPS25
FBXO44		VPS26B
FBXO7		WBP2
FDX1L		WDR82
FER		WDR89
FEZ2		XPNPEP1
FGFR1OP		ZBTB45
FHIP2A		ZNF648
FHOD1		ANXA11
FIGNL1		APOL1
FIP1L1		AQP4
FKBP15		C1QB
FLII		CA14
FMNL2		CARKD
FNBP4		COX3
FNTB		CTAGE5
FOCAD		CYP2R1
FOSL1		CYTB
FOXRED1		DPP10
FRYL		DPP6
FTSJ2		FAAH
FUK		FAM241B
FUNDC1		FTHL17
FYCO1		GDPD1
FYTTD1		GPR158
GAPVD1		GPR37
GAS2L1		GRM2
GATAD2B		IMPG2
GATB		ISLR2
GATC		ITIH1
GCAT		KCNJ13
GCLM		MEGF9
GDAP2		MEST
GEMIN2		METTL7B
GEMIN4		MGARP
GEMIN6		MSI2
GEMIN7		ND1
GEN1		ND2
GIT2		ND3
GK3P		ND4
GK5		ND6
GLE1		NDRG4
GLRX		NHLRC3
GMIP		NRXN2
GNE		NRXN3
GNL3L		NUDC
GOLPH3L		OPN1MW2
GPAM		OPN1SW
GPATCH8		OPRM1
GPN1		P2RY2
GPN2		PIGM
GRWD1		PIGX
GSTT2		PLP1
GTF2H1		PRPH2
GTF2H3		PRRT1
GTF2H4		PTPLB
GTF3C1		RGR
GTF3C2		RGS9BP
GTF3C3		RHBDD2
GTF3C4		RHO
GTF3C5		ROM1
GTPBP6		SCG2
GTPBP8		SERPINF2
GUF1		SEZ6L
H3F3A		SHISA4
H3F3C		SLC24A1
HACL1		SLC25A33
HAT1		SLC2A14
HAUS2		SLC6A1
HAUS3		SLC7A14
HAUS4		SMIM12
HAUS8		SOGA3
HDAC1		SV2B
HDAC3		SYNPR
HEATR1		TAAR2
HEATR5A		TIMM23B
HEATR5B		TMCC2
HEATR6		TMEM221
HECTD1		TMPPE
HECTD3		TXNDC16
HELZ		WRB
HELZ2		XKR7
HEMK1		AARS1
HERC1		ABCF3
HERC2		ACSS3
HERC3		ADSS2
HERC4		AGMAT
HEXIM1		ALAD
HGH1		ALDH1L1
HIF1AN		ALDH3A1
HIRA		ARFIP1
HIRIP3		ARID3A
HIST1H1A		ARL2
HIST1H1C		ATP5F1C
HIST1H1D		ATP5F1E
HIST1H2BJ		ATP5IF1
HIST1H3A		ATP5MG
HIST2H2AB		AVEN
HIST2H3A		AZU1
HIST3H3		BCAS1
HMBS		BCL2L12
HMG20A		BDH2
HMHA1		BOLA2B
HN1		BPHL
HOOK3		BRK1
HPS3		CARHSP1
HSF2BP		CASP14
HSPA14		CASP2
HYPM		CCDC91
IBTK		CDKN2A
IDE		CNOT9
IFFO2		CPB2
IFT20		CSTA
IGBP1		CYSTM1
IKBKB		CZIB
IKBKG		DDX54
IMPACT		DEFA1B
IMPDH1		DVL2
INTS10		DYNLRB1
INTS2		EDEM2
INTS4		EIF1AY
INTS7		ELOB
IP6K1		EPS8L1
IQGAP3		FAM89B
IQSEC1		FHL3
IRF2BP2		GATD1
ISCA1		GDA
ITFG2		GET3
ITPA		GHDC
ITSN2		GMPPA
IVNS1ABP		GSDMD
IWS1		H1-5
JADE2		H2AC21
JAK1		H3C1
KANK1		H3C10
KANSL1		H3C11
KAT2A		H3C12
KAT6A		H3C2
KAT6B		H3C3
KATNAL1		H3C4
KCTD20		H3C6
KDELC1		H3C7
KDM1A		H3C8
KDM4B		H4-16
KDM5A		H4C11
KDM5B		H4C12
KDM5C		H4C13
KHDRBS2		H4C14
KHDRBS3		H4C15
KIAA0754		H4C2
KIAA0930		H4C3
KIAA1671		H4C4
KIF14		H4C5
KIF1B		H4C6
KIF1C		H4C8
KIF22		HCLS1
KIF2A		HSPA1B
KIF4A		HSPA6
KIFBP		HTRA1
KIFC1		IARS1
KIFC3		IGFALS
KLF13		IL18
KLF5		IRF2BPL
KLHL12		KRT31
KMT2D		KRT84
KNSTRN		LAD1
KNTC1		LIMD1
KRT28		MACROH2A1
KRT72		MACROH2A2
KRTAP9-6		MARS1
KTI12		MED15
KYNU		MED4
L3MBTL3		MED6
LACE1		MGMT
LAS1L		MISP
LCMT2		MRE11
LENG9		MRI1
LEO1		MRTFB
LEPREL2		MSRA
LEPREL4		NARS1
LIMK2		NAXE
LIMS3L		NDUFB1
LONP2		NELFCD
LPIN2		NID1
LPIN3		NRF1
LPXN		NUDCD2
LRRC40		NUDT1
LRRC9		NUDT9
LSG1		OGA
LSM5		PABPC1L
LTN1		PCBD1
LTV1		PDCD2L
MAGI3		PIP
MAIP1		PKMYT1
MALT1		PLA2G15
MAP2K3		PNKP
MAP2K4		PTER
MAP2K7		RAB33B
MAP3K7		RACGAP1
MAP4K3		RARS1
MAP4K5		RIDA
MAP7D1		RPL39
MAPK8		S100A2
MARF1		SARS1
MARS2		SBSN
MB21D1		SELENOF
MBD2		SEPTIN11
MBD3		SEPTIN2
MCM3AP		SEPTIN7
MDN1		SEPTIN9
MED1		SLIT1
MED13L		SNX1
MED17		SNX18
MED19		SPR
MED20		SPTBN4
MED25		SRPRA
MED27		SRR
MED7		STXBP4
MED8		TIMP2
MEFV		TMEM102
MEMO1		TMOD1
METAP1		TPPP3
METAP2		TRMT10A
METTL13		TTBK2
METTL3		TWSG1
MICAL3		UBE2V2
MICU1		UBFD1
MINDY1		YAP1
MINK1		YARS1
MIOS		ZNHIT2
MITD1		B4GAT1
MKRN1		BPNT2
MLH1		COL26A1
MLKL		ECM1
MLLT1		FOLH1
MLLT11		MAPKAPK2
MLX		MARCHF5
MMAA		MDK
MMS19		MFSD6
MMTAG2		NECTIN4
MNAT1		PLXDC2
MOB1B		SIGIRR
MOB4		SMIM1
MOCOS		SPDL1
MON1B		TKFC
MON2		TNFRSF10A
MORC2
MORC3
MORF4L2
MPG
MPHOSPH8
MRFAP1
MRPL14
MRPL23
MRPL32
MRPL41
MRPL54
MRPL9
MRPS10
MRPS24
MRRF
MSRB2
MSTO1
MTA3
MTERF3
MTG1
MTG2
MTIF2
MTMR3
MTO1
MTR
MTRES1
MTSS1
MTSS1L
MTX3
MUC5AC
MYCBP2
MYEOV2
MYO18A
MYO19
MYO9A
MZT2A
MZT2B
NAA16
NAA20
NAA25
NACC1
NAPRT
NARFL
NBAS
NBN
NBPF6
NBR1
NCAPG
NCAPG2
NCAPH2
NCBP3
NCKIPSD
NCOA3
NCOA4
NDNL2
NDUFAF1
NDUFAF5
NDUFAF6
NDUFAF7
NDUFB2
NDUFV3
NEK3
NEK7
NEK9
NELFB
NELFE
NEMF
NEURL4
NFIB
NFIC
NFIL3
NFKB1
NFKB2
NGEF
NHSL1
NKAP
NMD3
NME6
NME7
NMNAT1
NMNAT2
NOA1
NOB1
NOL4L
NOL6
NOL9
NOLC1
NOP14
NOP9
NR2C2AP
NR2F1
NR3C1
NRDE2
NSD1
NSMCE4A
NSRP1
NT5DC1
NTPCR
NUB1
NUBP1
NUBP2
NUBPL
NUDCD3
NUDT12
NUDT19
NUDT2
NUF2
NUPL2
NUS1
NVL
OAS1
OCC1
OGFOD3
OGFRL1
OPA3
ORC3
ORC4
ORC5
OSBPL10
OSBPL11
OSBPL3
OSBPL6
OSBPL9
OSTF1
OTUD4
OTUD6B
OTUD7B
OVCA2
PABPN1
PADI6
PAFAH2
PAIP2
PAK4
PAM16
PAPD5
PAPOLB
PAPSS1
PARG
PARP10
PARP12
PARP4
PATL1
PAXBP1
PAXIP1
PBRM1
PCNT
PCYT1A
PDCD11
PDCD2
PDE4D
PDIA5
PDLIM4
PDPR
PDS5B
PECR
PEG10
PELO
PEO1
PER1
PEX1
PEX12
PEX6
PFDN4
PGS1
PHAX
PHF1
PHF10
PHF2
PHF3
PHF5A
PHF6
PHIP
PHLDA2
PHLDB1
PHLDB2
PHRF1
PHYH
PI4KB
PIH1D1
PIK3C3
PIK3CA
PIK3R1
PIK3R4
PIKFYVE
PIR
PKN2
PLA2G4A
PLCD3
PLEKHM2
PLK1
PLS1
PNISR
PNMAL1
PNPLA8
POGZ
POLA1
POLA2
POLD1
POLDIP2
POLDIP3
POLE
POLE3
POLG
POLR1A
POLR1C
POLR2A
POLR2C
POLR2D
POLR3A
POLR3B
POLR3D
POLR3E
POMGNT1
POMGNT2
PPID
PPIE
PPIG
PPIH
PPIL2
PPIL4
PPM1F
PPP1R10
PPP1R12C
PPP1R14B
PPP1R15B
PPP1R18
PPP2CB
PPP2R3A
PPP3R2
PPP4R1
PPP4R2
PPP6R1
PPP6R2
PPWD1
PQBP1
PRC1
PREPL
PRIM2
PRKAB1
PRKAG2
PRKD2
PRKRIR
PRORP
PROSC
PROSER2
PRPF18
PRPF38A
PRPF40B
PRPSAP1
PRRC2B
PSME4
PSMG2
PTAR1
PTCD1
PTEN
PTK2B
PTPN14
PUS1
PWP2
PYURF
QIL1
R3HDM2
RAB11FIP1
RAB34
RAB6C
RABEPK
RABGAP1
RABGGTA
RABL3
RAD18
RAI14
RALBP1
RALGAPA1
RALGAPB
RARS2
RASSF7
RB1
RB1CC1
RBCK1
RBFA
RBM15B
RBM17
RBM26
RBM27
RBM28
RBM33
RBM45
RBM5
RBM6
RBMS1
RBMS2
RBMX2
RBMY1A1
RBX1
RCOR1
RCOR3
RECQL
RECQL5
RELA
RFC2
RFC5
RFK
RFX7
RGPD1
RICTOR
RIMOC1
RING1
RINT1
RIOK1
RIOK2
RIPOR1
RMND1
RMND5A
RNASEH2C
RNASET2
RNF10
RNF126
RNF138
RNF14
RNF169
RNF181
RNF20
RNF213
RNF219
RNF34
RNGTT
RNMTL1
ROCK1
RP9
RPAIN
RPAP1
RPGR
RPL22L1
RPP25L
RPP38
RPRD1A
RPS27L
RPS6KA1
RPS6KC1
RPTOR
RPUSD4
RREB1
RRP12
RRP9
RSBN1
RSF1
RTFDC1
RTKN
RUFY1
RUSC1
RUSC2
S100PBP
SAAL1
SAMD4B
SAMD9
SBF2
SCAF11
SCAF8
SCAI
SCFD2
SCO1
SCOC
SCYL1
SCYL2
SCYL3
SDHAF4
SDPR
SEC23IP
SECISBP2L
SELO
SENP1
2024-09-15
2024-09-08
SERPINB5
SERPINB8
SESN2
SESTD1
SETD1A
SETD1B
SETD2
SETD7
SETMAR
SETX
SFSWAP
SGOL2
SGSH
SGTB
SH2D2A
SH3BP4
SH3BP5L
SHFL
SHOC2
SHROOM1
SIM2
SIRT5
SKA3
SKIV2L
SKOR2
SLAIN2
SLC25A15
SLC25A32
SLX4
SMAD2
SMAD4
SMAP
SMAP2
SMARCAD1
SMARCB1
SMARCD1
SMARCD2
SMC2
SMC4
SMC5
SMC6
SMG5
SMG6
SMG7
SMG8
SMN1
SMYD2
SMYD3
SNIP1
SNRK
SNX17
SNX33
SOGA1
SORBS2
SOWAHC
SP1
SP110
SP3
SPAG1
SPAG5
SPATA5
SPATA5L1
SPATS2
SPATS2L
SPC24
SPC25
SPECC1L
SPEN
SPG11
SPG20
SPOUT1
SPRYD7
SRCAP
SRGAP1
SRGAP2
SRGN
SRL
SRP19
SRPK1
SRPK2
SRSF4
SRSF8
STAM
STAM2
STAT6
STK10
STK11IP
STK3
STK32C
STRIP1
STRIP2
SULT1E1
SUPT20H
SUPT3H
SUPT6H
SUPT7L
SYNPO
TACC2
TADA1
TAMM41
TAOK1
TARBP1
TARBP2
TASOR
TASOR2
TAX1BP3
TBC1D13
TBC1D17
TBC1D2
TBC1D2B
TBC1D5
TBC1D9B
TBK1
TBL3
TBRG4
TCAF2
TCEAL4
TCEAL8
TCEB3
TCF20
TCOF1
TDRD15
TDRP
TECPR1
TECPR2
TELO2
TERF2IP
TFB1M
TFDP1
THOC1
THOC3
THOC5
THOC6
THTPA
TMA16
TMEM214
TMF1
TNFAIP8
TNIP1
TNKS2
TNRC6A
TNRC6B
TNS4
TOE1
TOM1L1
TOMM6
TONSL
TOP3A
TOP3B
TOR4A
TP53BP2
TPRN
TPX2
TRABD
TRAF5
TRAF7
TRAPPC10
TRAPPC11
TRAPPC12
TRAPPC5
TRAPPC8
TRIM16
TRIM22
TRIM24
TRIM32
TRIM33
TRIM47
TRIM5
TRIM56
TRIM62
TRIM65
TRIO
TRIOBP
TRIP11
TRIP12
TRIP4
TRMT1
TRMT11
TRMT1L
TRMT2A
TRMT6
TRMU
TRPS1
TRRAP
TRUB1
TSPYL1
TSR3
TSSC1
TSTA3
TTC12
TTC14
TTI2
TTN
TUBB8
TUBGCP3
TUBGCP6
TWISTNB
TXLNG
TXNDC9
UACA
UBAP1
UBE2A
UBE2E1
UBE2E3
UBE2O
UBE2Q1
UBE2Z
UBE3B
UBE3C
UBE4A
UBE4B
UBN1
UBN2
UBR1
UBR5
UBR7
UBTD1
UBXN6
UCKL1
UHRF2
UNK
UPF2
UPF3B
URM1
USF1
USP13
USP15
USP16
USP20
USP24
USP25
USP32
USP33
USP34
USP4
USP47
USP9Y
UVRAG
VCPIP1
VPS11
VPS13A
VPS13B
VPS13C
VPS18
VPS37A
VPS37B
VPS37C
VPS39
VPS52
VRK1
WAC
WAPAL
WARS2
WASF1
WASHC2A
WASHC4
WASHC5
WBP4
WBSCR16
WDFY2
WDFY3
WDR11
WDR20
WDR24
WDR25
WDR26
WDR35
WDR41
WDR47
WDR55
WDR59
WDR6
WDR61
WDR75
WDR81
WDR87
WDR92
WDTC1
WHSC1
WHSC1L1
WIPF2
WIPI2
WIZ
WWOX
XAB2
XIAP
XPC
XPO6
YAF2
YBEY
YLPM1
YPEL5
YTHDC2
YTHDF3
ZBTB1
ZBTB11
ZBTB33
ZBTB38
ZC3H13
ZC3H7B
ZC3HC1
ZCCHC17
ZCCHC6
ZCCHC8
ZEB1
ZFAND1
ZFAND5
ZFAND6
ZFC3H1
ZFP36L1
ZFP91
ZFY
ZFYVE19
ZFYVE20
ZFYVE26
ZGRF1
ZMAT5
ZMIZ2
ZMYM2
ZMYM3
ZMYM4
ZMYND11
ZMYND8
ZNF24
ZNF264
ZNF280D
ZNF281
ZNF316
ZNF318
ZNF335
ZNF346
ZNF407
ZNF512
ZNF516
ZNF536
ZNF579
ZNF592
ZNF593
ZNF598
ZNF609
ZNF618
ZNF622
ZNF638
ZNF668
ZNF687
ZNF740
ZNF800
ZNFX1
ZPR1
ZZEF1
ABCD4
AGA
ANAPC7
AREL1
ATP13A2
B4GALT4
BLTP1
BNIP3L
CARD19
CCDC107
CCDC167
CERS6
COX16
COX7B
CTAGE15
CUX1
CYP4F11
DHRS7B
DIPK1B
DIRC2
DNAJC14
DNAJC15
DNAJC16
DNAJC25
EIF2AK3
EIF2D
ERN1
EXT1
FER1L5
FNDC3A
FRMD3
GRAMD1B
HERPUD2
IFI27L2
INSIG1
LARGE
LHFPL2
LHFPL4
LPCAT4
LRCH1
LRCH3
LRRC8D
LRRC8E
MAN1A1
2024-03-05
MBOAT2
MFSD3
MGAT2
MIGA1
MLLT10
MOSPD1
MUL1
PAQR5
PIGB
PIGQ
PIK3C2G
PTGES
PXYLP1
RHBDF1
RNF139
SC5D
SHISA5
SNX13
SNX14
SNX19
ST7
STARD3
STOML1
SUCO
TAF2
TAF6
TMBIM1
TMEM120B
TMEM154
TMEM168
TMEM39B
TMEM44
TSC1
TYW1
UBE2J2
UBIAD1
UBXN8
UXS1
VIMP
VWA9
WDR33
XYLT2
YIPF2
YIPF4
ZDHHC6

## Sheet: Human_Common
Supplementary table S2	Table representing the list of common proteins detected from distinct membrane protein enrichment method in human
Proteins	Occurences	Present In
BSG	11	Cell surface capturing (CSC) technology, Ultracentrifugation, Kit-based, Unclassified, Biotinylation, Graphene oxide bead-based solid matrix extraction, Aqueous two-phase system, hpTC, Centrifugation, SDC-trypsin, SPEG
CD44	11	Cell surface capturing (CSC) technology, Ultracentrifugation, Kit-based, Unclassified, Biotinylation, Aqueous two-phase system, hpTC, Centrifugation, SDC-trypsin, SPEG, Sucrose gradient centrifugation
HLA-A	11	Cell surface capturing (CSC) technology, Ultracentrifugation, Kit-based, Biotinylation, Graphene oxide bead-based solid matrix extraction, Aqueous two-phase system, hpTC, Centrifugation, SDC-trypsin, SPEG, Sucrose gradient centrifugation
ITGB1	11	Cell surface capturing (CSC) technology, Ultracentrifugation, Kit-based, Unclassified, Biotinylation, Aqueous two-phase system, hpTC, Centrifugation, SDC-trypsin, SPEG, Sucrose gradient centrifugation
SLC3A2	11	Cell surface capturing (CSC) technology, Ultracentrifugation, Kit-based, Unclassified, Biotinylation, Graphene oxide bead-based solid matrix extraction, Aqueous two-phase system, hpTC, Centrifugation, SDC-trypsin, SPEG
SLC4A7	11	Cell surface capturing (CSC) technology, Ultracentrifugation, Kit-based, Unclassified, Biotinylation, Graphene oxide bead-based solid matrix extraction, Aqueous two-phase system, hpTC, Centrifugation, SDC-trypsin, SPEG
ATP1A1	10	Cell surface capturing (CSC) technology, Ultracentrifugation, Kit-based, Unclassified, Biotinylation, Aqueous two-phase system, hpTC, Centrifugation, SDC-trypsin, SPEG
ATP1B3	10	Cell surface capturing (CSC) technology, Ultracentrifugation, Kit-based, Unclassified, Biotinylation, Aqueous two-phase system, hpTC, Centrifugation, SDC-trypsin, SPEG
BCAP31	10	Cell surface capturing (CSC) technology, Ultracentrifugation, Kit-based, Unclassified, Biotinylation, hpTC, Centrifugation, SDC-trypsin, SPEG, Sucrose gradient centrifugation
CD63	10	Cell surface capturing (CSC) technology, Ultracentrifugation, Kit-based, Unclassified, Biotinylation, Aqueous two-phase system, hpTC, Centrifugation, SPEG, Sucrose gradient centrifugation
CD81	10	Cell surface capturing (CSC) technology, Ultracentrifugation, Kit-based, Unclassified, Biotinylation, Aqueous two-phase system, Centrifugation, SDC-trypsin, SPEG, Sucrose gradient centrifugation
CD99	10	Cell surface capturing (CSC) technology, Kit-based, Unclassified, Biotinylation, Graphene oxide bead-based solid matrix extraction, Aqueous two-phase system, hpTC, SDC-trypsin, SPEG, Sucrose gradient centrifugation
HLA-B	10	Cell surface capturing (CSC) technology, Ultracentrifugation, Kit-based, Biotinylation, Aqueous two-phase system, hpTC, Centrifugation, SDC-trypsin, SPEG, Sucrose gradient centrifugation
ICAM1	10	Cell surface capturing (CSC) technology, Kit-based, Unclassified, Biotinylation, Graphene oxide bead-based solid matrix extraction, Aqueous two-phase system, hpTC, SDC-trypsin, SPEG, Sucrose gradient centrifugation
ITGAV	10	Cell surface capturing (CSC) technology, Ultracentrifugation, Kit-based, Unclassified, Biotinylation, Graphene oxide bead-based solid matrix extraction, Aqueous two-phase system, Centrifugation, SPEG, Sucrose gradient centrifugation
LAMP1	10	Cell surface capturing (CSC) technology, Ultracentrifugation, Kit-based, Unclassified, Biotinylation, Graphene oxide bead-based solid matrix extraction, Aqueous two-phase system, hpTC, SDC-trypsin, SPEG
SCARB2	10	Cell surface capturing (CSC) technology, Ultracentrifugation, Kit-based, Unclassified, Biotinylation, Aqueous two-phase system, hpTC, Centrifugation, SDC-trypsin, SPEG
SLC12A2	10	Cell surface capturing (CSC) technology, Ultracentrifugation, Kit-based, Unclassified, Biotinylation, Aqueous two-phase system, hpTC, Centrifugation, SDC-trypsin, SPEG
SLC2A1	10	Cell surface capturing (CSC) technology, Ultracentrifugation, Kit-based, Unclassified, Biotinylation, Aqueous two-phase system, hpTC, Centrifugation, SDC-trypsin, SPEG
SLC7A5	10	Cell surface capturing (CSC) technology, Ultracentrifugation, Kit-based, Unclassified, Biotinylation, Aqueous two-phase system, hpTC, Centrifugation, SDC-trypsin, SPEG
TFRC	10	Cell surface capturing (CSC) technology, Ultracentrifugation, Kit-based, Unclassified, Biotinylation, Aqueous two-phase system, hpTC, Centrifugation, SDC-trypsin, SPEG
ABCC1	9	Cell surface capturing (CSC) technology, Ultracentrifugation, Kit-based, Unclassified, Biotinylation, Aqueous two-phase system, hpTC, SDC-trypsin, SPEG
ADAM10	9	Cell surface capturing (CSC) technology, Ultracentrifugation, Kit-based, Unclassified, Biotinylation, Centrifugation, SDC-trypsin, SPEG, Sucrose gradient centrifugation
ALCAM	9	Cell surface capturing (CSC) technology, Ultracentrifugation, Kit-based, Unclassified, Biotinylation, Graphene oxide bead-based solid matrix extraction, Aqueous two-phase system, Centrifugation, SPEG
CAV1	9	Cell surface capturing (CSC) technology, Ultracentrifugation, Kit-based, Unclassified, Graphene oxide bead-based solid matrix extraction, Aqueous two-phase system, hpTC, Centrifugation, SPEG
CD47	9	Cell surface capturing (CSC) technology, Ultracentrifugation, Kit-based, Unclassified, Biotinylation, Aqueous two-phase system, hpTC, SPEG, Sucrose gradient centrifugation
CD9	9	Cell surface capturing (CSC) technology, Ultracentrifugation, Kit-based, Unclassified, Biotinylation, Aqueous two-phase system, Centrifugation, SDC-trypsin, Sucrose gradient centrifugation
HLA-C	9	Cell surface capturing (CSC) technology, Ultracentrifugation, Kit-based, Biotinylation, Aqueous two-phase system, Centrifugation, SDC-trypsin, SPEG, Sucrose gradient centrifugation
HYOU1	9	Cell surface capturing (CSC) technology, Ultracentrifugation, Kit-based, Biotinylation, Graphene oxide bead-based solid matrix extraction, hpTC, Centrifugation, SDC-trypsin, SPEG
KTN1	9	Cell surface capturing (CSC) technology, Ultracentrifugation, Kit-based, Unclassified, Graphene oxide bead-based solid matrix extraction, hpTC, Centrifugation, SDC-trypsin, SPEG
LAMP2	9	Cell surface capturing (CSC) technology, Ultracentrifugation, Kit-based, Unclassified, Biotinylation, Aqueous two-phase system, Centrifugation, SDC-trypsin, SPEG
LETM1	9	Cell surface capturing (CSC) technology, Ultracentrifugation, Kit-based, Graphene oxide bead-based solid matrix extraction, Aqueous two-phase system, hpTC, Centrifugation, SDC-trypsin, SPEG
LMAN2	9	Cell surface capturing (CSC) technology, Ultracentrifugation, Kit-based, Biotinylation, hpTC, Centrifugation, SDC-trypsin, SPEG, Sucrose gradient centrifugation
LNPEP	9	Cell surface capturing (CSC) technology, Ultracentrifugation, Kit-based, Unclassified, Biotinylation, hpTC, Centrifugation, SDC-trypsin, SPEG
M6PR	9	Cell surface capturing (CSC) technology, Ultracentrifugation, Kit-based, Unclassified, Biotinylation, hpTC, Centrifugation, SDC-trypsin, SPEG
RPN1	9	Cell surface capturing (CSC) technology, Ultracentrifugation, Kit-based, Graphene oxide bead-based solid matrix extraction, Aqueous two-phase system, hpTC, Centrifugation, SDC-trypsin, SPEG
RTN4	9	Cell surface capturing (CSC) technology, Ultracentrifugation, Kit-based, Unclassified, Aqueous two-phase system, hpTC, Centrifugation, SDC-trypsin, SPEG
S100A10	9	Cell surface capturing (CSC) technology, Kit-based, Unclassified, Biotinylation, Graphene oxide bead-based solid matrix extraction, Aqueous two-phase system, Centrifugation, SDC-trypsin, Sucrose gradient centrifugation
SLC16A1	9	Cell surface capturing (CSC) technology, Ultracentrifugation, Kit-based, Unclassified, Aqueous two-phase system, hpTC, Centrifugation, SDC-trypsin, SPEG
SLC1A5	9	Cell surface capturing (CSC) technology, Ultracentrifugation, Kit-based, Unclassified, Biotinylation, Aqueous two-phase system, hpTC, Centrifugation, SDC-trypsin
SLC25A3	9	Cell surface capturing (CSC) technology, Ultracentrifugation, Kit-based, Unclassified, Aqueous two-phase system, hpTC, Centrifugation, SDC-trypsin, SPEG
SLC25A5	9	Cell surface capturing (CSC) technology, Ultracentrifugation, Kit-based, Unclassified, Aqueous two-phase system, hpTC, Centrifugation, SDC-trypsin, SPEG
SLC29A1	9	Cell surface capturing (CSC) technology, Ultracentrifugation, Kit-based, Unclassified, Biotinylation, Aqueous two-phase system, hpTC, SDC-trypsin, SPEG
STX8	9	Cell surface capturing (CSC) technology, Ultracentrifugation, Kit-based, Unclassified, Biotinylation, Aqueous two-phase system, hpTC, Centrifugation, SDC-trypsin
SYPL1	9	Cell surface capturing (CSC) technology, Ultracentrifugation, Kit-based, Unclassified, Biotinylation, Graphene oxide bead-based solid matrix extraction, hpTC, SDC-trypsin, SPEG
TMPO	9	Cell surface capturing (CSC) technology, Ultracentrifugation, Kit-based, Unclassified, Graphene oxide bead-based solid matrix extraction, hpTC, Centrifugation, SDC-trypsin, SPEG
VAPA	9	Cell surface capturing (CSC) technology, Ultracentrifugation, Kit-based, Unclassified, Biotinylation, hpTC, Centrifugation, SDC-trypsin, SPEG
ABCD3	8	Cell surface capturing (CSC) technology, Ultracentrifugation, Kit-based, Aqueous two-phase system, hpTC, Centrifugation, SDC-trypsin, SPEG
ANPEP	8	Cell surface capturing (CSC) technology, Ultracentrifugation, Unclassified, Biotinylation, Graphene oxide bead-based solid matrix extraction, Aqueous two-phase system, hpTC, SPEG
ANXA1	8	Cell surface capturing (CSC) technology, Ultracentrifugation, Kit-based, Unclassified, Biotinylation, Graphene oxide bead-based solid matrix extraction, Aqueous two-phase system, Sucrose gradient centrifugation
APMAP	8	Cell surface capturing (CSC) technology, Kit-based, Biotinylation, Graphene oxide bead-based solid matrix extraction, hpTC, Centrifugation, SDC-trypsin, SPEG
ATL3	8	Cell surface capturing (CSC) technology, Ultracentrifugation, Kit-based, Unclassified, Aqueous two-phase system, hpTC, SDC-trypsin, SPEG
ATP2A2	8	Cell surface capturing (CSC) technology, Ultracentrifugation, Kit-based, Unclassified, hpTC, Centrifugation, SDC-trypsin, SPEG
ATP2B1	8	Cell surface capturing (CSC) technology, Ultracentrifugation, Kit-based, Unclassified, hpTC, Centrifugation, SDC-trypsin, SPEG
ATP6V0A1	8	Cell surface capturing (CSC) technology, Ultracentrifugation, Kit-based, Unclassified, Aqueous two-phase system, hpTC, SDC-trypsin, SPEG
ATP6V0A2	8	Cell surface capturing (CSC) technology, Ultracentrifugation, Kit-based, Unclassified, hpTC, Centrifugation, SDC-trypsin, SPEG
CANX	8	Cell surface capturing (CSC) technology, Ultracentrifugation, Kit-based, Aqueous two-phase system, hpTC, Centrifugation, SDC-trypsin, SPEG
CKAP4	8	Cell surface capturing (CSC) technology, Ultracentrifugation, Kit-based, Graphene oxide bead-based solid matrix extraction, Aqueous two-phase system, Centrifugation, SDC-trypsin, SPEG
CLPTM1	8	Cell surface capturing (CSC) technology, Ultracentrifugation, Kit-based, Unclassified, Biotinylation, hpTC, SDC-trypsin, SPEG
COX4I1	8	Cell surface capturing (CSC) technology, Ultracentrifugation, Kit-based, Graphene oxide bead-based solid matrix extraction, hpTC, Centrifugation, SDC-trypsin, SPEG
COX6C	8	Cell surface capturing (CSC) technology, Ultracentrifugation, Kit-based, Aqueous two-phase system, hpTC, Centrifugation, SDC-trypsin, SPEG
CPT1A	8	Cell surface capturing (CSC) technology, Ultracentrifugation, Kit-based, Unclassified, hpTC, Centrifugation, SDC-trypsin, SPEG
CYB5B	8	Cell surface capturing (CSC) technology, Ultracentrifugation, Kit-based, Graphene oxide bead-based solid matrix extraction, hpTC, Centrifugation, SDC-trypsin, SPEG
EBP	8	Cell surface capturing (CSC) technology, Ultracentrifugation, Kit-based, Unclassified, hpTC, Centrifugation, SDC-trypsin, SPEG
EMD	8	Cell surface capturing (CSC) technology, Ultracentrifugation, Kit-based, Unclassified, hpTC, Centrifugation, SDC-trypsin, SPEG
EPHA2	8	Cell surface capturing (CSC) technology, Ultracentrifugation, Kit-based, Unclassified, Biotinylation, Aqueous two-phase system, Centrifugation, SDC-trypsin
EZR	8	Cell surface capturing (CSC) technology, Ultracentrifugation, Kit-based, Unclassified, Biotinylation, Graphene oxide bead-based solid matrix extraction, Aqueous two-phase system, Centrifugation
FLNA	8	Cell surface capturing (CSC) technology, Ultracentrifugation, Kit-based, Unclassified, Biotinylation, Graphene oxide bead-based solid matrix extraction, Aqueous two-phase system, Centrifugation
GLG1	8	Cell surface capturing (CSC) technology, Ultracentrifugation, Kit-based, Biotinylation, Aqueous two-phase system, hpTC, SDC-trypsin, SPEG
GNAS	8	Cell surface capturing (CSC) technology, Ultracentrifugation, Kit-based, Unclassified, Biotinylation, Graphene oxide bead-based solid matrix extraction, Aqueous two-phase system, Centrifugation
HM13	8	Cell surface capturing (CSC) technology, Ultracentrifugation, Kit-based, Unclassified, hpTC, Centrifugation, SDC-trypsin, SPEG
HSPD1	8	Cell surface capturing (CSC) technology, Ultracentrifugation, Kit-based, Unclassified, Biotinylation, Graphene oxide bead-based solid matrix extraction, Aqueous two-phase system, Centrifugation
IGF2R	8	Cell surface capturing (CSC) technology, Ultracentrifugation, Kit-based, Unclassified, Biotinylation, hpTC, SDC-trypsin, SPEG
ITGA3	8	Cell surface capturing (CSC) technology, Ultracentrifugation, Kit-based, Unclassified, Biotinylation, Graphene oxide bead-based solid matrix extraction, Aqueous two-phase system, Centrifugation
ITGA5	8	Cell surface capturing (CSC) technology, Ultracentrifugation, Kit-based, Unclassified, Biotinylation, Aqueous two-phase system, Centrifugation, Sucrose gradient centrifugation
ITGA6	8	Cell surface capturing (CSC) technology, Ultracentrifugation, Kit-based, Unclassified, Biotinylation, Aqueous two-phase system, Centrifugation, Sucrose gradient centrifugation
ITGB2	8	Cell surface capturing (CSC) technology, Ultracentrifugation, Kit-based, Unclassified, Biotinylation, SDC-trypsin, SPEG, Sucrose gradient centrifugation
ITGB3	8	Cell surface capturing (CSC) technology, Ultracentrifugation, Kit-based, Unclassified, Biotinylation, Aqueous two-phase system, Centrifugation, Sucrose gradient centrifugation
MPZL1	8	Cell surface capturing (CSC) technology, Ultracentrifugation, Kit-based, Unclassified, Biotinylation, hpTC, SDC-trypsin, SPEG
NCEH1	8	Cell surface capturing (CSC) technology, Ultracentrifugation, Kit-based, Biotinylation, Graphene oxide bead-based solid matrix extraction, Centrifugation, SDC-trypsin, SPEG
NCSTN	8	Cell surface capturing (CSC) technology, Ultracentrifugation, Kit-based, Unclassified, Biotinylation, Aqueous two-phase system, hpTC, SPEG
NT5E	8	Cell surface capturing (CSC) technology, Ultracentrifugation, Kit-based, Unclassified, Biotinylation, Graphene oxide bead-based solid matrix extraction, Aqueous two-phase system, Centrifugation
NUP210	8	Cell surface capturing (CSC) technology, Ultracentrifugation, Kit-based, Biotinylation, hpTC, Centrifugation, SDC-trypsin, SPEG
PGRMC1	8	Cell surface capturing (CSC) technology, Ultracentrifugation, Kit-based, Biotinylation, hpTC, Centrifugation, SDC-trypsin, SPEG
PGRMC2	8	Cell surface capturing (CSC) technology, Ultracentrifugation, Kit-based, Graphene oxide bead-based solid matrix extraction, hpTC, Centrifugation, SDC-trypsin, SPEG
PLXNA1	8	Cell surface capturing (CSC) technology, Ultracentrifugation, Kit-based, Unclassified, Biotinylation, hpTC, SDC-trypsin, SPEG
POR	8	Cell surface capturing (CSC) technology, Ultracentrifugation, Kit-based, Aqueous two-phase system, hpTC, Centrifugation, SDC-trypsin, SPEG
RPN2	8	Cell surface capturing (CSC) technology, Ultracentrifugation, Kit-based, Aqueous two-phase system, hpTC, Centrifugation, SDC-trypsin, SPEG
SEC22B	8	Cell surface capturing (CSC) technology, Ultracentrifugation, Kit-based, Aqueous two-phase system, hpTC, Centrifugation, SDC-trypsin, SPEG
SEC61A1	8	Cell surface capturing (CSC) technology, Ultracentrifugation, Kit-based, Aqueous two-phase system, hpTC, Centrifugation, SDC-trypsin, SPEG
SLC1A4	8	Cell surface capturing (CSC) technology, Ultracentrifugation, Kit-based, Unclassified, Biotinylation, hpTC, SDC-trypsin, SPEG
SLC44A2	8	Cell surface capturing (CSC) technology, Ultracentrifugation, Kit-based, Unclassified, Biotinylation, hpTC, SDC-trypsin, SPEG
SSR1	8	Cell surface capturing (CSC) technology, Ultracentrifugation, Kit-based, Graphene oxide bead-based solid matrix extraction, hpTC, Centrifugation, SDC-trypsin, SPEG
STT3A	8	Cell surface capturing (CSC) technology, Ultracentrifugation, Kit-based, Biotinylation, hpTC, Centrifugation, SDC-trypsin, SPEG
STT3B	8	Cell surface capturing (CSC) technology, Ultracentrifugation, Kit-based, Biotinylation, hpTC, Centrifugation, SDC-trypsin, SPEG
STX7	8	Cell surface capturing (CSC) technology, Ultracentrifugation, Kit-based, Biotinylation, hpTC, Centrifugation, SDC-trypsin, SPEG
SURF4	8	Cell surface capturing (CSC) technology, Ultracentrifugation, Kit-based, Aqueous two-phase system, hpTC, Centrifugation, SDC-trypsin, SPEG
TECR	8	Cell surface capturing (CSC) technology, Ultracentrifugation, Kit-based, Aqueous two-phase system, hpTC, Centrifugation, SDC-trypsin, SPEG
THY1	8	Cell surface capturing (CSC) technology, Ultracentrifugation, Kit-based, Unclassified, Biotinylation, Graphene oxide bead-based solid matrix extraction, Aqueous two-phase system, Centrifugation
TM9SF2	8	Cell surface capturing (CSC) technology, Ultracentrifugation, Kit-based, Unclassified, Biotinylation, hpTC, SDC-trypsin, SPEG
TM9SF3	8	Cell surface capturing (CSC) technology, Ultracentrifugation, Kit-based, Biotinylation, hpTC, Centrifugation, SDC-trypsin, SPEG
TOMM70A	8	Cell surface capturing (CSC) technology, Ultracentrifugation, Kit-based, Graphene oxide bead-based solid matrix extraction, hpTC, Centrifugation, SDC-trypsin, SPEG
VAPB	8	Cell surface capturing (CSC) technology, Ultracentrifugation, Kit-based, Unclassified, Graphene oxide bead-based solid matrix extraction, Centrifugation, SDC-trypsin, SPEG
ACSL3	7	Cell surface capturing (CSC) technology, Ultracentrifugation, Kit-based, Aqueous two-phase system, hpTC, SDC-trypsin, SPEG
ADAM17	7	Cell surface capturing (CSC) technology, Ultracentrifugation, Kit-based, Unclassified, Biotinylation, SDC-trypsin, SPEG
ALDH3A2	7	Cell surface capturing (CSC) technology, Ultracentrifugation, Kit-based, hpTC, Centrifugation, SDC-trypsin, SPEG
ANXA2	7	Cell surface capturing (CSC) technology, Ultracentrifugation, Kit-based, Unclassified, Biotinylation, Graphene oxide bead-based solid matrix extraction, Aqueous two-phase system
ARL6IP5	7	Cell surface capturing (CSC) technology, Ultracentrifugation, Kit-based, hpTC, Centrifugation, SDC-trypsin, SPEG
ATP13A1	7	Cell surface capturing (CSC) technology, Ultracentrifugation, Biotinylation, hpTC, Centrifugation, SDC-trypsin, SPEG
ATP1B1	7	Cell surface capturing (CSC) technology, Ultracentrifugation, Kit-based, Unclassified, Biotinylation, hpTC, Centrifugation
ATP6AP1	7	Cell surface capturing (CSC) technology, Ultracentrifugation, Kit-based, Biotinylation, hpTC, SDC-trypsin, SPEG
BST2	7	Cell surface capturing (CSC) technology, Ultracentrifugation, Unclassified, Biotinylation, Aqueous two-phase system, SDC-trypsin, SPEG
CD151	7	Cell surface capturing (CSC) technology, Ultracentrifugation, Kit-based, Unclassified, Biotinylation, Aqueous two-phase system, Sucrose gradient centrifugation
CD276	7	Cell surface capturing (CSC) technology, Ultracentrifugation, Kit-based, Unclassified, Biotinylation, hpTC, SPEG
CD59	7	Cell surface capturing (CSC) technology, Ultracentrifugation, Kit-based, Unclassified, Biotinylation, Aqueous two-phase system, Sucrose gradient centrifugation
CD70	7	Cell surface capturing (CSC) technology, Kit-based, Unclassified, Biotinylation, Centrifugation, SDC-trypsin, SPEG
CD82	7	Cell surface capturing (CSC) technology, Unclassified, Biotinylation, hpTC, SDC-trypsin, SPEG, Sucrose gradient centrifugation
CDH1	7	Cell surface capturing (CSC) technology, Ultracentrifugation, Kit-based, Unclassified, Biotinylation, Aqueous two-phase system, Centrifugation
CLTC	7	Cell surface capturing (CSC) technology, Ultracentrifugation, Kit-based, Unclassified, Biotinylation, Aqueous two-phase system, Centrifugation
COL4A2	7	Cell surface capturing (CSC) technology, Ultracentrifugation, Kit-based, Biotinylation, Graphene oxide bead-based solid matrix extraction, hpTC, SPEG
COL6A3	7	Cell surface capturing (CSC) technology, Ultracentrifugation, Kit-based, Unclassified, Biotinylation, Aqueous two-phase system, Centrifugation
COX7A2	7	Cell surface capturing (CSC) technology, Ultracentrifugation, Kit-based, Aqueous two-phase system, hpTC, SDC-trypsin, SPEG
CTNNA1	7	Cell surface capturing (CSC) technology, Ultracentrifugation, Kit-based, Unclassified, Graphene oxide bead-based solid matrix extraction, Aqueous two-phase system, Centrifugation
CTNNB1	7	Cell surface capturing (CSC) technology, Ultracentrifugation, Kit-based, Unclassified, Graphene oxide bead-based solid matrix extraction, Aqueous two-phase system, Centrifugation
CXCR4	7	Ultracentrifugation, Kit-based, Unclassified, hpTC, SDC-trypsin, SPEG, Sucrose gradient centrifugation
CYB5A	7	Cell surface capturing (CSC) technology, Ultracentrifugation, Kit-based, Graphene oxide bead-based solid matrix extraction, hpTC, SDC-trypsin, SPEG
DDOST	7	Cell surface capturing (CSC) technology, Ultracentrifugation, Kit-based, hpTC, Centrifugation, SDC-trypsin, SPEG
DEGS1	7	Cell surface capturing (CSC) technology, Ultracentrifugation, Unclassified, Biotinylation, hpTC, SDC-trypsin, SPEG
DNAJC5	7	Cell surface capturing (CSC) technology, Ultracentrifugation, Kit-based, Unclassified, Biotinylation, SDC-trypsin, SPEG
DSG2	7	Cell surface capturing (CSC) technology, Ultracentrifugation, Kit-based, Unclassified, Biotinylation, Aqueous two-phase system, Centrifugation
ECE1	7	Cell surface capturing (CSC) technology, Ultracentrifugation, Kit-based, Unclassified, Biotinylation, hpTC, SPEG
EGFR	7	Cell surface capturing (CSC) technology, Ultracentrifugation, Kit-based, Unclassified, Biotinylation, Aqueous two-phase system, Centrifugation
EHD2	7	Cell surface capturing (CSC) technology, Ultracentrifugation, Kit-based, Unclassified, Graphene oxide bead-based solid matrix extraction, Aqueous two-phase system, Centrifugation
ERBB2	7	Cell surface capturing (CSC) technology, Ultracentrifugation, Kit-based, Unclassified, Biotinylation, Aqueous two-phase system, Centrifugation
ESYT2	7	Cell surface capturing (CSC) technology, Ultracentrifugation, Kit-based, Unclassified, hpTC, SDC-trypsin, SPEG
FADS2	7	Cell surface capturing (CSC) technology, Ultracentrifugation, Kit-based, Unclassified, Biotinylation, hpTC, SDC-trypsin
FAM162A	7	Cell surface capturing (CSC) technology, Kit-based, Graphene oxide bead-based solid matrix extraction, hpTC, Centrifugation, SDC-trypsin, SPEG
FN1	7	Cell surface capturing (CSC) technology, Ultracentrifugation, Kit-based, Biotinylation, Graphene oxide bead-based solid matrix extraction, Aqueous two-phase system, Centrifugation
GANAB	7	Cell surface capturing (CSC) technology, Ultracentrifugation, Kit-based, hpTC, Centrifugation, SDC-trypsin, SPEG
GNA11	7	Cell surface capturing (CSC) technology, Ultracentrifugation, Kit-based, Unclassified, Biotinylation, Aqueous two-phase system, Centrifugation
GNAI2	7	Cell surface capturing (CSC) technology, Ultracentrifugation, Kit-based, Unclassified, Biotinylation, Aqueous two-phase system, Centrifugation
GPD2	7	Cell surface capturing (CSC) technology, Kit-based, Graphene oxide bead-based solid matrix extraction, hpTC, Centrifugation, SDC-trypsin, SPEG
HLA-DPB1	7	Cell surface capturing (CSC) technology, Kit-based, Unclassified, hpTC, SDC-trypsin, SPEG, Sucrose gradient centrifugation
HLA-DRA	7	Cell surface capturing (CSC) technology, Unclassified, Biotinylation, hpTC, SDC-trypsin, SPEG, Sucrose gradient centrifugation
HSD17B12	7	Cell surface capturing (CSC) technology, Ultracentrifugation, Kit-based, hpTC, Centrifugation, SDC-trypsin, SPEG
HSPG2	7	Cell surface capturing (CSC) technology, Ultracentrifugation, Kit-based, Unclassified, Biotinylation, Graphene oxide bead-based solid matrix extraction, Aqueous two-phase system
ICAM2	7	Cell surface capturing (CSC) technology, Ultracentrifugation, Unclassified, Biotinylation, hpTC, SDC-trypsin, SPEG
IMPAD1	7	Cell surface capturing (CSC) technology, Ultracentrifugation, Kit-based, Unclassified, hpTC, SDC-trypsin, SPEG
INSR	7	Cell surface capturing (CSC) technology, Ultracentrifugation, Kit-based, Unclassified, Biotinylation, Aqueous two-phase system, SPEG
IQGAP1	7	Cell surface capturing (CSC) technology, Ultracentrifugation, Kit-based, Unclassified, Graphene oxide bead-based solid matrix extraction, Aqueous two-phase system, Centrifugation
ITGA2	7	Cell surface capturing (CSC) technology, Ultracentrifugation, Kit-based, Unclassified, Biotinylation, Aqueous two-phase system, Sucrose gradient centrifugation
ITGAL	7	Cell surface capturing (CSC) technology, Ultracentrifugation, Biotinylation, hpTC, SDC-trypsin, SPEG, Sucrose gradient centrifugation
ITGB5	7	Cell surface capturing (CSC) technology, Ultracentrifugation, Kit-based, Unclassified, Biotinylation, Aqueous two-phase system, Sucrose gradient centrifugation
LBR	7	Cell surface capturing (CSC) technology, Ultracentrifugation, Kit-based, hpTC, Centrifugation, SDC-trypsin, SPEG
LRP1	7	Cell surface capturing (CSC) technology, Ultracentrifugation, Kit-based, Unclassified, Biotinylation, Aqueous two-phase system, SPEG
LRRC59	7	Cell surface capturing (CSC) technology, Ultracentrifugation, Kit-based, hpTC, Centrifugation, SDC-trypsin, SPEG
METTL7A	7	Cell surface capturing (CSC) technology, Ultracentrifugation, Kit-based, Unclassified, hpTC, SDC-trypsin, SPEG
MSN	7	Cell surface capturing (CSC) technology, Ultracentrifugation, Kit-based, Unclassified, Biotinylation, Aqueous two-phase system, Centrifugation
MTDH	7	Cell surface capturing (CSC) technology, Ultracentrifugation, Kit-based, Unclassified, Graphene oxide bead-based solid matrix extraction, SDC-trypsin, SPEG
MTX1	7	Cell surface capturing (CSC) technology, Ultracentrifugation, Kit-based, hpTC, Centrifugation, SDC-trypsin, SPEG
MYH9	7	Cell surface capturing (CSC) technology, Ultracentrifugation, Kit-based, Unclassified, Graphene oxide bead-based solid matrix extraction, Aqueous two-phase system, Centrifugation
NDUFA13	7	Ultracentrifugation, Kit-based, Graphene oxide bead-based solid matrix extraction, Aqueous two-phase system, hpTC, SDC-trypsin, SPEG
NDUFB4	7	Cell surface capturing (CSC) technology, Ultracentrifugation, Kit-based, hpTC, Centrifugation, SDC-trypsin, SPEG
NNT	7	Cell surface capturing (CSC) technology, Ultracentrifugation, Kit-based, hpTC, Centrifugation, SDC-trypsin, SPEG
NPC1	7	Cell surface capturing (CSC) technology, Ultracentrifugation, Kit-based, Unclassified, Aqueous two-phase system, hpTC, SPEG
NPTN	7	Cell surface capturing (CSC) technology, Ultracentrifugation, Kit-based, Unclassified, Biotinylation, Graphene oxide bead-based solid matrix extraction, SPEG
PDIA4	7	Cell surface capturing (CSC) technology, Ultracentrifugation, Kit-based, Graphene oxide bead-based solid matrix extraction, Centrifugation, SDC-trypsin, SPEG
PGAM5	7	Cell surface capturing (CSC) technology, Kit-based, Unclassified, Graphene oxide bead-based solid matrix extraction, Centrifugation, SDC-trypsin, SPEG
PIGT	7	Cell surface capturing (CSC) technology, Ultracentrifugation, Kit-based, hpTC, Centrifugation, SDC-trypsin, SPEG
PLP2	7	Cell surface capturing (CSC) technology, Ultracentrifugation, Kit-based, Unclassified, Biotinylation, Centrifugation, SDC-trypsin
PPIB	7	Cell surface capturing (CSC) technology, Ultracentrifugation, Kit-based, Graphene oxide bead-based solid matrix extraction, Aqueous two-phase system, Centrifugation, SDC-trypsin
PTPN1	7	Cell surface capturing (CSC) technology, Ultracentrifugation, Kit-based, Graphene oxide bead-based solid matrix extraction, hpTC, SDC-trypsin, SPEG
PVRL2	7	Cell surface capturing (CSC) technology, Ultracentrifugation, Kit-based, Unclassified, Biotinylation, Aqueous two-phase system, Centrifugation
RER1	7	Cell surface capturing (CSC) technology, Ultracentrifugation, Kit-based, hpTC, Centrifugation, SDC-trypsin, SPEG
RHOT1	7	Cell surface capturing (CSC) technology, Ultracentrifugation, Kit-based, Unclassified, hpTC, SDC-trypsin, SPEG
RPL27A	7	Cell surface capturing (CSC) technology, Ultracentrifugation, Kit-based, Unclassified, Graphene oxide bead-based solid matrix extraction, Aqueous two-phase system, Centrifugation
RRAS2	7	Cell surface capturing (CSC) technology, Ultracentrifugation, Kit-based, Unclassified, Biotinylation, Aqueous two-phase system, Centrifugation
RTN3	7	Cell surface capturing (CSC) technology, Ultracentrifugation, Kit-based, Unclassified, hpTC, Centrifugation, SDC-trypsin
SCAMP3	7	Cell surface capturing (CSC) technology, Ultracentrifugation, Kit-based, hpTC, Centrifugation, SDC-trypsin, SPEG
SDHC	7	Cell surface capturing (CSC) technology, Kit-based, Unclassified, hpTC, Centrifugation, SDC-trypsin, SPEG
SEC11A	7	Cell surface capturing (CSC) technology, Kit-based, Graphene oxide bead-based solid matrix extraction, hpTC, Centrifugation, SDC-trypsin, SPEG
SEC61B	7	Cell surface capturing (CSC) technology, Ultracentrifugation, Kit-based, hpTC, Centrifugation, SDC-trypsin, SPEG
SEL1L	7	Cell surface capturing (CSC) technology, Ultracentrifugation, Kit-based, Graphene oxide bead-based solid matrix extraction, hpTC, SDC-trypsin, SPEG
SERINC1	7	Cell surface capturing (CSC) technology, Ultracentrifugation, Kit-based, Unclassified, Biotinylation, hpTC, SPEG
SFXN1	7	Cell surface capturing (CSC) technology, Ultracentrifugation, Kit-based, hpTC, Centrifugation, SDC-trypsin, SPEG
SLC12A7	7	Cell surface capturing (CSC) technology, Ultracentrifugation, Kit-based, Unclassified, Biotinylation, hpTC, SDC-trypsin
SLC16A3	7	Cell surface capturing (CSC) technology, Ultracentrifugation, Kit-based, Unclassified, Aqueous two-phase system, hpTC, Centrifugation
SLC25A22	7	Cell surface capturing (CSC) technology, Ultracentrifugation, Kit-based, hpTC, Centrifugation, SDC-trypsin, SPEG
SLC25A4	7	Ultracentrifugation, Kit-based, Unclassified, hpTC, Centrifugation, SDC-trypsin, SPEG
SLC25A6	7	Ultracentrifugation, Kit-based, Aqueous two-phase system, hpTC, Centrifugation, SDC-trypsin, SPEG
SLC39A10	7	Cell surface capturing (CSC) technology, Kit-based, Unclassified, Biotinylation, Aqueous two-phase system, hpTC, SPEG
SLC39A14	7	Cell surface capturing (CSC) technology, Ultracentrifugation, Unclassified, Biotinylation, Aqueous two-phase system, hpTC, SDC-trypsin
SLC39A6	7	Cell surface capturing (CSC) technology, Ultracentrifugation, Kit-based, Unclassified, Biotinylation, hpTC, SPEG
SLC7A1	7	Cell surface capturing (CSC) technology, Kit-based, Unclassified, Biotinylation, hpTC, SDC-trypsin, SPEG
SLC9A6	7	Cell surface capturing (CSC) technology, Ultracentrifugation, Kit-based, Unclassified, Biotinylation, hpTC, SPEG
SPCS2	7	Cell surface capturing (CSC) technology, Ultracentrifugation, Kit-based, hpTC, Centrifugation, SDC-trypsin, SPEG
SPTLC1	7	Cell surface capturing (CSC) technology, Ultracentrifugation, Kit-based, hpTC, Centrifugation, SDC-trypsin, SPEG
SRPRB	7	Cell surface capturing (CSC) technology, Ultracentrifugation, Kit-based, hpTC, Centrifugation, SDC-trypsin, SPEG
SSR3	7	Cell surface capturing (CSC) technology, Ultracentrifugation, Kit-based, hpTC, Centrifugation, SDC-trypsin, SPEG
STOM	7	Cell surface capturing (CSC) technology, Ultracentrifugation, Kit-based, Unclassified, Aqueous two-phase system, Centrifugation, Sucrose gradient centrifugation
STX4	7	Cell surface capturing (CSC) technology, Ultracentrifugation, Kit-based, Unclassified, Biotinylation, SDC-trypsin, SPEG
TIMM50	7	Cell surface capturing (CSC) technology, Kit-based, Graphene oxide bead-based solid matrix extraction, hpTC, Centrifugation, SDC-trypsin, SPEG
TLN1	7	Cell surface capturing (CSC) technology, Ultracentrifugation, Kit-based, Unclassified, Biotinylation, Aqueous two-phase system, Centrifugation
TMED1	7	Cell surface capturing (CSC) technology, Ultracentrifugation, Kit-based, Unclassified, hpTC, SDC-trypsin, SPEG
TMED10	7	Cell surface capturing (CSC) technology, Ultracentrifugation, Kit-based, hpTC, Centrifugation, SDC-trypsin, SPEG
TMED2	7	Cell surface capturing (CSC) technology, Ultracentrifugation, Kit-based, Aqueous two-phase system, hpTC, SDC-trypsin, SPEG
TMED4	7	Cell surface capturing (CSC) technology, Ultracentrifugation, Kit-based, Biotinylation, hpTC, SDC-trypsin, SPEG
TMED9	7	Cell surface capturing (CSC) technology, Ultracentrifugation, Kit-based, hpTC, Centrifugation, SDC-trypsin, SPEG
TMEM165	7	Cell surface capturing (CSC) technology, Ultracentrifugation, Biotinylation, hpTC, Centrifugation, SDC-trypsin, SPEG
TMEM245	7	Cell surface capturing (CSC) technology, Kit-based, Biotinylation, hpTC, Centrifugation, SDC-trypsin, SPEG
TMEM43	7	Cell surface capturing (CSC) technology, Ultracentrifugation, Kit-based, hpTC, Centrifugation, SDC-trypsin, SPEG
TOMM22	7	Cell surface capturing (CSC) technology, Ultracentrifugation, Kit-based, hpTC, Centrifugation, SDC-trypsin, SPEG
TOR1AIP2	7	Cell surface capturing (CSC) technology, Ultracentrifugation, Kit-based, Unclassified, Graphene oxide bead-based solid matrix extraction, SDC-trypsin, SPEG
TTYH3	7	Cell surface capturing (CSC) technology, Kit-based, Unclassified, Biotinylation, Aqueous two-phase system, Centrifugation, SPEG
UGGT1	7	Cell surface capturing (CSC) technology, Ultracentrifugation, Kit-based, hpTC, Centrifugation, SDC-trypsin, SPEG
UTRN	7	Cell surface capturing (CSC) technology, Ultracentrifugation, Kit-based, Unclassified, Biotinylation, Graphene oxide bead-based solid matrix extraction, Aqueous two-phase system
VAMP8	7	Cell surface capturing (CSC) technology, Ultracentrifugation, Kit-based, Unclassified, hpTC, SDC-trypsin, SPEG
VDAC1	7	Cell surface capturing (CSC) technology, Ultracentrifugation, Kit-based, Unclassified, Graphene oxide bead-based solid matrix extraction, Aqueous two-phase system, Centrifugation
ACSL1	6	Cell surface capturing (CSC) technology, Ultracentrifugation, Kit-based, Aqueous two-phase system, hpTC, SPEG
ACTB	6	Cell surface capturing (CSC) technology, Kit-based, Biotinylation, Graphene oxide bead-based solid matrix extraction, Aqueous two-phase system, Centrifugation
ACTN1	6	Cell surface capturing (CSC) technology, Ultracentrifugation, Kit-based, Unclassified, Aqueous two-phase system, Centrifugation
ADAM15	6	Cell surface capturing (CSC) technology, Ultracentrifugation, Kit-based, Unclassified, Biotinylation, Aqueous two-phase system
AFG3L2	6	Cell surface capturing (CSC) technology, Ultracentrifugation, Kit-based, hpTC, SDC-trypsin, SPEG
AGPAT3	6	Cell surface capturing (CSC) technology, Kit-based, Unclassified, hpTC, SDC-trypsin, SPEG
AGTRAP	6	Cell surface capturing (CSC) technology, Ultracentrifugation, Kit-based, Biotinylation, hpTC, SDC-trypsin
AHNAK	6	Cell surface capturing (CSC) technology, Ultracentrifugation, Kit-based, Unclassified, Biotinylation, Aqueous two-phase system
ALDOA	6	Cell surface capturing (CSC) technology, Ultracentrifugation, Kit-based, Graphene oxide bead-based solid matrix extraction, Aqueous two-phase system, Centrifugation
ALG1	6	Cell surface capturing (CSC) technology, Ultracentrifugation, Kit-based, hpTC, Centrifugation, SDC-trypsin
ALG5	6	Cell surface capturing (CSC) technology, Ultracentrifugation, Kit-based, hpTC, Centrifugation, SDC-trypsin
ANXA6	6	Cell surface capturing (CSC) technology, Ultracentrifugation, Kit-based, Unclassified, Biotinylation, Aqueous two-phase system
APP	6	Cell surface capturing (CSC) technology, Kit-based, Unclassified, Biotinylation, Graphene oxide bead-based solid matrix extraction, hpTC
ASPH	6	Cell surface capturing (CSC) technology, Ultracentrifugation, Kit-based, Unclassified, Graphene oxide bead-based solid matrix extraction, Centrifugation
ATP5A1	6	Cell surface capturing (CSC) technology, Ultracentrifugation, Kit-based, Unclassified, Biotinylation, Centrifugation
ATRN	6	Cell surface capturing (CSC) technology, Ultracentrifugation, Kit-based, Unclassified, Biotinylation, SPEG
BASP1	6	Cell surface capturing (CSC) technology, Ultracentrifugation, Kit-based, Unclassified, Graphene oxide bead-based solid matrix extraction, Aqueous two-phase system
BAX	6	Cell surface capturing (CSC) technology, Ultracentrifugation, Kit-based, hpTC, SDC-trypsin, SPEG
BCAP29	6	Cell surface capturing (CSC) technology, Ultracentrifugation, Kit-based, SDC-trypsin, SPEG, Sucrose gradient centrifugation
BRI3BP	6	Cell surface capturing (CSC) technology, Ultracentrifugation, Unclassified, hpTC, SDC-trypsin, SPEG
CAP1	6	Cell surface capturing (CSC) technology, Ultracentrifugation, Kit-based, Unclassified, Biotinylation, Centrifugation
CD19	6	Cell surface capturing (CSC) technology, Unclassified, hpTC, SDC-trypsin, SPEG, Sucrose gradient centrifugation
CD37	6	Cell surface capturing (CSC) technology, Biotinylation, hpTC, SDC-trypsin, SPEG, Sucrose gradient centrifugation
CD40	6	Cell surface capturing (CSC) technology, Unclassified, Biotinylation, SDC-trypsin, SPEG, Sucrose gradient centrifugation
CD46	6	Cell surface capturing (CSC) technology, Ultracentrifugation, Kit-based, Unclassified, Biotinylation, Sucrose gradient centrifugation
CD55	6	Cell surface capturing (CSC) technology, Kit-based, Unclassified, Biotinylation, Aqueous two-phase system, Sucrose gradient centrifugation
CD74	6	Cell surface capturing (CSC) technology, Unclassified, hpTC, SDC-trypsin, SPEG, Sucrose gradient centrifugation
CD79B	6	Cell surface capturing (CSC) technology, Unclassified, hpTC, SDC-trypsin, SPEG, Sucrose gradient centrifugation
CDC42	6	Cell surface capturing (CSC) technology, Ultracentrifugation, Kit-based, Unclassified, Aqueous two-phase system, Centrifugation
CDH2	6	Cell surface capturing (CSC) technology, Ultracentrifugation, Kit-based, Unclassified, Biotinylation, Aqueous two-phase system
CDIPT	6	Ultracentrifugation, Kit-based, Unclassified, hpTC, Centrifugation, SDC-trypsin
CDS2	6	Cell surface capturing (CSC) technology, Ultracentrifugation, Kit-based, hpTC, SDC-trypsin, SPEG
CERS2	6	Cell surface capturing (CSC) technology, Kit-based, Biotinylation, hpTC, SDC-trypsin, SPEG
CFL1	6	Cell surface capturing (CSC) technology, Ultracentrifugation, Kit-based, Graphene oxide bead-based solid matrix extraction, Aqueous two-phase system, Centrifugation
CISD1	6	Cell surface capturing (CSC) technology, Kit-based, Graphene oxide bead-based solid matrix extraction, hpTC, SDC-trypsin, SPEG
CLCN7	6	Cell surface capturing (CSC) technology, Ultracentrifugation, Kit-based, Biotinylation, hpTC, SPEG
CNTNAP1	6	Cell surface capturing (CSC) technology, Ultracentrifugation, Unclassified, Biotinylation, hpTC, SPEG
COMT	6	Cell surface capturing (CSC) technology, Kit-based, Unclassified, hpTC, SDC-trypsin, SPEG
CSPG4	6	Cell surface capturing (CSC) technology, Ultracentrifugation, Kit-based, Unclassified, Biotinylation, Aqueous two-phase system
CYBA	6	Ultracentrifugation, Kit-based, Unclassified, Centrifugation, SDC-trypsin, SPEG
CYBB	6	Cell surface capturing (CSC) technology, Ultracentrifugation, Biotinylation, hpTC, SDC-trypsin, SPEG
CYC1	6	Cell surface capturing (CSC) technology, Ultracentrifugation, Kit-based, Unclassified, Graphene oxide bead-based solid matrix extraction, Centrifugation
CYP51A1	6	Cell surface capturing (CSC) technology, Ultracentrifugation, Kit-based, hpTC, SDC-trypsin, SPEG
DAD1	6	Ultracentrifugation, Kit-based, hpTC, Centrifugation, SDC-trypsin, SPEG
DAG1	6	Cell surface capturing (CSC) technology, Ultracentrifugation, Kit-based, Unclassified, Biotinylation, Graphene oxide bead-based solid matrix extraction
DST	6	Cell surface capturing (CSC) technology, Ultracentrifugation, Kit-based, Unclassified, Biotinylation, Aqueous two-phase system
ELOVL1	6	Cell surface capturing (CSC) technology, Ultracentrifugation, hpTC, Centrifugation, SDC-trypsin, SPEG
ENTPD1	6	Cell surface capturing (CSC) technology, Unclassified, Biotinylation, hpTC, SDC-trypsin, SPEG
EPB41L2	6	Cell surface capturing (CSC) technology, Ultracentrifugation, Kit-based, Unclassified, Graphene oxide bead-based solid matrix extraction, Aqueous two-phase system
ERLIN1	6	Cell surface capturing (CSC) technology, Ultracentrifugation, Graphene oxide bead-based solid matrix extraction, hpTC, SDC-trypsin, SPEG
EVI2B	6	Cell surface capturing (CSC) technology, Ultracentrifugation, Biotinylation, hpTC, SDC-trypsin, SPEG
FAM3C	6	Cell surface capturing (CSC) technology, Ultracentrifugation, Kit-based, Biotinylation, hpTC, SDC-trypsin
FASN	6	Cell surface capturing (CSC) technology, Ultracentrifugation, Kit-based, Unclassified, Biotinylation, Aqueous two-phase system
FKBP8	6	Cell surface capturing (CSC) technology, Kit-based, hpTC, Centrifugation, SDC-trypsin, SPEG
FLNB	6	Cell surface capturing (CSC) technology, Ultracentrifugation, Kit-based, Unclassified, Graphene oxide bead-based solid matrix extraction, Aqueous two-phase system
FLOT1	6	Cell surface capturing (CSC) technology, Ultracentrifugation, Kit-based, Unclassified, Biotinylation, Aqueous two-phase system
FLOT2	6	Cell surface capturing (CSC) technology, Ultracentrifugation, Kit-based, Unclassified, Biotinylation, Aqueous two-phase system
GALNT1	6	Cell surface capturing (CSC) technology, Ultracentrifugation, Kit-based, hpTC, SDC-trypsin, SPEG
GALNT2	6	Cell surface capturing (CSC) technology, Ultracentrifugation, Kit-based, hpTC, SDC-trypsin, SPEG
GAPDH	6	Cell surface capturing (CSC) technology, Ultracentrifugation, Kit-based, Biotinylation, Aqueous two-phase system, Centrifugation
GNA13	6	Cell surface capturing (CSC) technology, Ultracentrifugation, Kit-based, Unclassified, Aqueous two-phase system, Centrifugation
GNAI1	6	Cell surface capturing (CSC) technology, Kit-based, Unclassified, Biotinylation, Aqueous two-phase system, Centrifugation
GNAI3	6	Cell surface capturing (CSC) technology, Ultracentrifugation, Kit-based, Unclassified, Graphene oxide bead-based solid matrix extraction, Aqueous two-phase system
GNAQ	6	Cell surface capturing (CSC) technology, Kit-based, Unclassified, Biotinylation, Aqueous two-phase system, Centrifugation
GNB2L1	6	Cell surface capturing (CSC) technology, Ultracentrifugation, Kit-based, Unclassified, Aqueous two-phase system, Centrifugation
GNG12	6	Cell surface capturing (CSC) technology, Ultracentrifugation, Kit-based, Unclassified, Aqueous two-phase system, Centrifugation
GPAA1	6	Cell surface capturing (CSC) technology, Ultracentrifugation, Kit-based, hpTC, SDC-trypsin, SPEG
HIGD1A	6	Cell surface capturing (CSC) technology, Graphene oxide bead-based solid matrix extraction, hpTC, Centrifugation, SDC-trypsin, SPEG
HLA-DPA1	6	Cell surface capturing (CSC) technology, Unclassified, hpTC, SDC-trypsin, SPEG, Sucrose gradient centrifugation
HLA-DQB1	6	Cell surface capturing (CSC) technology, Unclassified, hpTC, SDC-trypsin, SPEG, Sucrose gradient centrifugation
HLA-DRB1	6	Cell surface capturing (CSC) technology, Biotinylation, hpTC, SDC-trypsin, SPEG, Sucrose gradient centrifugation
HMOX2	6	Cell surface capturing (CSC) technology, Kit-based, Unclassified, hpTC, SDC-trypsin, SPEG
HSP90B1	6	Cell surface capturing (CSC) technology, Ultracentrifugation, Kit-based, Biotinylation, Graphene oxide bead-based solid matrix extraction, Aqueous two-phase system
HSPA8	6	Cell surface capturing (CSC) technology, Ultracentrifugation, Kit-based, Unclassified, Biotinylation, Aqueous two-phase system
HSPB1	6	Cell surface capturing (CSC) technology, Ultracentrifugation, Kit-based, Unclassified, Biotinylation, Graphene oxide bead-based solid matrix extraction
ICAM3	6	Cell surface capturing (CSC) technology, Unclassified, Biotinylation, hpTC, SDC-trypsin, SPEG
IER3IP1	6	Cell surface capturing (CSC) technology, Ultracentrifugation, Kit-based, hpTC, SDC-trypsin, SPEG
IGF1R	6	Cell surface capturing (CSC) technology, Ultracentrifugation, Kit-based, Unclassified, Biotinylation, Aqueous two-phase system
ITGA1	6	Cell surface capturing (CSC) technology, Ultracentrifugation, Kit-based, Unclassified, Biotinylation, Aqueous two-phase system
ITGA4	6	Cell surface capturing (CSC) technology, Unclassified, Biotinylation, SDC-trypsin, SPEG, Sucrose gradient centrifugation
ITGAM	6	Cell surface capturing (CSC) technology, Unclassified, Biotinylation, SDC-trypsin, SPEG, Sucrose gradient centrifugation
ITGB4	6	Cell surface capturing (CSC) technology, Ultracentrifugation, Kit-based, Unclassified, Biotinylation, Aqueous two-phase system
JUP	6	Cell surface capturing (CSC) technology, Ultracentrifugation, Kit-based, Unclassified, Biotinylation, Aqueous two-phase system
L1CAM	6	Cell surface capturing (CSC) technology, Ultracentrifugation, Kit-based, Unclassified, Biotinylation, Aqueous two-phase system
LEMD3	6	Cell surface capturing (CSC) technology, Ultracentrifugation, Kit-based, hpTC, SDC-trypsin, SPEG
LGALS3	6	Cell surface capturing (CSC) technology, Kit-based, Unclassified, Graphene oxide bead-based solid matrix extraction, Aqueous two-phase system, Centrifugation
LMAN1	6	Cell surface capturing (CSC) technology, Ultracentrifugation, Kit-based, Centrifugation, SDC-trypsin, SPEG
LPCAT1	6	Cell surface capturing (CSC) technology, Kit-based, Aqueous two-phase system, hpTC, SDC-trypsin, SPEG
LY75	6	Cell surface capturing (CSC) technology, Kit-based, Unclassified, Biotinylation, SDC-trypsin, SPEG
MARCKS	6	Cell surface capturing (CSC) technology, Ultracentrifugation, Kit-based, Unclassified, Graphene oxide bead-based solid matrix extraction, Aqueous two-phase system
MCAM	6	Cell surface capturing (CSC) technology, Ultracentrifugation, Kit-based, Unclassified, Biotinylation, Aqueous two-phase system
MGST3	6	Ultracentrifugation, Kit-based, hpTC, Centrifugation, SDC-trypsin, SPEG
MME	6	Cell surface capturing (CSC) technology, Ultracentrifugation, Unclassified, Biotinylation, Aqueous two-phase system, SDC-trypsin
MOGS	6	Cell surface capturing (CSC) technology, Kit-based, hpTC, Centrifugation, SDC-trypsin, SPEG
MTCH1	6	Cell surface capturing (CSC) technology, Ultracentrifugation, Kit-based, hpTC, Centrifugation, SDC-trypsin
MYOF	6	Cell surface capturing (CSC) technology, Ultracentrifugation, Kit-based, Unclassified, Aqueous two-phase system, Centrifugation
NCLN	6	Cell surface capturing (CSC) technology, Ultracentrifugation, Kit-based, hpTC, SDC-trypsin, SPEG
NDC1	6	Cell surface capturing (CSC) technology, Kit-based, Unclassified, hpTC, SDC-trypsin, SPEG
NDUFA4	6	Cell surface capturing (CSC) technology, Kit-based, hpTC, Centrifugation, SDC-trypsin, SPEG
NDUFB8	6	Cell surface capturing (CSC) technology, Ultracentrifugation, Kit-based, hpTC, SDC-trypsin, SPEG
NRAS	6	Cell surface capturing (CSC) technology, Ultracentrifugation, Kit-based, Unclassified, Biotinylation, Aqueous two-phase system
NSDHL	6	Cell surface capturing (CSC) technology, Ultracentrifugation, Kit-based, hpTC, SDC-trypsin, SPEG
OXA1L	6	Cell surface capturing (CSC) technology, Ultracentrifugation, Kit-based, hpTC, SDC-trypsin, SPEG
P4HB	6	Cell surface capturing (CSC) technology, Ultracentrifugation, Kit-based, Unclassified, Graphene oxide bead-based solid matrix extraction, Aqueous two-phase system
PANX1	6	Cell surface capturing (CSC) technology, Kit-based, Unclassified, hpTC, Centrifugation, SDC-trypsin
PDGFRB	6	Cell surface capturing (CSC) technology, Ultracentrifugation, Unclassified, Biotinylation, Aqueous two-phase system, Centrifugation
PDIA6	6	Cell surface capturing (CSC) technology, Ultracentrifugation, Kit-based, Unclassified, Graphene oxide bead-based solid matrix extraction, Aqueous two-phase system
PEX11B	6	Cell surface capturing (CSC) technology, Ultracentrifugation, Kit-based, hpTC, SDC-trypsin, SPEG
PIGK	6	Cell surface capturing (CSC) technology, Ultracentrifugation, hpTC, Centrifugation, SDC-trypsin, SPEG
PIGS	6	Cell surface capturing (CSC) technology, Ultracentrifugation, Kit-based, hpTC, Centrifugation, SDC-trypsin
PKM	6	Cell surface capturing (CSC) technology, Ultracentrifugation, Kit-based, Unclassified, Biotinylation, Aqueous two-phase system
PLBD2	6	Cell surface capturing (CSC) technology, Kit-based, Biotinylation, hpTC, SDC-trypsin, SPEG
PLEC1	6	Cell surface capturing (CSC) technology, Ultracentrifugation, Kit-based, Unclassified, Aqueous two-phase system, Centrifugation
PLVAP	6	Cell surface capturing (CSC) technology, Ultracentrifugation, Unclassified, hpTC, SDC-trypsin, SPEG
PLXNB2	6	Cell surface capturing (CSC) technology, Ultracentrifugation, Kit-based, Unclassified, Biotinylation, Aqueous two-phase system
PODXL	6	Cell surface capturing (CSC) technology, Ultracentrifugation, Kit-based, Unclassified, Biotinylation, hpTC
PON2	6	Cell surface capturing (CSC) technology, Ultracentrifugation, Kit-based, Unclassified, Biotinylation, Centrifugation
PRNP	6	Cell surface capturing (CSC) technology, Kit-based, Unclassified, Biotinylation, SDC-trypsin, SPEG
PTK7	6	Cell surface capturing (CSC) technology, Ultracentrifugation, Kit-based, Unclassified, Biotinylation, Aqueous two-phase system
PTPRC	6	Cell surface capturing (CSC) technology, Biotinylation, hpTC, SDC-trypsin, SPEG, Sucrose gradient centrifugation
PTPRJ	6	Cell surface capturing (CSC) technology, Kit-based, Unclassified, Biotinylation, SDC-trypsin, SPEG
QSOX2	6	Cell surface capturing (CSC) technology, Kit-based, Unclassified, hpTC, SDC-trypsin, SPEG
RAB5C	6	Cell surface capturing (CSC) technology, Ultracentrifugation, Kit-based, Unclassified, Biotinylation, Aqueous two-phase system
RAB7A	6	Cell surface capturing (CSC) technology, Ultracentrifugation, Kit-based, Graphene oxide bead-based solid matrix extraction, Aqueous two-phase system, Centrifugation
RALA	6	Cell surface capturing (CSC) technology, Ultracentrifugation, Kit-based, Unclassified, Graphene oxide bead-based solid matrix extraction, Aqueous two-phase system
RAP1A	6	Cell surface capturing (CSC) technology, Ultracentrifugation, Kit-based, Unclassified, Graphene oxide bead-based solid matrix extraction, Aqueous two-phase system
RAP1B	6	Ultracentrifugation, Kit-based, Unclassified, Graphene oxide bead-based solid matrix extraction, Aqueous two-phase system, Centrifugation
REEP5	6	Cell surface capturing (CSC) technology, Ultracentrifugation, Kit-based, hpTC, SDC-trypsin, SPEG
RHOA	6	Cell surface capturing (CSC) technology, Ultracentrifugation, Kit-based, Unclassified, Graphene oxide bead-based solid matrix extraction, Centrifugation
RHOT2	6	Cell surface capturing (CSC) technology, Ultracentrifugation, Kit-based, Unclassified, SDC-trypsin, SPEG
RRBP1	6	Cell surface capturing (CSC) technology, Ultracentrifugation, Kit-based, Graphene oxide bead-based solid matrix extraction, hpTC, SDC-trypsin
SACM1L	6	Cell surface capturing (CSC) technology, Kit-based, hpTC, Centrifugation, SDC-trypsin, SPEG
SCAMP1	6	Cell surface capturing (CSC) technology, Ultracentrifugation, Kit-based, hpTC, SDC-trypsin, SPEG
SCAMP2	6	Cell surface capturing (CSC) technology, Ultracentrifugation, Kit-based, Centrifugation, SDC-trypsin, SPEG
SCRIB	6	Cell surface capturing (CSC) technology, Ultracentrifugation, Kit-based, Unclassified, Graphene oxide bead-based solid matrix extraction, Aqueous two-phase system
SDCBP	6	Cell surface capturing (CSC) technology, Kit-based, Unclassified, Biotinylation, hpTC, SDC-trypsin
SEC62	6	Cell surface capturing (CSC) technology, Ultracentrifugation, Kit-based, hpTC, SDC-trypsin, SPEG
SEC63	6	Cell surface capturing (CSC) technology, Ultracentrifugation, Kit-based, hpTC, SDC-trypsin, SPEG
SERPINH1	6	Cell surface capturing (CSC) technology, Ultracentrifugation, Kit-based, Biotinylation, Graphene oxide bead-based solid matrix extraction, Aqueous two-phase system
SFXN3	6	Cell surface capturing (CSC) technology, Ultracentrifugation, Kit-based, Unclassified, hpTC, SPEG
SLC12A6	6	Cell surface capturing (CSC) technology, Ultracentrifugation, Unclassified, Biotinylation, hpTC, SPEG
SLC12A9	6	Cell surface capturing (CSC) technology, Kit-based, Unclassified, Biotinylation, hpTC, SPEG
SLC1A3	6	Cell surface capturing (CSC) technology, Ultracentrifugation, Kit-based, Unclassified, Biotinylation, Centrifugation
SLC25A13	6	Cell surface capturing (CSC) technology, Ultracentrifugation, Kit-based, Unclassified, Graphene oxide bead-based solid matrix extraction, Centrifugation
SLC25A20	6	Cell surface capturing (CSC) technology, Kit-based, Unclassified, hpTC, SDC-trypsin, SPEG
SLC27A4	6	Cell surface capturing (CSC) technology, Ultracentrifugation, Kit-based, Unclassified, hpTC, SDC-trypsin
SLC2A3	6	Cell surface capturing (CSC) technology, Ultracentrifugation, Unclassified, Biotinylation, Aqueous two-phase system, hpTC
SLC30A1	6	Cell surface capturing (CSC) technology, Ultracentrifugation, Kit-based, Unclassified, Biotinylation, hpTC
SLC33A1	6	Cell surface capturing (CSC) technology, Kit-based, Unclassified, hpTC, SDC-trypsin, SPEG
SLC38A1	6	Cell surface capturing (CSC) technology, Kit-based, Unclassified, Biotinylation, hpTC, SDC-trypsin
SLC38A2	6	Cell surface capturing (CSC) technology, Kit-based, Unclassified, Biotinylation, hpTC, SDC-trypsin
SLC39A7	6	Cell surface capturing (CSC) technology, Ultracentrifugation, Biotinylation, hpTC, SDC-trypsin, SPEG
SLC41A3	6	Cell surface capturing (CSC) technology, Kit-based, Unclassified, hpTC, SDC-trypsin, SPEG
SLC44A1	6	Cell surface capturing (CSC) technology, Ultracentrifugation, Kit-based, Unclassified, Biotinylation, SPEG
SLC4A2	6	Cell surface capturing (CSC) technology, Ultracentrifugation, Kit-based, Unclassified, Biotinylation, hpTC
SOAT1	6	Cell surface capturing (CSC) technology, Ultracentrifugation, Kit-based, Unclassified, hpTC, SDC-trypsin
SPCS3	6	Cell surface capturing (CSC) technology, Ultracentrifugation, hpTC, Centrifugation, SDC-trypsin, SPEG
SPG7	6	Cell surface capturing (CSC) technology, Ultracentrifugation, Kit-based, hpTC, Centrifugation, SDC-trypsin
SPNS1	6	Cell surface capturing (CSC) technology, Kit-based, Aqueous two-phase system, hpTC, SDC-trypsin, SPEG
SPTBN1	6	Cell surface capturing (CSC) technology, Ultracentrifugation, Kit-based, Unclassified, Graphene oxide bead-based solid matrix extraction, Aqueous two-phase system
ST14	6	Cell surface capturing (CSC) technology, Kit-based, Unclassified, Biotinylation, SDC-trypsin, SPEG
STOML2	6	Cell surface capturing (CSC) technology, Ultracentrifugation, Kit-based, Biotinylation, Graphene oxide bead-based solid matrix extraction, Centrifugation
STX18	6	Cell surface capturing (CSC) technology, Ultracentrifugation, Kit-based, Unclassified, SDC-trypsin, SPEG
STX5	6	Cell surface capturing (CSC) technology, Ultracentrifugation, Kit-based, hpTC, SDC-trypsin, SPEG
TAP1	6	Cell surface capturing (CSC) technology, Unclassified, hpTC, Centrifugation, SDC-trypsin, SPEG
THBS1	6	Cell surface capturing (CSC) technology, Ultracentrifugation, Kit-based, Unclassified, Biotinylation, Centrifugation
TM9SF1	6	Cell surface capturing (CSC) technology, Ultracentrifugation, Kit-based, Biotinylation, hpTC, SPEG
TM9SF4	6	Cell surface capturing (CSC) technology, Ultracentrifugation, Kit-based, hpTC, SDC-trypsin, SPEG
TMED5	6	Cell surface capturing (CSC) technology, Ultracentrifugation, Kit-based, hpTC, SDC-trypsin, SPEG
TMED7	6	Cell surface capturing (CSC) technology, Ultracentrifugation, Kit-based, Centrifugation, SDC-trypsin, SPEG
TMEM109	6	Ultracentrifugation, Kit-based, hpTC, Centrifugation, SDC-trypsin, SPEG
TMEM201	6	Cell surface capturing (CSC) technology, Kit-based, hpTC, Centrifugation, SDC-trypsin, SPEG
TMEM33	6	Cell surface capturing (CSC) technology, Ultracentrifugation, Kit-based, hpTC, Centrifugation, SDC-trypsin
TMEM87A	6	Cell surface capturing (CSC) technology, Kit-based, Biotinylation, hpTC, SDC-trypsin, SPEG
TMX1	6	Cell surface capturing (CSC) technology, Kit-based, hpTC, Centrifugation, SDC-trypsin, SPEG
TMX2	6	Cell surface capturing (CSC) technology, Ultracentrifugation, Kit-based, hpTC, SDC-trypsin, SPEG
TOMM20	6	Cell surface capturing (CSC) technology, Aqueous two-phase system, hpTC, Centrifugation, SDC-trypsin, SPEG
TXNDC12	6	Cell surface capturing (CSC) technology, Kit-based, Graphene oxide bead-based solid matrix extraction, Centrifugation, SDC-trypsin, SPEG
UBE2J1	6	Cell surface capturing (CSC) technology, Ultracentrifugation, Kit-based, hpTC, SDC-trypsin, SPEG
UQCRC2	6	Cell surface capturing (CSC) technology, Ultracentrifugation, Kit-based, Graphene oxide bead-based solid matrix extraction, Aqueous two-phase system, Centrifugation
VAMP2	6	Ultracentrifugation, Kit-based, Unclassified, Aqueous two-phase system, hpTC, SDC-trypsin
VAMP3	6	Cell surface capturing (CSC) technology, Ultracentrifugation, Kit-based, Unclassified, hpTC, Centrifugation
VCL	6	Cell surface capturing (CSC) technology, Ultracentrifugation, Kit-based, Unclassified, Aqueous two-phase system, Centrifugation
VTI1A	6	Cell surface capturing (CSC) technology, Ultracentrifugation, Biotinylation, hpTC, SDC-trypsin, SPEG
YIPF3	6	Cell surface capturing (CSC) technology, Ultracentrifugation, Kit-based, Unclassified, hpTC, SDC-trypsin
ZMPSTE24	6	Cell surface capturing (CSC) technology, Ultracentrifugation, Kit-based, hpTC, SDC-trypsin, SPEG
ABCB10	5	Cell surface capturing (CSC) technology, Kit-based, Unclassified, hpTC, SPEG
ABCB6	5	Cell surface capturing (CSC) technology, Kit-based, Unclassified, SDC-trypsin, SPEG
ABCB7	5	Cell surface capturing (CSC) technology, Kit-based, hpTC, SDC-trypsin, SPEG
ABHD6	5	Cell surface capturing (CSC) technology, Unclassified, hpTC, SDC-trypsin, SPEG
ACSL4	5	Cell surface capturing (CSC) technology, Ultracentrifugation, Kit-based, Aqueous two-phase system, SDC-trypsin
ACTR3	5	Cell surface capturing (CSC) technology, Ultracentrifugation, Kit-based, Unclassified, Graphene oxide bead-based solid matrix extraction
ADAM9	5	Cell surface capturing (CSC) technology, Ultracentrifugation, Kit-based, Unclassified, Biotinylation
ADCY7	5	Cell surface capturing (CSC) technology, Unclassified, Biotinylation, hpTC, SDC-trypsin
ADRM1	5	Cell surface capturing (CSC) technology, Ultracentrifugation, Kit-based, Unclassified, Graphene oxide bead-based solid matrix extraction
AGPAT1	5	Cell surface capturing (CSC) technology, Ultracentrifugation, Kit-based, hpTC, SDC-trypsin
ALG6	5	Cell surface capturing (CSC) technology, hpTC, Centrifugation, SDC-trypsin, SPEG
AMFR	5	Cell surface capturing (CSC) technology, Kit-based, Biotinylation, hpTC, SPEG
ANXA5	5	Cell surface capturing (CSC) technology, Ultracentrifugation, Kit-based, Biotinylation, Aqueous two-phase system
AP2A1	5	Cell surface capturing (CSC) technology, Ultracentrifugation, Kit-based, Unclassified, Aqueous two-phase system
AP2A2	5	Cell surface capturing (CSC) technology, Ultracentrifugation, Kit-based, Unclassified, Aqueous two-phase system
AP2B1	5	Cell surface capturing (CSC) technology, Ultracentrifugation, Kit-based, Unclassified, Aqueous two-phase system
APLP2	5	Cell surface capturing (CSC) technology, Ultracentrifugation, Kit-based, Unclassified, hpTC
APOO	5	Cell surface capturing (CSC) technology, Kit-based, hpTC, SDC-trypsin, SPEG
AQP1	5	Cell surface capturing (CSC) technology, Ultracentrifugation, Unclassified, hpTC, SPEG
ARF6	5	Cell surface capturing (CSC) technology, Ultracentrifugation, Kit-based, Unclassified, Aqueous two-phase system
ARMC10	5	Cell surface capturing (CSC) technology, Kit-based, hpTC, SDC-trypsin, SPEG
ATP2B4	5	Cell surface capturing (CSC) technology, Ultracentrifugation, Kit-based, Unclassified, Aqueous two-phase system
ATP2C1	5	Cell surface capturing (CSC) technology, Ultracentrifugation, Kit-based, hpTC, SDC-trypsin
ATP6AP2	5	Cell surface capturing (CSC) technology, Ultracentrifugation, Kit-based, Unclassified, hpTC
ATP6V0C	5	Cell surface capturing (CSC) technology, Kit-based, hpTC, Centrifugation, SDC-trypsin
ATP6V1E1	5	Cell surface capturing (CSC) technology, Ultracentrifugation, Kit-based, Unclassified, Graphene oxide bead-based solid matrix extraction
AXL	5	Cell surface capturing (CSC) technology, Ultracentrifugation, Unclassified, Biotinylation, Aqueous two-phase system
B3GAT3	5	Cell surface capturing (CSC) technology, Ultracentrifugation, Kit-based, Centrifugation, SDC-trypsin
B4GALT1	5	Cell surface capturing (CSC) technology, Kit-based, Unclassified, hpTC, Centrifugation
BCAM	5	Cell surface capturing (CSC) technology, Ultracentrifugation, Kit-based, Unclassified, Biotinylation
BCL2L13	5	Cell surface capturing (CSC) technology, Kit-based, Unclassified, SDC-trypsin, SPEG
BET1	5	Ultracentrifugation, Kit-based, hpTC, SDC-trypsin, SPEG
BET1L	5	Cell surface capturing (CSC) technology, Ultracentrifugation, Kit-based, hpTC, SDC-trypsin
BLTP2	5	Cell surface capturing (CSC) technology, Kit-based, Biotinylation, hpTC, SDC-trypsin
BMPR2	5	Cell surface capturing (CSC) technology, Ultracentrifugation, Kit-based, Unclassified, Biotinylation
BTN2A1	5	Cell surface capturing (CSC) technology, Kit-based, Unclassified, Biotinylation, SPEG
C1QBP	5	Cell surface capturing (CSC) technology, Kit-based, Unclassified, Graphene oxide bead-based solid matrix extraction, Aqueous two-phase system
CADM1	5	Cell surface capturing (CSC) technology, Kit-based, Unclassified, Biotinylation, SPEG
CALR	5	Cell surface capturing (CSC) technology, Ultracentrifugation, Kit-based, Unclassified, Biotinylation
CAT	5	Cell surface capturing (CSC) technology, Kit-based, Unclassified, Biotinylation, Graphene oxide bead-based solid matrix extraction
CCDC47	5	Cell surface capturing (CSC) technology, Ultracentrifugation, Kit-based, Biotinylation, Graphene oxide bead-based solid matrix extraction
CCDC51	5	Cell surface capturing (CSC) technology, Kit-based, hpTC, SDC-trypsin, SPEG
CD109	5	Cell surface capturing (CSC) technology, Ultracentrifugation, Kit-based, Unclassified, Biotinylation
CD180	5	Cell surface capturing (CSC) technology, hpTC, SDC-trypsin, SPEG, Sucrose gradient centrifugation
CD22	5	Cell surface capturing (CSC) technology, Unclassified, SDC-trypsin, SPEG, Sucrose gradient centrifugation
CD36	5	Cell surface capturing (CSC) technology, Ultracentrifugation, Unclassified, Biotinylation, Sucrose gradient centrifugation
CD38	5	Cell surface capturing (CSC) technology, Biotinylation, SDC-trypsin, SPEG, Sucrose gradient centrifugation
CD48	5	Cell surface capturing (CSC) technology, Biotinylation, SDC-trypsin, SPEG, Sucrose gradient centrifugation
CD5	5	Cell surface capturing (CSC) technology, Unclassified, SDC-trypsin, SPEG, Sucrose gradient centrifugation
CD58	5	Cell surface capturing (CSC) technology, Kit-based, Unclassified, Biotinylation, Sucrose gradient centrifugation
CD84	5	Cell surface capturing (CSC) technology, Biotinylation, hpTC, SDC-trypsin, Sucrose gradient centrifugation
CELSR1	5	Cell surface capturing (CSC) technology, Ultracentrifugation, Kit-based, Unclassified, Biotinylation
CHP1	5	Cell surface capturing (CSC) technology, Ultracentrifugation, Kit-based, Graphene oxide bead-based solid matrix extraction, Centrifugation
CLCC1	5	Cell surface capturing (CSC) technology, Kit-based, hpTC, SDC-trypsin, SPEG
CLIC4	5	Cell surface capturing (CSC) technology, Ultracentrifugation, Kit-based, Unclassified, Biotinylation
CNNM4	5	Cell surface capturing (CSC) technology, Kit-based, Unclassified, Biotinylation, SPEG
CNPY2	5	Cell surface capturing (CSC) technology, Ultracentrifugation, Kit-based, Unclassified, Biotinylation
COA3	5	Cell surface capturing (CSC) technology, Kit-based, hpTC, SDC-trypsin, SPEG
COL1A1	5	Cell surface capturing (CSC) technology, Ultracentrifugation, Kit-based, Unclassified, Centrifugation
COL1A2	5	Cell surface capturing (CSC) technology, Ultracentrifugation, Kit-based, Unclassified, Centrifugation
COLEC12	5	Cell surface capturing (CSC) technology, Ultracentrifugation, Unclassified, Centrifugation, SPEG
COX15	5	Cell surface capturing (CSC) technology, hpTC, Centrifugation, SDC-trypsin, SPEG
CPD	5	Cell surface capturing (CSC) technology, Ultracentrifugation, Kit-based, Biotinylation, SPEG
CR1	5	Cell surface capturing (CSC) technology, Biotinylation, hpTC, SDC-trypsin, SPEG
CTNND1	5	Cell surface capturing (CSC) technology, Ultracentrifugation, Kit-based, Unclassified, Aqueous two-phase system
CTSB	5	Cell surface capturing (CSC) technology, Kit-based, Unclassified, Graphene oxide bead-based solid matrix extraction, Centrifugation
CTSD	5	Cell surface capturing (CSC) technology, Ultracentrifugation, Kit-based, Graphene oxide bead-based solid matrix extraction, Centrifugation
CXADR	5	Cell surface capturing (CSC) technology, Ultracentrifugation, Kit-based, Unclassified, Biotinylation
CXCR5	5	Cell surface capturing (CSC) technology, hpTC, SDC-trypsin, SPEG, Sucrose gradient centrifugation
CYP20A1	5	Cell surface capturing (CSC) technology, Kit-based, hpTC, SDC-trypsin, SPEG
DAGLB	5	Cell surface capturing (CSC) technology, Kit-based, Unclassified, Biotinylation, SDC-trypsin
DERL1	5	Cell surface capturing (CSC) technology, Ultracentrifugation, Kit-based, hpTC, SDC-trypsin
DGAT1	5	Cell surface capturing (CSC) technology, Ultracentrifugation, Unclassified, hpTC, SPEG
DHCR24	5	Cell surface capturing (CSC) technology, Ultracentrifugation, Kit-based, Unclassified, Centrifugation
DHCR7	5	Cell surface capturing (CSC) technology, Ultracentrifugation, Kit-based, hpTC, SDC-trypsin
DHODH	5	Cell surface capturing (CSC) technology, Kit-based, hpTC, SDC-trypsin, SPEG
DMD	5	Cell surface capturing (CSC) technology, Ultracentrifugation, Kit-based, Unclassified, Biotinylation
DNAJB11	5	Cell surface capturing (CSC) technology, Kit-based, Graphene oxide bead-based solid matrix extraction, SDC-trypsin, SPEG
DNAJC19	5	Cell surface capturing (CSC) technology, Ultracentrifugation, hpTC, SDC-trypsin, SPEG
DNM2	5	Cell surface capturing (CSC) technology, Ultracentrifugation, Kit-based, Unclassified, Graphene oxide bead-based solid matrix extraction
DSC2	5	Cell surface capturing (CSC) technology, Ultracentrifugation, Kit-based, Unclassified, Aqueous two-phase system
EEF2	5	Cell surface capturing (CSC) technology, Ultracentrifugation, Kit-based, Biotinylation, Graphene oxide bead-based solid matrix extraction
EFNB2	5	Cell surface capturing (CSC) technology, Ultracentrifugation, Kit-based, Unclassified, Biotinylation
EFR3A	5	Cell surface capturing (CSC) technology, Kit-based, Unclassified, Biotinylation, Aqueous two-phase system
ELOVL5	5	Cell surface capturing (CSC) technology, Kit-based, hpTC, SDC-trypsin, SPEG
EMB	5	Cell surface capturing (CSC) technology, Unclassified, Biotinylation, SDC-trypsin, SPEG
EMC10	5	Cell surface capturing (CSC) technology, Graphene oxide bead-based solid matrix extraction, hpTC, SDC-trypsin, SPEG
EMC7	5	Cell surface capturing (CSC) technology, hpTC, Centrifugation, SDC-trypsin, SPEG
ENG	5	Cell surface capturing (CSC) technology, Ultracentrifugation, Unclassified, Biotinylation, Aqueous two-phase system
ENO1	5	Cell surface capturing (CSC) technology, Ultracentrifugation, Kit-based, Unclassified, Biotinylation
EPB41L5	5	Cell surface capturing (CSC) technology, Ultracentrifugation, Kit-based, Unclassified, Aqueous two-phase system
EPCAM	5	Cell surface capturing (CSC) technology, Kit-based, Unclassified, Biotinylation, Centrifugation
EPHB4	5	Cell surface capturing (CSC) technology, Ultracentrifugation, Kit-based, Unclassified, Biotinylation
ERBB2IP	5	Cell surface capturing (CSC) technology, Ultracentrifugation, Unclassified, Biotinylation, Centrifugation
ERGIC1	5	Cell surface capturing (CSC) technology, Ultracentrifugation, Kit-based, SDC-trypsin, SPEG
ERGIC3	5	Cell surface capturing (CSC) technology, Ultracentrifugation, Kit-based, hpTC, SDC-trypsin
ERMP1	5	Cell surface capturing (CSC) technology, Ultracentrifugation, Kit-based, hpTC, SPEG
F11R	5	Cell surface capturing (CSC) technology, Ultracentrifugation, Kit-based, Unclassified, Biotinylation
F2	5	Cell surface capturing (CSC) technology, Ultracentrifugation, Kit-based, Unclassified, Biotinylation
FAT1	5	Cell surface capturing (CSC) technology, Ultracentrifugation, Kit-based, Unclassified, Biotinylation
FCGRT	5	Cell surface capturing (CSC) technology, Ultracentrifugation, Kit-based, Unclassified, SPEG
FSCN1	5	Cell surface capturing (CSC) technology, Ultracentrifugation, Kit-based, Unclassified, Aqueous two-phase system
G3BP2	5	Cell surface capturing (CSC) technology, Ultracentrifugation, Kit-based, Unclassified, Graphene oxide bead-based solid matrix extraction
GALNT7	5	Cell surface capturing (CSC) technology, Ultracentrifugation, hpTC, Centrifugation, SDC-trypsin
GDAP1	5	Kit-based, hpTC, Centrifugation, SDC-trypsin, SPEG
GGT1	5	Cell surface capturing (CSC) technology, Ultracentrifugation, Unclassified, Biotinylation, SPEG
GHITM	5	Cell surface capturing (CSC) technology, Ultracentrifugation, hpTC, SDC-trypsin, SPEG
GNB1	5	Cell surface capturing (CSC) technology, Kit-based, Unclassified, Graphene oxide bead-based solid matrix extraction, Aqueous two-phase system
GNG5	5	Cell surface capturing (CSC) technology, Ultracentrifugation, Kit-based, Unclassified, Biotinylation
GNS	5	Cell surface capturing (CSC) technology, Kit-based, Centrifugation, SDC-trypsin, SPEG
GOLGA5	5	Cell surface capturing (CSC) technology, Ultracentrifugation, Kit-based, hpTC, SDC-trypsin
GOLGB1	5	Cell surface capturing (CSC) technology, Ultracentrifugation, Kit-based, hpTC, SDC-trypsin
GOLIM4	5	Cell surface capturing (CSC) technology, Kit-based, hpTC, SDC-trypsin, SPEG
GOLM1	5	Cell surface capturing (CSC) technology, Kit-based, Unclassified, Biotinylation, SPEG
GOLT1B	5	Ultracentrifugation, Kit-based, hpTC, Centrifugation, SDC-trypsin
GOSR2	5	Cell surface capturing (CSC) technology, Ultracentrifugation, Kit-based, hpTC, SDC-trypsin
GPC1	5	Cell surface capturing (CSC) technology, Ultracentrifugation, Kit-based, Unclassified, Biotinylation
GPC4	5	Cell surface capturing (CSC) technology, Ultracentrifugation, Kit-based, Unclassified, Biotinylation
GPR107	5	Cell surface capturing (CSC) technology, Ultracentrifugation, Biotinylation, hpTC, SPEG
HACD3	5	Kit-based, hpTC, Centrifugation, SDC-trypsin, SPEG
HEXB	5	Cell surface capturing (CSC) technology, Kit-based, Graphene oxide bead-based solid matrix extraction, Centrifugation, SDC-trypsin
HIGD2A	5	Cell surface capturing (CSC) technology, Graphene oxide bead-based solid matrix extraction, hpTC, SDC-trypsin, SPEG
HLA-DRB5	5	Cell surface capturing (CSC) technology, Biotinylation, SDC-trypsin, SPEG, Sucrose gradient centrifugation
HNRNPF	5	Cell surface capturing (CSC) technology, Ultracentrifugation, Kit-based, Graphene oxide bead-based solid matrix extraction, Aqueous two-phase system
HSP90AB1	5	Cell surface capturing (CSC) technology, Ultracentrifugation, Kit-based, Biotinylation, Aqueous two-phase system
HSPA9	5	Cell surface capturing (CSC) technology, Kit-based, Graphene oxide bead-based solid matrix extraction, Aqueous two-phase system, Centrifugation
IGSF3	5	Cell surface capturing (CSC) technology, Ultracentrifugation, Kit-based, Unclassified, SPEG
IGSF8	5	Cell surface capturing (CSC) technology, Ultracentrifugation, Kit-based, Biotinylation, SPEG
IL1RAP	5	Cell surface capturing (CSC) technology, Kit-based, Unclassified, Biotinylation, Sucrose gradient centrifugation
IMMT	5	Cell surface capturing (CSC) technology, Ultracentrifugation, Kit-based, Graphene oxide bead-based solid matrix extraction, Aqueous two-phase system
ITFG1	5	Cell surface capturing (CSC) technology, Ultracentrifugation, Kit-based, Biotinylation, hpTC
ITGB7	5	Cell surface capturing (CSC) technology, Biotinylation, SDC-trypsin, SPEG, Sucrose gradient centrifugation
ITM2B	5	Cell surface capturing (CSC) technology, Kit-based, Unclassified, Biotinylation, hpTC
ITPR1	5	Cell surface capturing (CSC) technology, Ultracentrifugation, Unclassified, SDC-trypsin, SPEG
ITPR2	5	Cell surface capturing (CSC) technology, Ultracentrifugation, hpTC, SDC-trypsin, SPEG
KDSR	5	Cell surface capturing (CSC) technology, Kit-based, Biotinylation, hpTC, SDC-trypsin
KIRREL	5	Cell surface capturing (CSC) technology, Ultracentrifugation, Kit-based, Unclassified, Biotinylation
KPNB1	5	Cell surface capturing (CSC) technology, Ultracentrifugation, Kit-based, Aqueous two-phase system, Centrifugation
KRAS	5	Cell surface capturing (CSC) technology, Ultracentrifugation, Kit-based, Unclassified, Biotinylation
KRT1	5	Cell surface capturing (CSC) technology, Ultracentrifugation, Kit-based, Unclassified, Aqueous two-phase system
LAMB1	5	Cell surface capturing (CSC) technology, Kit-based, Unclassified, Biotinylation, Graphene oxide bead-based solid matrix extraction
LAMB3	5	Cell surface capturing (CSC) technology, Ultracentrifugation, Kit-based, Unclassified, Biotinylation
LAMC1	5	Cell surface capturing (CSC) technology, Ultracentrifugation, Kit-based, Biotinylation, Graphene oxide bead-based solid matrix extraction
LCLAT1	5	Cell surface capturing (CSC) technology, Kit-based, hpTC, SDC-trypsin, SPEG
LDLR	5	Cell surface capturing (CSC) technology, Ultracentrifugation, Kit-based, Unclassified, Biotinylation
LEMD2	5	Cell surface capturing (CSC) technology, Kit-based, hpTC, SDC-trypsin, SPEG
LGALS3BP	5	Cell surface capturing (CSC) technology, Ultracentrifugation, Kit-based, Biotinylation, Graphene oxide bead-based solid matrix extraction
LMBRD1	5	Cell surface capturing (CSC) technology, Kit-based, hpTC, SDC-trypsin, SPEG
LPGAT1	5	Cell surface capturing (CSC) technology, Kit-based, hpTC, SDC-trypsin, SPEG
LRPAP1	5	Cell surface capturing (CSC) technology, Kit-based, Unclassified, Biotinylation, Graphene oxide bead-based solid matrix extraction
LRRC8A	5	Cell surface capturing (CSC) technology, Ultracentrifugation, Biotinylation, hpTC, SPEG
MAGT1	5	Cell surface capturing (CSC) technology, Kit-based, hpTC, Centrifugation, SDC-trypsin
MAN1A2	5	Cell surface capturing (CSC) technology, Unclassified, hpTC, Centrifugation, SDC-trypsin
MAN2A1	5	Cell surface capturing (CSC) technology, hpTC, Centrifugation, SDC-trypsin, SPEG
MAP1B	5	Cell surface capturing (CSC) technology, Kit-based, Unclassified, Graphene oxide bead-based solid matrix extraction, Aqueous two-phase system
MBOAT7	5	Cell surface capturing (CSC) technology, Kit-based, Biotinylation, hpTC, SDC-trypsin
MCU	5	Cell surface capturing (CSC) technology, Unclassified, hpTC, SDC-trypsin, SPEG
MDH2	5	Cell surface capturing (CSC) technology, Kit-based, Unclassified, Graphene oxide bead-based solid matrix extraction, Centrifugation
MEGF8	5	Cell surface capturing (CSC) technology, Ultracentrifugation, Unclassified, Biotinylation, SPEG
MFN2	5	Cell surface capturing (CSC) technology, Ultracentrifugation, Kit-based, hpTC, SPEG
MMGT1	5	Cell surface capturing (CSC) technology, Unclassified, Centrifugation, SDC-trypsin, SPEG
MMP14	5	Cell surface capturing (CSC) technology, Ultracentrifugation, Kit-based, Unclassified, Aqueous two-phase system
MPDU1	5	Cell surface capturing (CSC) technology, Kit-based, hpTC, SDC-trypsin, SPEG
MS4A1	5	Cell surface capturing (CSC) technology, hpTC, SDC-trypsin, SPEG, Sucrose gradient centrifugation
MYADM	5	Cell surface capturing (CSC) technology, Ultracentrifugation, Kit-based, Aqueous two-phase system, Centrifugation
MYO1B	5	Cell surface capturing (CSC) technology, Ultracentrifugation, Kit-based, Graphene oxide bead-based solid matrix extraction, Aqueous two-phase system
MYO1C	5	Cell surface capturing (CSC) technology, Ultracentrifugation, Kit-based, Unclassified, Aqueous two-phase system
NCAM1	5	Cell surface capturing (CSC) technology, Kit-based, Unclassified, Biotinylation, Aqueous two-phase system
NCKAP1	5	Cell surface capturing (CSC) technology, Ultracentrifugation, Kit-based, Unclassified, Aqueous two-phase system
NDUFA11	5	Cell surface capturing (CSC) technology, Kit-based, Centrifugation, SDC-trypsin, SPEG
NDUFB11	5	Cell surface capturing (CSC) technology, Ultracentrifugation, hpTC, SDC-trypsin, SPEG
NDUFB6	5	Cell surface capturing (CSC) technology, Kit-based, hpTC, Centrifugation, SDC-trypsin
NOTCH3	5	Cell surface capturing (CSC) technology, Ultracentrifugation, Kit-based, Unclassified, Biotinylation
NUCB2	5	Cell surface capturing (CSC) technology, Kit-based, Unclassified, Graphene oxide bead-based solid matrix extraction, SDC-trypsin
OSBPL8	5	Cell surface capturing (CSC) technology, Kit-based, hpTC, SDC-trypsin, SPEG
OSTC	5	Cell surface capturing (CSC) technology, Graphene oxide bead-based solid matrix extraction, hpTC, Centrifugation, SDC-trypsin
PAG1	5	Cell surface capturing (CSC) technology, Ultracentrifugation, Unclassified, Biotinylation, SDC-trypsin
PCBP1	5	Cell surface capturing (CSC) technology, Ultracentrifugation, Kit-based, Biotinylation, Graphene oxide bead-based solid matrix extraction
PCYOX1	5	Cell surface capturing (CSC) technology, Kit-based, Unclassified, Biotinylation, Graphene oxide bead-based solid matrix extraction
PDIA3	5	Cell surface capturing (CSC) technology, Ultracentrifugation, Kit-based, Graphene oxide bead-based solid matrix extraction, Aqueous two-phase system
PECAM1	5	Cell surface capturing (CSC) technology, Ultracentrifugation, Biotinylation, SDC-trypsin, SPEG
PHB	5	Cell surface capturing (CSC) technology, Ultracentrifugation, Kit-based, Unclassified, Aqueous two-phase system
PHB2	5	Cell surface capturing (CSC) technology, Ultracentrifugation, Kit-based, Graphene oxide bead-based solid matrix extraction, Aqueous two-phase system
PLOD2	5	Cell surface capturing (CSC) technology, Kit-based, Unclassified, Biotinylation, Graphene oxide bead-based solid matrix extraction
PLXNA2	5	Cell surface capturing (CSC) technology, Ultracentrifugation, Kit-based, Unclassified, Biotinylation
PLXND1	5	Cell surface capturing (CSC) technology, Ultracentrifugation, Unclassified, Biotinylation, SPEG
PNN	5	Cell surface capturing (CSC) technology, Kit-based, Unclassified, Biotinylation, Graphene oxide bead-based solid matrix extraction
PPIA	5	Cell surface capturing (CSC) technology, Ultracentrifugation, Kit-based, Graphene oxide bead-based solid matrix extraction, Centrifugation
PRCP	5	Kit-based, Unclassified, hpTC, SDC-trypsin, SPEG
PRDX1	5	Cell surface capturing (CSC) technology, Ultracentrifugation, Kit-based, Graphene oxide bead-based solid matrix extraction, Aqueous two-phase system
PREB	5	Cell surface capturing (CSC) technology, Ultracentrifugation, Kit-based, SDC-trypsin, SPEG
PSEN1	5	Cell surface capturing (CSC) technology, Ultracentrifugation, Kit-based, Unclassified, hpTC
PTPRA	5	Cell surface capturing (CSC) technology, Ultracentrifugation, Unclassified, Biotinylation, SPEG
PTPRF	5	Cell surface capturing (CSC) technology, Ultracentrifugation, Kit-based, Unclassified, Biotinylation
PTRH2	5	Cell surface capturing (CSC) technology, Kit-based, hpTC, SDC-trypsin, SPEG
PVR	5	Cell surface capturing (CSC) technology, Ultracentrifugation, Kit-based, Unclassified, Biotinylation
RAB10	5	Cell surface capturing (CSC) technology, Ultracentrifugation, Kit-based, Unclassified, Aqueous two-phase system
RAB11B	5	Cell surface capturing (CSC) technology, Ultracentrifugation, Kit-based, Unclassified, Aqueous two-phase system
RAB18	5	Cell surface capturing (CSC) technology, Ultracentrifugation, Kit-based, Unclassified, Graphene oxide bead-based solid matrix extraction
RAB35	5	Cell surface capturing (CSC) technology, Ultracentrifugation, Kit-based, Unclassified, Aqueous two-phase system
RAB8A	5	Cell surface capturing (CSC) technology, Ultracentrifugation, Kit-based, Unclassified, Aqueous two-phase system
RAC1	5	Cell surface capturing (CSC) technology, Kit-based, Unclassified, Aqueous two-phase system, Centrifugation
RAC2	5	Cell surface capturing (CSC) technology, Ultracentrifugation, Kit-based, Unclassified, Biotinylation
RDX	5	Cell surface capturing (CSC) technology, Ultracentrifugation, Kit-based, Unclassified, Aqueous two-phase system
RFT1	5	Cell surface capturing (CSC) technology, Kit-based, hpTC, Centrifugation, SDC-trypsin
RHOC	5	Cell surface capturing (CSC) technology, Ultracentrifugation, Kit-based, Unclassified, Biotinylation
RNF170	5	Cell surface capturing (CSC) technology, Kit-based, hpTC, SDC-trypsin, SPEG
ROMO1	5	Graphene oxide bead-based solid matrix extraction, hpTC, Centrifugation, SDC-trypsin, SPEG
RPL14	5	Cell surface capturing (CSC) technology, Ultracentrifugation, Kit-based, Graphene oxide bead-based solid matrix extraction, Aqueous two-phase system
RPL18	5	Cell surface capturing (CSC) technology, Ultracentrifugation, Kit-based, Graphene oxide bead-based solid matrix extraction, Aqueous two-phase system
RPL4	5	Cell surface capturing (CSC) technology, Ultracentrifugation, Kit-based, Aqueous two-phase system, Centrifugation
RPL5	5	Cell surface capturing (CSC) technology, Ultracentrifugation, Kit-based, Graphene oxide bead-based solid matrix extraction, Aqueous two-phase system
RPL6	5	Cell surface capturing (CSC) technology, Ultracentrifugation, Kit-based, Graphene oxide bead-based solid matrix extraction, Aqueous two-phase system
RPL7A	5	Cell surface capturing (CSC) technology, Ultracentrifugation, Kit-based, Aqueous two-phase system, Centrifugation
RPS18	5	Cell surface capturing (CSC) technology, Ultracentrifugation, Kit-based, Graphene oxide bead-based solid matrix extraction, Aqueous two-phase system
RPS4X	5	Cell surface capturing (CSC) technology, Ultracentrifugation, Kit-based, Graphene oxide bead-based solid matrix extraction, Aqueous two-phase system
RRAS	5	Cell surface capturing (CSC) technology, Kit-based, Unclassified, Aqueous two-phase system, Centrifugation
S100A6	5	Cell surface capturing (CSC) technology, Kit-based, Unclassified, Biotinylation, Sucrose gradient centrifugation
SCARB1	5	Cell surface capturing (CSC) technology, Kit-based, Unclassified, Biotinylation, hpTC
SCCPDH	5	Cell surface capturing (CSC) technology, Kit-based, hpTC, SDC-trypsin, SPEG
SCD	5	Cell surface capturing (CSC) technology, Kit-based, Aqueous two-phase system, hpTC, Centrifugation
SDC1	5	Cell surface capturing (CSC) technology, Ultracentrifugation, Kit-based, Unclassified, Biotinylation
SDC4	5	Cell surface capturing (CSC) technology, Ultracentrifugation, Kit-based, Unclassified, Biotinylation
SDF4	5	Cell surface capturing (CSC) technology, Kit-based, Unclassified, Graphene oxide bead-based solid matrix extraction, hpTC
SEC61G	5	Kit-based, hpTC, Centrifugation, SDC-trypsin, SPEG
SELL	5	Cell surface capturing (CSC) technology, hpTC, SDC-trypsin, SPEG, Sucrose gradient centrifugation
SERINC3	5	Cell surface capturing (CSC) technology, Kit-based, Unclassified, hpTC, SPEG
SGPP1	5	Cell surface capturing (CSC) technology, Ultracentrifugation, hpTC, SDC-trypsin, SPEG
SIGLEC10	5	Cell surface capturing (CSC) technology, Unclassified, Biotinylation, SDC-trypsin, SPEG
SIRPA	5	Cell surface capturing (CSC) technology, Ultracentrifugation, Kit-based, Unclassified, Biotinylation
SLAMF6	5	Cell surface capturing (CSC) technology, Unclassified, hpTC, SDC-trypsin, SPEG
SLC19A1	5	Cell surface capturing (CSC) technology, Kit-based, Unclassified, Biotinylation, hpTC
SLC20A2	5	Cell surface capturing (CSC) technology, Ultracentrifugation, Kit-based, Unclassified, Biotinylation
SLC23A2	5	Cell surface capturing (CSC) technology, Kit-based, Unclassified, hpTC, SPEG
SLC25A17	5	Ultracentrifugation, Kit-based, Unclassified, hpTC, SDC-trypsin
SLC35E1	5	Cell surface capturing (CSC) technology, Ultracentrifugation, hpTC, SDC-trypsin, SPEG
SLC43A3	5	Cell surface capturing (CSC) technology, Biotinylation, Aqueous two-phase system, hpTC, SPEG
SLC5A3	5	Cell surface capturing (CSC) technology, Ultracentrifugation, Unclassified, Biotinylation, hpTC
SLC8A1	5	Cell surface capturing (CSC) technology, Ultracentrifugation, Kit-based, Unclassified, Biotinylation
SLC9A1	5	Cell surface capturing (CSC) technology, Ultracentrifugation, Unclassified, Biotinylation, hpTC
SLC9A7	5	Cell surface capturing (CSC) technology, Biotinylation, hpTC, SDC-trypsin, SPEG
SNAP23	5	Cell surface capturing (CSC) technology, Ultracentrifugation, Kit-based, Unclassified, Biotinylation
SORL1	5	Cell surface capturing (CSC) technology, Ultracentrifugation, Kit-based, Unclassified, SPEG
SORT1	5	Cell surface capturing (CSC) technology, Ultracentrifugation, Kit-based, Unclassified, Biotinylation
SPCS1	5	Cell surface capturing (CSC) technology, hpTC, Centrifugation, SDC-trypsin, SPEG
SPRY4	5	Cell surface capturing (CSC) technology, Ultracentrifugation, Kit-based, Unclassified, Biotinylation
SPTAN1	5	Cell surface capturing (CSC) technology, Ultracentrifugation, Kit-based, Graphene oxide bead-based solid matrix extraction, Aqueous two-phase system
SPTBN2	5	Cell surface capturing (CSC) technology, Ultracentrifugation, Kit-based, Unclassified, Aqueous two-phase system
SSR2	5	Cell surface capturing (CSC) technology, Ultracentrifugation, Biotinylation, hpTC, SPEG
STS	5	Cell surface capturing (CSC) technology, Ultracentrifugation, Unclassified, hpTC, SPEG
STX12	5	Cell surface capturing (CSC) technology, Ultracentrifugation, Kit-based, hpTC, SDC-trypsin
STX3	5	Cell surface capturing (CSC) technology, Ultracentrifugation, Kit-based, Unclassified, Biotinylation
SYNGR2	5	Ultracentrifugation, Kit-based, Unclassified, Centrifugation, SDC-trypsin
SYVN1	5	Cell surface capturing (CSC) technology, Kit-based, hpTC, SDC-trypsin, SPEG
TACSTD2	5	Cell surface capturing (CSC) technology, Ultracentrifugation, Kit-based, Unclassified, Biotinylation
TAGLN2	5	Cell surface capturing (CSC) technology, Kit-based, Unclassified, Graphene oxide bead-based solid matrix extraction, Aqueous two-phase system
TAPBP	5	Cell surface capturing (CSC) technology, Kit-based, hpTC, SDC-trypsin, SPEG
TCIRG1	5	Cell surface capturing (CSC) technology, Unclassified, hpTC, SDC-trypsin, SPEG
TCP1	5	Cell surface capturing (CSC) technology, Ultracentrifugation, Kit-based, Unclassified, Graphene oxide bead-based solid matrix extraction
TDRKH	5	Cell surface capturing (CSC) technology, Kit-based, Unclassified, Graphene oxide bead-based solid matrix extraction, SPEG
TGFBI	5	Cell surface capturing (CSC) technology, Kit-based, Unclassified, Biotinylation, hpTC
TGOLN2	5	Cell surface capturing (CSC) technology, Ultracentrifugation, Kit-based, Unclassified, Biotinylation
TIMM17B	5	Cell surface capturing (CSC) technology, Ultracentrifugation, hpTC, SDC-trypsin, SPEG
TJP1	5	Cell surface capturing (CSC) technology, Ultracentrifugation, Kit-based, Unclassified, Graphene oxide bead-based solid matrix extraction
TM7SF3	5	Cell surface capturing (CSC) technology, Ultracentrifugation, Kit-based, Unclassified, Biotinylation
TMCO1	5	Ultracentrifugation, Kit-based, hpTC, SDC-trypsin, SPEG
TMEM106B	5	Cell surface capturing (CSC) technology, Ultracentrifugation, Kit-based, hpTC, SPEG
TMEM14C	5	Kit-based, hpTC, Centrifugation, SDC-trypsin, SPEG
TMEM205	5	Cell surface capturing (CSC) technology, Kit-based, hpTC, SDC-trypsin, SPEG
TMEM206	5	Cell surface capturing (CSC) technology, Biotinylation, hpTC, SDC-trypsin, SPEG
TMEM30A	5	Cell surface capturing (CSC) technology, Kit-based, Biotinylation, SDC-trypsin, SPEG
TMEM70	5	Cell surface capturing (CSC) technology, Kit-based, hpTC, SDC-trypsin, SPEG
TMEM9	5	Cell surface capturing (CSC) technology, Ultracentrifugation, Kit-based, hpTC, SDC-trypsin
TMX3	5	Cell surface capturing (CSC) technology, Kit-based, hpTC, SDC-trypsin, SPEG
TOMM40	5	Cell surface capturing (CSC) technology, Ultracentrifugation, Kit-based, Graphene oxide bead-based solid matrix extraction, Centrifugation
TPBG	5	Cell surface capturing (CSC) technology, Ultracentrifugation, Kit-based, Unclassified, Biotinylation
TRAM1	5	Cell surface capturing (CSC) technology, Ultracentrifugation, hpTC, SDC-trypsin, SPEG
TRIM25	5	Cell surface capturing (CSC) technology, Ultracentrifugation, Kit-based, Unclassified, Graphene oxide bead-based solid matrix extraction
TRIM28	5	Cell surface capturing (CSC) technology, Ultracentrifugation, Kit-based, Graphene oxide bead-based solid matrix extraction, Aqueous two-phase system
TRPV2	5	Cell surface capturing (CSC) technology, Ultracentrifugation, Unclassified, Biotinylation, hpTC
TSPAN3	5	Cell surface capturing (CSC) technology, Ultracentrifugation, Kit-based, Biotinylation, SPEG
TSPO	5	Cell surface capturing (CSC) technology, Ultracentrifugation, Aqueous two-phase system, hpTC, SDC-trypsin
UQCR10	5	Cell surface capturing (CSC) technology, Kit-based, hpTC, SDC-trypsin, SPEG
UQCRFS1	5	Cell surface capturing (CSC) technology, Ultracentrifugation, Kit-based, Graphene oxide bead-based solid matrix extraction, Centrifugation
VAMP4	5	Cell surface capturing (CSC) technology, Ultracentrifugation, hpTC, SDC-trypsin, SPEG
VDAC3	5	Cell surface capturing (CSC) technology, Ultracentrifugation, Graphene oxide bead-based solid matrix extraction, Aqueous two-phase system, Centrifugation
VEZT	5	Cell surface capturing (CSC) technology, Ultracentrifugation, Kit-based, Unclassified, Biotinylation
VIM	5	Cell surface capturing (CSC) technology, Kit-based, Unclassified, Biotinylation, Aqueous two-phase system
VLDLR	5	Cell surface capturing (CSC) technology, Ultracentrifugation, Kit-based, Unclassified, Biotinylation
VTI1B	5	Cell surface capturing (CSC) technology, Ultracentrifugation, Kit-based, Biotinylation, SDC-trypsin
XPR1	5	Cell surface capturing (CSC) technology, Ultracentrifugation, Unclassified, Biotinylation, hpTC
YWHAZ	5	Cell surface capturing (CSC) technology, Ultracentrifugation, Kit-based, Graphene oxide bead-based solid matrix extraction, Centrifugation
ZDHHC13	5	Cell surface capturing (CSC) technology, Ultracentrifugation, Kit-based, hpTC, SDC-trypsin
ABCA1	4	Cell surface capturing (CSC) technology, Unclassified, hpTC, SPEG
ABCA7	4	Cell surface capturing (CSC) technology, Kit-based, Unclassified, SPEG
ABCB8	4	Cell surface capturing (CSC) technology, Ultracentrifugation, hpTC, SPEG
ABCC4	4	Cell surface capturing (CSC) technology, Unclassified, Biotinylation, Aqueous two-phase system
ABCD1	4	Cell surface capturing (CSC) technology, Ultracentrifugation, Kit-based, Biotinylation
ACOT7	4	Cell surface capturing (CSC) technology, Kit-based, Unclassified, Graphene oxide bead-based solid matrix extraction
ACP2	4	Cell surface capturing (CSC) technology, Ultracentrifugation, Kit-based, SPEG
ACTC1	4	Cell surface capturing (CSC) technology, Ultracentrifugation, Kit-based, Aqueous two-phase system
ACTG1	4	Ultracentrifugation, Kit-based, Graphene oxide bead-based solid matrix extraction, Aqueous two-phase system
ACTN4	4	Cell surface capturing (CSC) technology, Ultracentrifugation, Kit-based, Aqueous two-phase system
ADCY3	4	Cell surface capturing (CSC) technology, Ultracentrifugation, Unclassified, Biotinylation
ADCY9	4	Cell surface capturing (CSC) technology, Ultracentrifugation, Unclassified, Biotinylation
ADD1	4	Cell surface capturing (CSC) technology, Kit-based, Unclassified, Aqueous two-phase system
ADD3	4	Cell surface capturing (CSC) technology, Ultracentrifugation, Kit-based, Unclassified
ADIPOR1	4	Cell surface capturing (CSC) technology, Kit-based, Unclassified, Biotinylation
AGPAT5	4	Cell surface capturing (CSC) technology, Unclassified, hpTC, SPEG
AHSG	4	Cell surface capturing (CSC) technology, Kit-based, Unclassified, Aqueous two-phase system
AKAP12	4	Cell surface capturing (CSC) technology, Kit-based, Unclassified, Graphene oxide bead-based solid matrix extraction
ALDH18A1	4	Cell surface capturing (CSC) technology, Ultracentrifugation, Kit-based, Graphene oxide bead-based solid matrix extraction
ALDH1B1	4	Cell surface capturing (CSC) technology, Kit-based, Unclassified, Graphene oxide bead-based solid matrix extraction
AMBP	4	Cell surface capturing (CSC) technology, Kit-based, Unclassified, Biotinylation
AMIGO2	4	Cell surface capturing (CSC) technology, Ultracentrifugation, Unclassified, Biotinylation
ANGPTL4	4	Cell surface capturing (CSC) technology, Kit-based, Unclassified, Biotinylation
ANKH	4	Cell surface capturing (CSC) technology, Kit-based, Unclassified, Biotinylation
ANKLE2	4	Cell surface capturing (CSC) technology, Ultracentrifugation, Kit-based, SDC-trypsin
ANO6	4	Cell surface capturing (CSC) technology, Biotinylation, hpTC, SPEG
ANTXR1	4	Cell surface capturing (CSC) technology, Kit-based, Unclassified, Biotinylation
ANTXR2	4	Cell surface capturing (CSC) technology, Ultracentrifugation, Unclassified, Biotinylation
ANXA3	4	Cell surface capturing (CSC) technology, Ultracentrifugation, Kit-based, Unclassified
ANXA4	4	Cell surface capturing (CSC) technology, Kit-based, Unclassified, Biotinylation
AOC3	4	Cell surface capturing (CSC) technology, Kit-based, Unclassified, SPEG
AP1B1	4	Cell surface capturing (CSC) technology, Ultracentrifugation, Kit-based, Centrifugation
AP1M1	4	Cell surface capturing (CSC) technology, Ultracentrifugation, Kit-based, Unclassified
AP2M1	4	Cell surface capturing (CSC) technology, Ultracentrifugation, Kit-based, Unclassified
APH1A	4	Cell surface capturing (CSC) technology, Kit-based, Unclassified, hpTC
APOB	4	Cell surface capturing (CSC) technology, Kit-based, Unclassified, SDC-trypsin
APOE	4	Ultracentrifugation, Kit-based, Unclassified, Graphene oxide bead-based solid matrix extraction
APOL2	4	Cell surface capturing (CSC) technology, Kit-based, Graphene oxide bead-based solid matrix extraction, SDC-trypsin
ARHGDIA	4	Cell surface capturing (CSC) technology, Kit-based, Unclassified, Graphene oxide bead-based solid matrix extraction
ARL6IP1	4	Cell surface capturing (CSC) technology, Kit-based, Aqueous two-phase system, SDC-trypsin
ARMCX3	4	Ultracentrifugation, Kit-based, SDC-trypsin, SPEG
ARPC2	4	Cell surface capturing (CSC) technology, Kit-based, Unclassified, Aqueous two-phase system
ATG9A	4	Cell surface capturing (CSC) technology, Ultracentrifugation, Kit-based, SPEG
ATL2	4	Cell surface capturing (CSC) technology, Kit-based, hpTC, SDC-trypsin
ATP13A3	4	Cell surface capturing (CSC) technology, Ultracentrifugation, Biotinylation, hpTC
ATP1A3	4	Cell surface capturing (CSC) technology, Kit-based, Unclassified, Centrifugation
ATP5B	4	Cell surface capturing (CSC) technology, Ultracentrifugation, Kit-based, Unclassified
ATP5C1	4	Cell surface capturing (CSC) technology, Ultracentrifugation, Kit-based, Centrifugation
ATP5F1	4	Cell surface capturing (CSC) technology, Ultracentrifugation, Kit-based, Centrifugation
ATP5F1A	4	Kit-based, Unclassified, Graphene oxide bead-based solid matrix extraction, Aqueous two-phase system
ATP5F1B	4	Kit-based, Unclassified, Graphene oxide bead-based solid matrix extraction, Aqueous two-phase system
ATP5I	4	Ultracentrifugation, Kit-based, Graphene oxide bead-based solid matrix extraction, Centrifugation
ATP5MD	4	hpTC, Centrifugation, SDC-trypsin, SPEG
ATP5O	4	Cell surface capturing (CSC) technology, Kit-based, Unclassified, Graphene oxide bead-based solid matrix extraction
ATP6V1A	4	Cell surface capturing (CSC) technology, Ultracentrifugation, Kit-based, Unclassified
ATP6V1H	4	Cell surface capturing (CSC) technology, Ultracentrifugation, Kit-based, Unclassified
B2M	4	Cell surface capturing (CSC) technology, Unclassified, Graphene oxide bead-based solid matrix extraction, Aqueous two-phase system
BAG2	4	Cell surface capturing (CSC) technology, Kit-based, Unclassified, Graphene oxide bead-based solid matrix extraction
BAIAP2L1	4	Ultracentrifugation, Kit-based, Unclassified, Aqueous two-phase system
BAK1	4	Cell surface capturing (CSC) technology, Ultracentrifugation, hpTC, SDC-trypsin
BCAR1	4	Cell surface capturing (CSC) technology, Kit-based, Unclassified, Biotinylation
BNIP1	4	Cell surface capturing (CSC) technology, Ultracentrifugation, hpTC, SDC-trypsin
BST1	4	Cell surface capturing (CSC) technology, Ultracentrifugation, Unclassified, Biotinylation
CACNA2D1	4	Cell surface capturing (CSC) technology, Kit-based, Unclassified, Biotinylation
CADM3	4	Cell surface capturing (CSC) technology, Kit-based, Unclassified, Biotinylation
CADM4	4	Cell surface capturing (CSC) technology, Kit-based, Biotinylation, SPEG
CALD1	4	Cell surface capturing (CSC) technology, Kit-based, Unclassified, Aqueous two-phase system
CANT1	4	Cell surface capturing (CSC) technology, Ultracentrifugation, Kit-based, Biotinylation
CAPZA1	4	Cell surface capturing (CSC) technology, Kit-based, Graphene oxide bead-based solid matrix extraction, Aqueous two-phase system
CAPZB	4	Cell surface capturing (CSC) technology, Kit-based, Graphene oxide bead-based solid matrix extraction, Aqueous two-phase system
CASK	4	Cell surface capturing (CSC) technology, Ultracentrifugation, Kit-based, Unclassified
CCAR2	4	Cell surface capturing (CSC) technology, Ultracentrifugation, Kit-based, Graphene oxide bead-based solid matrix extraction
CCT2	4	Cell surface capturing (CSC) technology, Ultracentrifugation, Kit-based, Aqueous two-phase system
CCT3	4	Cell surface capturing (CSC) technology, Kit-based, Unclassified, Graphene oxide bead-based solid matrix extraction
CCT4	4	Cell surface capturing (CSC) technology, Ultracentrifugation, Kit-based, Graphene oxide bead-based solid matrix extraction
CCT5	4	Cell surface capturing (CSC) technology, Kit-based, Graphene oxide bead-based solid matrix extraction, Aqueous two-phase system
CCT8	4	Cell surface capturing (CSC) technology, Ultracentrifugation, Kit-based, Graphene oxide bead-based solid matrix extraction
CD101	4	Cell surface capturing (CSC) technology, Unclassified, Biotinylation, Sucrose gradient centrifugation
CD1C	4	Cell surface capturing (CSC) technology, hpTC, SDC-trypsin, SPEG
CD2	4	Cell surface capturing (CSC) technology, Unclassified, Biotinylation, Sucrose gradient centrifugation
CD53	4	Cell surface capturing (CSC) technology, Biotinylation, SPEG, Sucrose gradient centrifugation
CD6	4	Cell surface capturing (CSC) technology, Unclassified, SPEG, Sucrose gradient centrifugation
CD79A	4	Cell surface capturing (CSC) technology, hpTC, SDC-trypsin, SPEG
CD99L2	4	Cell surface capturing (CSC) technology, Kit-based, Unclassified, Biotinylation
CDCP1	4	Cell surface capturing (CSC) technology, Ultracentrifugation, Unclassified, Biotinylation
CDH13	4	Cell surface capturing (CSC) technology, Unclassified, Biotinylation, Centrifugation
CDH3	4	Cell surface capturing (CSC) technology, Ultracentrifugation, Kit-based, Unclassified
CISD2	4	Cell surface capturing (CSC) technology, Kit-based, SDC-trypsin, SPEG
CLCN3	4	Ultracentrifugation, Kit-based, hpTC, SDC-trypsin
CLGN	4	Cell surface capturing (CSC) technology, Ultracentrifugation, Kit-based, Unclassified
CLIC1	4	Cell surface capturing (CSC) technology, Ultracentrifugation, Kit-based, Unclassified
CLN3	4	Cell surface capturing (CSC) technology, Unclassified, hpTC, SDC-trypsin
CLN6	4	Ultracentrifugation, Kit-based, hpTC, SDC-trypsin
CLNS1A	4	Cell surface capturing (CSC) technology, Kit-based, Unclassified, Biotinylation
CLPTM1L	4	Cell surface capturing (CSC) technology, hpTC, SDC-trypsin, SPEG
CLTA	4	Cell surface capturing (CSC) technology, Kit-based, Unclassified, Biotinylation
CLTB	4	Cell surface capturing (CSC) technology, Kit-based, Unclassified, Biotinylation
CNNM3	4	Cell surface capturing (CSC) technology, Kit-based, Unclassified, Biotinylation
CNTFR	4	Cell surface capturing (CSC) technology, Ultracentrifugation, Kit-based, Unclassified
CNTN1	4	Cell surface capturing (CSC) technology, Kit-based, Unclassified, Aqueous two-phase system
COL6A1	4	Cell surface capturing (CSC) technology, Ultracentrifugation, Kit-based, Unclassified
COL6A2	4	Cell surface capturing (CSC) technology, Ultracentrifugation, Kit-based, Unclassified
COPS4	4	Cell surface capturing (CSC) technology, Kit-based, Graphene oxide bead-based solid matrix extraction, Centrifugation
COX11	4	Cell surface capturing (CSC) technology, hpTC, SDC-trypsin, SPEG
COX5A	4	Cell surface capturing (CSC) technology, Kit-based, Graphene oxide bead-based solid matrix extraction, Centrifugation
COX5B	4	Cell surface capturing (CSC) technology, Kit-based, Graphene oxide bead-based solid matrix extraction, Aqueous two-phase system
COX6A1	4	Cell surface capturing (CSC) technology, hpTC, SDC-trypsin, SPEG
COX7A2L	4	Ultracentrifugation, Kit-based, hpTC, SDC-trypsin
CPM	4	Cell surface capturing (CSC) technology, Kit-based, Unclassified, Aqueous two-phase system
CR2	4	Cell surface capturing (CSC) technology, Unclassified, SDC-trypsin, SPEG
CRELD1	4	Ultracentrifugation, Kit-based, Unclassified, hpTC
CRTAP	4	Cell surface capturing (CSC) technology, Kit-based, Biotinylation, Graphene oxide bead-based solid matrix extraction
CSNK2B	4	Cell surface capturing (CSC) technology, Kit-based, Unclassified, Graphene oxide bead-based solid matrix extraction
CST3	4	Cell surface capturing (CSC) technology, Kit-based, Unclassified, Biotinylation
CTNNA2	4	Ultracentrifugation, Kit-based, Unclassified, Graphene oxide bead-based solid matrix extraction
CTSZ	4	Cell surface capturing (CSC) technology, Kit-based, Graphene oxide bead-based solid matrix extraction, SDC-trypsin
CUTA	4	Cell surface capturing (CSC) technology, Kit-based, hpTC, SDC-trypsin
CYB5R3	4	Cell surface capturing (CSC) technology, Ultracentrifugation, Kit-based, Aqueous two-phase system
CYBC1	4	Cell surface capturing (CSC) technology, Kit-based, hpTC, SDC-trypsin
CYFIP1	4	Cell surface capturing (CSC) technology, Kit-based, Unclassified, Aqueous two-phase system
DARS1	4	Cell surface capturing (CSC) technology, Kit-based, Unclassified, Graphene oxide bead-based solid matrix extraction
DARS2	4	Cell surface capturing (CSC) technology, Kit-based, Unclassified, Graphene oxide bead-based solid matrix extraction
DBN1	4	Cell surface capturing (CSC) technology, Kit-based, Graphene oxide bead-based solid matrix extraction, Aqueous two-phase system
DCAKD	4	Cell surface capturing (CSC) technology, Kit-based, SDC-trypsin, SPEG
DCBLD2	4	Cell surface capturing (CSC) technology, Ultracentrifugation, Unclassified, Biotinylation
DDR2	4	Cell surface capturing (CSC) technology, Ultracentrifugation, Unclassified, Biotinylation
DDRGK1	4	Cell surface capturing (CSC) technology, Kit-based, SDC-trypsin, SPEG
DDX17	4	Cell surface capturing (CSC) technology, Ultracentrifugation, Kit-based, Graphene oxide bead-based solid matrix extraction
DDX21	4	Cell surface capturing (CSC) technology, Kit-based, Unclassified, Graphene oxide bead-based solid matrix extraction
DDX46	4	Cell surface capturing (CSC) technology, Kit-based, Unclassified, Graphene oxide bead-based solid matrix extraction
DDX5	4	Cell surface capturing (CSC) technology, Ultracentrifugation, Kit-based, Graphene oxide bead-based solid matrix extraction
DDX6	4	Cell surface capturing (CSC) technology, Ultracentrifugation, Kit-based, Unclassified
DECR1	4	Cell surface capturing (CSC) technology, Kit-based, Unclassified, Graphene oxide bead-based solid matrix extraction
DERL2	4	Cell surface capturing (CSC) technology, Ultracentrifugation, hpTC, SDC-trypsin
DHRS7	4	Cell surface capturing (CSC) technology, Kit-based, SDC-trypsin, SPEG
DLG1	4	Cell surface capturing (CSC) technology, Ultracentrifugation, Kit-based, Unclassified
DLST	4	Cell surface capturing (CSC) technology, Kit-based, Unclassified, Graphene oxide bead-based solid matrix extraction
DNAJB12	4	Cell surface capturing (CSC) technology, Ultracentrifugation, Kit-based, SPEG
DPM3	4	Ultracentrifugation, Kit-based, SDC-trypsin, SPEG
DPP4	4	Cell surface capturing (CSC) technology, Ultracentrifugation, Unclassified, Biotinylation
DSC3	4	Ultracentrifugation, Kit-based, Unclassified, Aqueous two-phase system
DSP	4	Cell surface capturing (CSC) technology, Kit-based, Unclassified, Aqueous two-phase system
DYNC1H1	4	Cell surface capturing (CSC) technology, Ultracentrifugation, Kit-based, Centrifugation
DYSF	4	Cell surface capturing (CSC) technology, Ultracentrifugation, Unclassified, Aqueous two-phase system
EEF1A1	4	Cell surface capturing (CSC) technology, Kit-based, Graphene oxide bead-based solid matrix extraction, Sucrose gradient centrifugation
EEF1D	4	Cell surface capturing (CSC) technology, Ultracentrifugation, Kit-based, Graphene oxide bead-based solid matrix extraction
EFNB1	4	Cell surface capturing (CSC) technology, Ultracentrifugation, Unclassified, Biotinylation
EIF4A1	4	Cell surface capturing (CSC) technology, Ultracentrifugation, Kit-based, Aqueous two-phase system
EIF5	4	Cell surface capturing (CSC) technology, Kit-based, Unclassified, Graphene oxide bead-based solid matrix extraction
EMC1	4	Cell surface capturing (CSC) technology, Ultracentrifugation, Kit-based, Centrifugation
EMC3	4	Cell surface capturing (CSC) technology, hpTC, SDC-trypsin, SPEG
EMP3	4	Cell surface capturing (CSC) technology, Unclassified, hpTC, SPEG
ENAH	4	Cell surface capturing (CSC) technology, Kit-based, Unclassified, Aqueous two-phase system
ENDOD1	4	Cell surface capturing (CSC) technology, Kit-based, Unclassified, Biotinylation
ENPP4	4	Cell surface capturing (CSC) technology, Kit-based, hpTC, SPEG
EPB41	4	Cell surface capturing (CSC) technology, Kit-based, Unclassified, Biotinylation
EPB41L1	4	Cell surface capturing (CSC) technology, Ultracentrifugation, Kit-based, Unclassified
EPHB2	4	Cell surface capturing (CSC) technology, Kit-based, Unclassified, Biotinylation
EPS15L1	4	Cell surface capturing (CSC) technology, Kit-based, Unclassified, Biotinylation
EPS8	4	Cell surface capturing (CSC) technology, Unclassified, Biotinylation, Aqueous two-phase system
ERAP1	4	Cell surface capturing (CSC) technology, Ultracentrifugation, Kit-based, Graphene oxide bead-based solid matrix extraction
ERBB3	4	Cell surface capturing (CSC) technology, Ultracentrifugation, Unclassified, Aqueous two-phase system
ERG28	4	Kit-based, hpTC, SDC-trypsin, SPEG
ERLIN2	4	Cell surface capturing (CSC) technology, Kit-based, Unclassified, Graphene oxide bead-based solid matrix extraction
ERP29	4	Cell surface capturing (CSC) technology, Ultracentrifugation, Kit-based, Graphene oxide bead-based solid matrix extraction
ESAM	4	Cell surface capturing (CSC) technology, Ultracentrifugation, Kit-based, Unclassified
ETFA	4	Cell surface capturing (CSC) technology, Kit-based, Graphene oxide bead-based solid matrix extraction, Aqueous two-phase system
EWSR1	4	Cell surface capturing (CSC) technology, Ultracentrifugation, Kit-based, Unclassified
F2R	4	Cell surface capturing (CSC) technology, Unclassified, Biotinylation, hpTC
FADS3	4	Cell surface capturing (CSC) technology, Kit-based, hpTC, SDC-trypsin
FAM120A	4	Cell surface capturing (CSC) technology, Ultracentrifugation, Kit-based, Unclassified
FAM20B	4	Cell surface capturing (CSC) technology, Kit-based, Biotinylation, hpTC
FARP1	4	Cell surface capturing (CSC) technology, Ultracentrifugation, Kit-based, Aqueous two-phase system
FAS	4	Cell surface capturing (CSC) technology, Kit-based, Unclassified, Biotinylation
FCRL3	4	Cell surface capturing (CSC) technology, hpTC, SDC-trypsin, SPEG
FCRL5	4	Cell surface capturing (CSC) technology, Unclassified, SDC-trypsin, SPEG
FGF2	4	Cell surface capturing (CSC) technology, Unclassified, Biotinylation, Graphene oxide bead-based solid matrix extraction
FGG	4	Kit-based, Unclassified, SDC-trypsin, SPEG
FIS1	4	Kit-based, hpTC, Centrifugation, SDC-trypsin
FKRP	4	Cell surface capturing (CSC) technology, Ultracentrifugation, Unclassified, SPEG
FLNC	4	Kit-based, Unclassified, Aqueous two-phase system, Centrifugation
FXR1	4	Cell surface capturing (CSC) technology, Kit-based, Graphene oxide bead-based solid matrix extraction, Aqueous two-phase system
FZD6	4	Cell surface capturing (CSC) technology, Ultracentrifugation, Kit-based, Unclassified
G3BP1	4	Cell surface capturing (CSC) technology, Ultracentrifugation, Kit-based, Unclassified
G6PD	4	Cell surface capturing (CSC) technology, Kit-based, Unclassified, Aqueous two-phase system
GBA	4	Cell surface capturing (CSC) technology, Kit-based, Biotinylation, Graphene oxide bead-based solid matrix extraction
GCN1L1	4	Cell surface capturing (CSC) technology, Ultracentrifugation, Kit-based, Centrifugation
GGCX	4	Cell surface capturing (CSC) technology, Ultracentrifugation, Kit-based, Centrifugation
GGT5	4	Cell surface capturing (CSC) technology, Kit-based, Unclassified, Biotinylation
GLS	4	Cell surface capturing (CSC) technology, Kit-based, Unclassified, Graphene oxide bead-based solid matrix extraction
GNA12	4	Cell surface capturing (CSC) technology, Ultracentrifugation, Unclassified, Biotinylation
GNB2	4	Kit-based, Unclassified, Aqueous two-phase system, Centrifugation
GNG2	4	Cell surface capturing (CSC) technology, Kit-based, Unclassified, Biotinylation
GNG4	4	Cell surface capturing (CSC) technology, Kit-based, Unclassified, Biotinylation
GNPTAB	4	Cell surface capturing (CSC) technology, Unclassified, hpTC, SPEG
GOSR1	4	Ultracentrifugation, Kit-based, hpTC, SDC-trypsin
GOT2	4	Cell surface capturing (CSC) technology, Kit-based, Unclassified, Graphene oxide bead-based solid matrix extraction
GPC6	4	Cell surface capturing (CSC) technology, Ultracentrifugation, Kit-based, Unclassified
GPR18	4	Unclassified, hpTC, SDC-trypsin, SPEG
GPRIN1	4	Cell surface capturing (CSC) technology, Kit-based, Unclassified, Biotinylation
GSN	4	Cell surface capturing (CSC) technology, Kit-based, Unclassified, Biotinylation
GUSB	4	Cell surface capturing (CSC) technology, Kit-based, Graphene oxide bead-based solid matrix extraction, SPEG
HDLBP	4	Cell surface capturing (CSC) technology, Ultracentrifugation, Kit-based, Unclassified
HGSNAT	4	Cell surface capturing (CSC) technology, Unclassified, hpTC, SPEG
HIST1H4A	4	Cell surface capturing (CSC) technology, Ultracentrifugation, Kit-based, Graphene oxide bead-based solid matrix extraction
HK1	4	Cell surface capturing (CSC) technology, Ultracentrifugation, Kit-based, Aqueous two-phase system
HLA-DQA1	4	Cell surface capturing (CSC) technology, SDC-trypsin, SPEG, Sucrose gradient centrifugation
HLA-E	4	Cell surface capturing (CSC) technology, Unclassified, Biotinylation, Sucrose gradient centrifugation
HLA-F	4	Cell surface capturing (CSC) technology, Unclassified, Biotinylation, Sucrose gradient centrifugation
HMGA1	4	Cell surface capturing (CSC) technology, Kit-based, Unclassified, Graphene oxide bead-based solid matrix extraction
HNRNPH1	4	Cell surface capturing (CSC) technology, Ultracentrifugation, Kit-based, Graphene oxide bead-based solid matrix extraction
HNRNPK	4	Cell surface capturing (CSC) technology, Ultracentrifugation, Kit-based, Graphene oxide bead-based solid matrix extraction
HNRNPM	4	Cell surface capturing (CSC) technology, Kit-based, Unclassified, Graphene oxide bead-based solid matrix extraction
HOMER1	4	Cell surface capturing (CSC) technology, Kit-based, Unclassified, Biotinylation
HRAS	4	Cell surface capturing (CSC) technology, Kit-based, Unclassified, Biotinylation
HSD17B10	4	Cell surface capturing (CSC) technology, Kit-based, Unclassified, Graphene oxide bead-based solid matrix extraction
HSD17B4	4	Cell surface capturing (CSC) technology, Ultracentrifugation, Kit-based, Graphene oxide bead-based solid matrix extraction
HSD17B7	4	Cell surface capturing (CSC) technology, Ultracentrifugation, Kit-based, Unclassified
HSP90AA1	4	Cell surface capturing (CSC) technology, Kit-based, Unclassified, Biotinylation
HSPA13	4	Cell surface capturing (CSC) technology, Kit-based, SDC-trypsin, SPEG
HSPA5	4	Cell surface capturing (CSC) technology, Ultracentrifugation, Kit-based, Biotinylation
HVCN1	4	Ultracentrifugation, hpTC, SDC-trypsin, SPEG
IFI16	4	Cell surface capturing (CSC) technology, Ultracentrifugation, Kit-based, Unclassified
IFITM1	4	Unclassified, Aqueous two-phase system, hpTC, SDC-trypsin
IFITM3	4	Cell surface capturing (CSC) technology, Unclassified, Biotinylation, Centrifugation
IFNAR2	4	Cell surface capturing (CSC) technology, Unclassified, hpTC, SPEG
IGF2BP1	4	Kit-based, Unclassified, Graphene oxide bead-based solid matrix extraction, Aqueous two-phase system
IGF2BP3	4	Cell surface capturing (CSC) technology, Ultracentrifugation, Kit-based, Aqueous two-phase system
IL17RA	4	Cell surface capturing (CSC) technology, Unclassified, Biotinylation, Sucrose gradient centrifugation
IL2RG	4	Cell surface capturing (CSC) technology, Kit-based, hpTC, SPEG
IL6ST	4	Cell surface capturing (CSC) technology, Kit-based, Unclassified, Biotinylation
ILK	4	Cell surface capturing (CSC) technology, Unclassified, Aqueous two-phase system, Sucrose gradient centrifugation
ILVBL	4	Cell surface capturing (CSC) technology, Kit-based, SDC-trypsin, SPEG
ITGA2B	4	Cell surface capturing (CSC) technology, Ultracentrifugation, Biotinylation, Sucrose gradient centrifugation
ITGB6	4	Cell surface capturing (CSC) technology, Kit-based, Unclassified, Aqueous two-phase system
JAG1	4	Cell surface capturing (CSC) technology, Kit-based, Unclassified, Biotinylation
JAM3	4	Cell surface capturing (CSC) technology, Ultracentrifugation, Kit-based, Unclassified
KCTD12	4	Cell surface capturing (CSC) technology, Kit-based, Unclassified, Biotinylation
KDELR1	4	Kit-based, hpTC, SDC-trypsin, SPEG
KDELR2	4	Unclassified, hpTC, SDC-trypsin, SPEG
KDR	4	Cell surface capturing (CSC) technology, Ultracentrifugation, Unclassified, Biotinylation
KIAA2013	4	Cell surface capturing (CSC) technology, Kit-based, hpTC, SDC-trypsin
KIT	4	Cell surface capturing (CSC) technology, Kit-based, Unclassified, Aqueous two-phase system
KRT15	4	Ultracentrifugation, Kit-based, Unclassified, Aqueous two-phase system
KRT18	4	Cell surface capturing (CSC) technology, Kit-based, Graphene oxide bead-based solid matrix extraction, Aqueous two-phase system
KRT6A	4	Cell surface capturing (CSC) technology, Ultracentrifugation, Kit-based, Aqueous two-phase system
KRT8	4	Cell surface capturing (CSC) technology, Kit-based, Graphene oxide bead-based solid matrix extraction, Aqueous two-phase system
L2HGDH	4	Cell surface capturing (CSC) technology, Kit-based, Unclassified, Graphene oxide bead-based solid matrix extraction
LAMA5	4	Cell surface capturing (CSC) technology, Ultracentrifugation, Kit-based, Biotinylation
LAMB2	4	Cell surface capturing (CSC) technology, Kit-based, Unclassified, Biotinylation
LAMTOR1	4	Cell surface capturing (CSC) technology, Kit-based, Unclassified, Centrifugation
LDHA	4	Cell surface capturing (CSC) technology, Ultracentrifugation, Kit-based, Centrifugation
LEPROTL1	4	Cell surface capturing (CSC) technology, Biotinylation, hpTC, SDC-trypsin
LGALS1	4	Cell surface capturing (CSC) technology, Kit-based, Biotinylation, Aqueous two-phase system
LIFR	4	Cell surface capturing (CSC) technology, Ultracentrifugation, Unclassified, Biotinylation
LILRB1	4	Cell surface capturing (CSC) technology, Ultracentrifugation, Biotinylation, SPEG
LIMA1	4	Cell surface capturing (CSC) technology, Kit-based, Unclassified, Graphene oxide bead-based solid matrix extraction
LMAN2L	4	Cell surface capturing (CSC) technology, Ultracentrifugation, Kit-based, SPEG
LMF2	4	Cell surface capturing (CSC) technology, Kit-based, hpTC, SDC-trypsin
LMNB1	4	Cell surface capturing (CSC) technology, Ultracentrifugation, Kit-based, Graphene oxide bead-based solid matrix extraction
LPHN2	4	Cell surface capturing (CSC) technology, Ultracentrifugation, Unclassified, Biotinylation
LRP10	4	Cell surface capturing (CSC) technology, Ultracentrifugation, Unclassified, Biotinylation
LRP6	4	Cell surface capturing (CSC) technology, Unclassified, Biotinylation, Aqueous two-phase system
LRP8	4	Cell surface capturing (CSC) technology, Kit-based, Unclassified, Biotinylation
LRRC1	4	Cell surface capturing (CSC) technology, Ultracentrifugation, Kit-based, Unclassified
LRRC8C	4	Cell surface capturing (CSC) technology, hpTC, SDC-trypsin, SPEG
LSAMP	4	Cell surface capturing (CSC) technology, Ultracentrifugation, Kit-based, Unclassified
LSR	4	Ultracentrifugation, Kit-based, Unclassified, Centrifugation
LYN	4	Cell surface capturing (CSC) technology, Ultracentrifugation, Kit-based, Unclassified
MANF	4	Cell surface capturing (CSC) technology, Kit-based, Biotinylation, Graphene oxide bead-based solid matrix extraction
MAP4	4	Cell surface capturing (CSC) technology, Kit-based, Graphene oxide bead-based solid matrix extraction, Aqueous two-phase system
MAPRE1	4	Cell surface capturing (CSC) technology, Kit-based, Unclassified, Graphene oxide bead-based solid matrix extraction
MARCKSL1	4	Cell surface capturing (CSC) technology, Kit-based, Unclassified, Aqueous two-phase system
MATR3	4	Cell surface capturing (CSC) technology, Ultracentrifugation, Kit-based, Graphene oxide bead-based solid matrix extraction
MCOLN1	4	Cell surface capturing (CSC) technology, Ultracentrifugation, Unclassified, hpTC
MDC1	4	Cell surface capturing (CSC) technology, Kit-based, Unclassified, Graphene oxide bead-based solid matrix extraction
MET	4	Cell surface capturing (CSC) technology, Unclassified, Biotinylation, Aqueous two-phase system
MFI2	4	Cell surface capturing (CSC) technology, Ultracentrifugation, Unclassified, Biotinylation
MFSD10	4	Cell surface capturing (CSC) technology, Kit-based, hpTC, SDC-trypsin
MGAT1	4	Cell surface capturing (CSC) technology, Kit-based, Centrifugation, SDC-trypsin
MGAT5	4	Cell surface capturing (CSC) technology, Kit-based, hpTC, SDC-trypsin
MLLT4	4	Cell surface capturing (CSC) technology, Ultracentrifugation, Kit-based, Unclassified
MPDZ	4	Cell surface capturing (CSC) technology, Kit-based, Unclassified, Biotinylation
MPEG1	4	hpTC, Centrifugation, SDC-trypsin, SPEG
MPP5	4	Cell surface capturing (CSC) technology, Ultracentrifugation, Kit-based, Unclassified
MPP6	4	Cell surface capturing (CSC) technology, Ultracentrifugation, Kit-based, Biotinylation
MRC2	4	Cell surface capturing (CSC) technology, Ultracentrifugation, Biotinylation, Aqueous two-phase system
MST1R	4	Cell surface capturing (CSC) technology, Kit-based, Unclassified, Biotinylation
MT-CO1	4	hpTC, Centrifugation, SDC-trypsin, SPEG
MT-CO3	4	hpTC, Centrifugation, SDC-trypsin, SPEG
MT-ND4	4	hpTC, Centrifugation, SDC-trypsin, SPEG
MT-ND5	4	hpTC, Centrifugation, SDC-trypsin, SPEG
MTHFD1	4	Cell surface capturing (CSC) technology, Ultracentrifugation, Kit-based, Graphene oxide bead-based solid matrix extraction
MXRA7	4	Cell surface capturing (CSC) technology, Kit-based, Unclassified, hpTC
MYDGF	4	Cell surface capturing (CSC) technology, Kit-based, Biotinylation, Graphene oxide bead-based solid matrix extraction
MYEF2	4	Cell surface capturing (CSC) technology, Kit-based, Unclassified, Graphene oxide bead-based solid matrix extraction
MYH14	4	Ultracentrifugation, Kit-based, Graphene oxide bead-based solid matrix extraction, Aqueous two-phase system
MYL6	4	Cell surface capturing (CSC) technology, Ultracentrifugation, Kit-based, Graphene oxide bead-based solid matrix extraction
NAAA	4	Cell surface capturing (CSC) technology, Kit-based, Centrifugation, SPEG
NAP1L1	4	Cell surface capturing (CSC) technology, Kit-based, Graphene oxide bead-based solid matrix extraction, Centrifugation
NCL	4	Cell surface capturing (CSC) technology, Ultracentrifugation, Kit-based, Graphene oxide bead-based solid matrix extraction
NDRG1	4	Cell surface capturing (CSC) technology, Kit-based, Unclassified, Aqueous two-phase system
NDUFB3	4	Cell surface capturing (CSC) technology, Kit-based, SDC-trypsin, SPEG
NDUFC2	4	Cell surface capturing (CSC) technology, Kit-based, Centrifugation, SPEG
NDUFV1	4	Cell surface capturing (CSC) technology, Ultracentrifugation, Kit-based, Graphene oxide bead-based solid matrix extraction
NECTIN1	4	Kit-based, Unclassified, SDC-trypsin, SPEG
NECTIN2	4	Kit-based, Unclassified, Biotinylation, Aqueous two-phase system
NENF	4	Cell surface capturing (CSC) technology, Kit-based, Biotinylation, Graphene oxide bead-based solid matrix extraction
NEO1	4	Cell surface capturing (CSC) technology, Ultracentrifugation, Unclassified, Biotinylation
NEU1	4	Cell surface capturing (CSC) technology, Kit-based, Unclassified, Graphene oxide bead-based solid matrix extraction
NIPA2	4	Cell surface capturing (CSC) technology, Ultracentrifugation, Unclassified, hpTC
NLGN4X	4	Cell surface capturing (CSC) technology, Unclassified, SDC-trypsin, SPEG
NLN	4	Cell surface capturing (CSC) technology, Kit-based, Unclassified, Graphene oxide bead-based solid matrix extraction
NONO	4	Cell surface capturing (CSC) technology, Ultracentrifugation, Kit-based, Graphene oxide bead-based solid matrix extraction
NOTCH1	4	Cell surface capturing (CSC) technology, Kit-based, Unclassified, Aqueous two-phase system
NOTCH2	4	Cell surface capturing (CSC) technology, Kit-based, Unclassified, Biotinylation
NPM1	4	Cell surface capturing (CSC) technology, Kit-based, Graphene oxide bead-based solid matrix extraction, Aqueous two-phase system
NPR2	4	Cell surface capturing (CSC) technology, Kit-based, Unclassified, Aqueous two-phase system
NRCAM	4	Cell surface capturing (CSC) technology, Kit-based, Unclassified, Biotinylation
NRP1	4	Cell surface capturing (CSC) technology, Ultracentrifugation, Unclassified, Biotinylation
NUP214	4	Cell surface capturing (CSC) technology, Ultracentrifugation, Kit-based, Graphene oxide bead-based solid matrix extraction
OCLN	4	Ultracentrifugation, Kit-based, Unclassified, Biotinylation
ODR4	4	Cell surface capturing (CSC) technology, Kit-based, hpTC, SDC-trypsin
OMA1	4	Cell surface capturing (CSC) technology, hpTC, SDC-trypsin, SPEG
OPA1	4	Cell surface capturing (CSC) technology, Ultracentrifugation, Kit-based, Graphene oxide bead-based solid matrix extraction
ORMDL2	4	Cell surface capturing (CSC) technology, Centrifugation, SDC-trypsin, SPEG
ORMDL3	4	Kit-based, hpTC, SDC-trypsin, SPEG
P2RX4	4	Cell surface capturing (CSC) technology, Ultracentrifugation, Unclassified, SPEG
PARL	4	Cell surface capturing (CSC) technology, hpTC, SDC-trypsin, SPEG
PARP14	4	Cell surface capturing (CSC) technology, Ultracentrifugation, Kit-based, Unclassified
PDCD10	4	Cell surface capturing (CSC) technology, Kit-based, Unclassified, Sucrose gradient centrifugation
PDCD4	4	Cell surface capturing (CSC) technology, Kit-based, Unclassified, Sucrose gradient centrifugation
PDLIM7	4	Cell surface capturing (CSC) technology, Kit-based, Unclassified, Graphene oxide bead-based solid matrix extraction
PIEZO1	4	Cell surface capturing (CSC) technology, Biotinylation, hpTC, SPEG
PIGU	4	Unclassified, hpTC, Centrifugation, SDC-trypsin
PKD2	4	Cell surface capturing (CSC) technology, Ultracentrifugation, Unclassified, Biotinylation
PKP3	4	Cell surface capturing (CSC) technology, Ultracentrifugation, Kit-based, Unclassified
PKP4	4	Cell surface capturing (CSC) technology, Ultracentrifugation, Kit-based, Unclassified
PLD3	4	Cell surface capturing (CSC) technology, Kit-based, SDC-trypsin, SPEG
PLD4	4	Cell surface capturing (CSC) technology, hpTC, SDC-trypsin, SPEG
PLOD1	4	Cell surface capturing (CSC) technology, Kit-based, Biotinylation, Graphene oxide bead-based solid matrix extraction
PLSCR3	4	Cell surface capturing (CSC) technology, Ultracentrifugation, Unclassified, Biotinylation
PLXNB1	4	Cell surface capturing (CSC) technology, Ultracentrifugation, Unclassified, Aqueous two-phase system
PLXNC1	4	Cell surface capturing (CSC) technology, Unclassified, Biotinylation, SPEG
PNPLA6	4	Cell surface capturing (CSC) technology, Kit-based, SDC-trypsin, SPEG
PNPT1	4	Cell surface capturing (CSC) technology, Kit-based, Unclassified, Graphene oxide bead-based solid matrix extraction
PODXL2	4	Cell surface capturing (CSC) technology, Kit-based, Unclassified, Biotinylation
PPAP2B	4	Cell surface capturing (CSC) technology, Ultracentrifugation, Unclassified, Centrifugation
PPFIBP1	4	Cell surface capturing (CSC) technology, Ultracentrifugation, Kit-based, Unclassified
PPP2CA	4	Cell surface capturing (CSC) technology, Kit-based, Unclassified, Aqueous two-phase system
PPP2R1A	4	Cell surface capturing (CSC) technology, Ultracentrifugation, Kit-based, Centrifugation
PQLC1	4	Kit-based, hpTC, SDC-trypsin, SPEG
PRAF2	4	Ultracentrifugation, Kit-based, Centrifugation, SDC-trypsin
PRDX4	4	Cell surface capturing (CSC) technology, Ultracentrifugation, Kit-based, Graphene oxide bead-based solid matrix extraction
PROM1	4	Cell surface capturing (CSC) technology, Ultracentrifugation, Kit-based, Unclassified
PRPH	4	Cell surface capturing (CSC) technology, Kit-based, Unclassified, Biotinylation
PSAP	4	Cell surface capturing (CSC) technology, Kit-based, Biotinylation, Centrifugation
PSMC4	4	Cell surface capturing (CSC) technology, Kit-based, Graphene oxide bead-based solid matrix extraction, Centrifugation
PSMD11	4	Cell surface capturing (CSC) technology, Kit-based, Unclassified, Graphene oxide bead-based solid matrix extraction
PTBP1	4	Cell surface capturing (CSC) technology, Ultracentrifugation, Kit-based, Graphene oxide bead-based solid matrix extraction
PTDSS1	4	Cell surface capturing (CSC) technology, Ultracentrifugation, hpTC, SDC-trypsin
PTDSS2	4	Cell surface capturing (CSC) technology, Ultracentrifugation, Kit-based, hpTC
PTGES2	4	Cell surface capturing (CSC) technology, Kit-based, Graphene oxide bead-based solid matrix extraction, Aqueous two-phase system
PTGFRN	4	Cell surface capturing (CSC) technology, Ultracentrifugation, Kit-based, Biotinylation
PTPLAD1	4	Cell surface capturing (CSC) technology, Ultracentrifugation, Kit-based, Centrifugation
PTPRCAP	4	hpTC, SDC-trypsin, SPEG, Sucrose gradient centrifugation
PTPRE	4	Cell surface capturing (CSC) technology, Kit-based, Biotinylation, SDC-trypsin
PTPRG	4	Cell surface capturing (CSC) technology, Ultracentrifugation, Unclassified, Biotinylation
PTPRS	4	Cell surface capturing (CSC) technology, Ultracentrifugation, Unclassified, Biotinylation
PUF60	4	Cell surface capturing (CSC) technology, Ultracentrifugation, Kit-based, Graphene oxide bead-based solid matrix extraction
PVRL1	4	Cell surface capturing (CSC) technology, Kit-based, Unclassified, Biotinylation
PVRL3	4	Cell surface capturing (CSC) technology, Ultracentrifugation, Unclassified, Biotinylation
PXMP2	4	Kit-based, Unclassified, hpTC, SDC-trypsin
RAB14	4	Cell surface capturing (CSC) technology, Ultracentrifugation, Kit-based, Unclassified
RAB23	4	Cell surface capturing (CSC) technology, Ultracentrifugation, Kit-based, Unclassified
RAB2A	4	Cell surface capturing (CSC) technology, Ultracentrifugation, Kit-based, Aqueous two-phase system
RAB6A	4	Cell surface capturing (CSC) technology, Ultracentrifugation, Kit-based, Graphene oxide bead-based solid matrix extraction
RANBP2	4	Cell surface capturing (CSC) technology, Ultracentrifugation, Kit-based, Graphene oxide bead-based solid matrix extraction
RDH14	4	Cell surface capturing (CSC) technology, Kit-based, SDC-trypsin, SPEG
RECK	4	Cell surface capturing (CSC) technology, Ultracentrifugation, Unclassified, Aqueous two-phase system
REEP4	4	Cell surface capturing (CSC) technology, Ultracentrifugation, hpTC, SDC-trypsin
REEP6	4	Ultracentrifugation, Kit-based, Unclassified, Centrifugation
REPS1	4	Cell surface capturing (CSC) technology, Kit-based, Unclassified, Biotinylation
RETREG2	4	Cell surface capturing (CSC) technology, Kit-based, hpTC, SPEG
RFTN1	4	Cell surface capturing (CSC) technology, Unclassified, Biotinylation, Aqueous two-phase system
RHBDD1	4	Cell surface capturing (CSC) technology, Biotinylation, hpTC, SDC-trypsin
RHOB	4	Cell surface capturing (CSC) technology, Ultracentrifugation, Kit-based, Unclassified
RHOG	4	Cell surface capturing (CSC) technology, Ultracentrifugation, Kit-based, Unclassified
RNF13	4	Cell surface capturing (CSC) technology, hpTC, SDC-trypsin, SPEG
ROBO1	4	Cell surface capturing (CSC) technology, Kit-based, Unclassified, Biotinylation
ROR2	4	Cell surface capturing (CSC) technology, Ultracentrifugation, Unclassified, Biotinylation
RPL12	4	Cell surface capturing (CSC) technology, Ultracentrifugation, Kit-based, Graphene oxide bead-based solid matrix extraction
RPL13	4	Ultracentrifugation, Kit-based, Aqueous two-phase system, Centrifugation
RPL15	4	Cell surface capturing (CSC) technology, Ultracentrifugation, Kit-based, Centrifugation
RPL18A	4	Cell surface capturing (CSC) technology, Kit-based, Graphene oxide bead-based solid matrix extraction, Centrifugation
RPL19	4	Cell surface capturing (CSC) technology, Ultracentrifugation, Kit-based, Centrifugation
RPL24	4	Cell surface capturing (CSC) technology, Ultracentrifugation, Kit-based, Aqueous two-phase system
RPL27	4	Cell surface capturing (CSC) technology, Kit-based, Graphene oxide bead-based solid matrix extraction, Aqueous two-phase system
RPL28	4	Cell surface capturing (CSC) technology, Ultracentrifugation, Kit-based, Graphene oxide bead-based solid matrix extraction
RPL3	4	Cell surface capturing (CSC) technology, Kit-based, Graphene oxide bead-based solid matrix extraction, Aqueous two-phase system
RPL9	4	Cell surface capturing (CSC) technology, Ultracentrifugation, Kit-based, Graphene oxide bead-based solid matrix extraction
RPLP0	4	Cell surface capturing (CSC) technology, Ultracentrifugation, Kit-based, Graphene oxide bead-based solid matrix extraction
RPS11	4	Cell surface capturing (CSC) technology, Ultracentrifugation, Kit-based, Aqueous two-phase system
RPS16	4	Cell surface capturing (CSC) technology, Ultracentrifugation, Kit-based, Aqueous two-phase system
RPS17L	4	Cell surface capturing (CSC) technology, Ultracentrifugation, Kit-based, Graphene oxide bead-based solid matrix extraction
RPS19	4	Cell surface capturing (CSC) technology, Kit-based, Aqueous two-phase system, Centrifugation
RPS2	4	Cell surface capturing (CSC) technology, Ultracentrifugation, Kit-based, Unclassified
RPS23	4	Cell surface capturing (CSC) technology, Ultracentrifugation, Kit-based, Graphene oxide bead-based solid matrix extraction
RPS24	4	Cell surface capturing (CSC) technology, Ultracentrifugation, Kit-based, Graphene oxide bead-based solid matrix extraction
RPS26	4	Cell surface capturing (CSC) technology, Kit-based, Graphene oxide bead-based solid matrix extraction, Centrifugation
RPS3	4	Cell surface capturing (CSC) technology, Ultracentrifugation, Kit-based, Unclassified
RPS3A	4	Cell surface capturing (CSC) technology, Ultracentrifugation, Kit-based, Graphene oxide bead-based solid matrix extraction
RPSA	4	Cell surface capturing (CSC) technology, Ultracentrifugation, Kit-based, Unclassified
RUSF1	4	Cell surface capturing (CSC) technology, Kit-based, hpTC, SDC-trypsin
S100A14	4	Cell surface capturing (CSC) technology, Ultracentrifugation, Kit-based, Unclassified
S100A16	4	Ultracentrifugation, Kit-based, Unclassified, Sucrose gradient centrifugation
S1PR1	4	Cell surface capturing (CSC) technology, Kit-based, Unclassified, hpTC
SAMM50	4	Cell surface capturing (CSC) technology, Ultracentrifugation, Kit-based, Centrifugation
SCFD1	4	Cell surface capturing (CSC) technology, Kit-based, Unclassified, Graphene oxide bead-based solid matrix extraction
SDC2	4	Cell surface capturing (CSC) technology, Kit-based, Unclassified, Biotinylation
SEC11C	4	Cell surface capturing (CSC) technology, Kit-based, hpTC, SDC-trypsin
SEMA4A	4	Cell surface capturing (CSC) technology, Kit-based, Unclassified, Biotinylation
SEMA4B	4	Cell surface capturing (CSC) technology, Ultracentrifugation, Biotinylation, SPEG
SEMA4C	4	Cell surface capturing (CSC) technology, Ultracentrifugation, Unclassified, Biotinylation
SEMA4D	4	Cell surface capturing (CSC) technology, Kit-based, Unclassified, SPEG
SEMA7A	4	Cell surface capturing (CSC) technology, Kit-based, Unclassified, Biotinylation
SERBP1	4	Cell surface capturing (CSC) technology, Ultracentrifugation, Kit-based, Unclassified
SGCB	4	Cell surface capturing (CSC) technology, Ultracentrifugation, Unclassified, SPEG
SGCE	4	Cell surface capturing (CSC) technology, Unclassified, Aqueous two-phase system, SPEG
SIGMAR1	4	Cell surface capturing (CSC) technology, Kit-based, Unclassified, Biotinylation
SLC12A4	4	Cell surface capturing (CSC) technology, Kit-based, Unclassified, Biotinylation
SLC15A4	4	Cell surface capturing (CSC) technology, hpTC, SDC-trypsin, SPEG
SLC20A1	4	Cell surface capturing (CSC) technology, Unclassified, Biotinylation, hpTC
SLC26A2	4	Cell surface capturing (CSC) technology, Ultracentrifugation, Unclassified, Biotinylation
SLC30A5	4	Cell surface capturing (CSC) technology, Unclassified, Biotinylation, hpTC
SLC30A7	4	Cell surface capturing (CSC) technology, hpTC, SDC-trypsin, SPEG
SLC35B4	4	Kit-based, hpTC, SDC-trypsin, SPEG
SLC35F6	4	Cell surface capturing (CSC) technology, Kit-based, hpTC, SPEG
SLC52A2	4	Cell surface capturing (CSC) technology, Unclassified, Biotinylation, hpTC
SLC5A6	4	Cell surface capturing (CSC) technology, Ultracentrifugation, Unclassified, hpTC
SLC6A15	4	Cell surface capturing (CSC) technology, Unclassified, Biotinylation, hpTC
SLC6A6	4	Cell surface capturing (CSC) technology, Kit-based, Unclassified, Biotinylation
SLC6A9	4	Cell surface capturing (CSC) technology, Kit-based, Unclassified, Biotinylation
SLC7A2	4	Cell surface capturing (CSC) technology, Ultracentrifugation, Unclassified, Biotinylation
SLC7A6	4	Ultracentrifugation, Unclassified, hpTC, SDC-trypsin
SLC9A3R1	4	Cell surface capturing (CSC) technology, Kit-based, Unclassified, Biotinylation
SLIRP	4	Cell surface capturing (CSC) technology, Kit-based, Graphene oxide bead-based solid matrix extraction, Centrifugation
SLMAP	4	Cell surface capturing (CSC) technology, Ultracentrifugation, Kit-based, Unclassified
SMPD2	4	Cell surface capturing (CSC) technology, Ultracentrifugation, Kit-based, Unclassified
SMPD4	4	Cell surface capturing (CSC) technology, hpTC, SDC-trypsin, SPEG
SNTB2	4	Cell surface capturing (CSC) technology, Ultracentrifugation, Kit-based, Unclassified
SPARC	4	Cell surface capturing (CSC) technology, Kit-based, Unclassified, Biotinylation
SPPL2A	4	Cell surface capturing (CSC) technology, Biotinylation, hpTC, SPEG
SQLE	4	Cell surface capturing (CSC) technology, Ultracentrifugation, Centrifugation, SDC-trypsin
SRPR	4	Cell surface capturing (CSC) technology, Ultracentrifugation, Kit-based, Centrifugation
SSBP1	4	Cell surface capturing (CSC) technology, Kit-based, Graphene oxide bead-based solid matrix extraction, Centrifugation
ST3GAL1	4	Cell surface capturing (CSC) technology, Ultracentrifugation, Unclassified, SPEG
STAU1	4	Cell surface capturing (CSC) technology, Ultracentrifugation, Kit-based, Graphene oxide bead-based solid matrix extraction
STIM1	4	Cell surface capturing (CSC) technology, Unclassified, SDC-trypsin, SPEG
STX16	4	Cell surface capturing (CSC) technology, Ultracentrifugation, hpTC, SPEG
STX17	4	Cell surface capturing (CSC) technology, Ultracentrifugation, hpTC, SDC-trypsin
STX6	4	Cell surface capturing (CSC) technology, Ultracentrifugation, Unclassified, hpTC
STXBP2	4	Cell surface capturing (CSC) technology, Kit-based, Unclassified, Aqueous two-phase system
STXBP3	4	Cell surface capturing (CSC) technology, Kit-based, Unclassified, Aqueous two-phase system
SUN2	4	Cell surface capturing (CSC) technology, hpTC, SDC-trypsin, SPEG
SUSD2	4	Cell surface capturing (CSC) technology, Kit-based, Unclassified, Biotinylation
SV2A	4	Cell surface capturing (CSC) technology, Ultracentrifugation, Kit-based, Unclassified
SYMPK	4	Cell surface capturing (CSC) technology, Kit-based, Unclassified, Graphene oxide bead-based solid matrix extraction
SYNE2	4	Cell surface capturing (CSC) technology, Ultracentrifugation, Kit-based, Unclassified
TAP2	4	Unclassified, hpTC, SDC-trypsin, SPEG
TEK	4	Cell surface capturing (CSC) technology, Ultracentrifugation, Unclassified, Biotinylation
TEX264	4	Cell surface capturing (CSC) technology, Kit-based, Biotinylation, SDC-trypsin
TF	4	Cell surface capturing (CSC) technology, Kit-based, Unclassified, Biotinylation
TGFBR1	4	Cell surface capturing (CSC) technology, Ultracentrifugation, Unclassified, SPEG
THBD	4	Cell surface capturing (CSC) technology, Ultracentrifugation, Unclassified, Biotinylation
TIMM23	4	Cell surface capturing (CSC) technology, hpTC, SDC-trypsin, SPEG
TIMM44	4	Cell surface capturing (CSC) technology, Kit-based, Graphene oxide bead-based solid matrix extraction, Centrifugation
TIMMDC1	4	Cell surface capturing (CSC) technology, hpTC, SDC-trypsin, SPEG
TIMP1	4	Cell surface capturing (CSC) technology, Kit-based, Unclassified, Biotinylation
TLN2	4	Cell surface capturing (CSC) technology, Ultracentrifugation, Kit-based, Unclassified
TLR2	4	Cell surface capturing (CSC) technology, Ultracentrifugation, Unclassified, Biotinylation
TLR7	4	Unclassified, hpTC, SDC-trypsin, SPEG
TLR9	4	Cell surface capturing (CSC) technology, hpTC, SDC-trypsin, SPEG
TM7SF2	4	Ultracentrifugation, Unclassified, hpTC, SDC-trypsin
TMEM126A	4	Kit-based, hpTC, SDC-trypsin, SPEG
TMEM167A	4	Cell surface capturing (CSC) technology, Kit-based, hpTC, SDC-trypsin
TMEM2	4	Cell surface capturing (CSC) technology, Ultracentrifugation, Kit-based, Biotinylation
TMEM256	4	Kit-based, Centrifugation, SDC-trypsin, SPEG
TMEM263	4	Kit-based, Unclassified, Graphene oxide bead-based solid matrix extraction, SDC-trypsin
TMEM41A	4	Cell surface capturing (CSC) technology, hpTC, SDC-trypsin, SPEG
TMEM41B	4	Ultracentrifugation, hpTC, SDC-trypsin, SPEG
TMEM63A	4	Cell surface capturing (CSC) technology, Kit-based, Unclassified, hpTC
TMX4	4	Cell surface capturing (CSC) technology, Kit-based, SDC-trypsin, SPEG
TNC	4	Cell surface capturing (CSC) technology, Kit-based, Aqueous two-phase system, hpTC
TNFRSF10B	4	Cell surface capturing (CSC) technology, Ultracentrifugation, Unclassified, Biotinylation
TNFRSF1A	4	Cell surface capturing (CSC) technology, Ultracentrifugation, Unclassified, Biotinylation
TOMM7	4	Ultracentrifugation, hpTC, Centrifugation, SDC-trypsin
TOR1AIP1	4	Cell surface capturing (CSC) technology, Ultracentrifugation, Kit-based, Graphene oxide bead-based solid matrix extraction
TP53I11	4	Kit-based, hpTC, SDC-trypsin, SPEG
TSPAN13	4	Cell surface capturing (CSC) technology, Ultracentrifugation, Kit-based, Unclassified
TSPAN14	4	Cell surface capturing (CSC) technology, Ultracentrifugation, Biotinylation, hpTC
TSPAN18	4	Cell surface capturing (CSC) technology, Ultracentrifugation, Unclassified, hpTC
TUBB	4	Cell surface capturing (CSC) technology, Ultracentrifugation, Kit-based, Aqueous two-phase system
TUBB2B	4	Ultracentrifugation, Kit-based, Unclassified, Aqueous two-phase system
TUBB3	4	Cell surface capturing (CSC) technology, Kit-based, Unclassified, Aqueous two-phase system
TUSC3	4	Cell surface capturing (CSC) technology, Ultracentrifugation, Kit-based, Biotinylation
UBA5	4	Kit-based, hpTC, SDC-trypsin, SPEG
UBC	4	Cell surface capturing (CSC) technology, Biotinylation, Graphene oxide bead-based solid matrix extraction, Aqueous two-phase system
UBXN4	4	Cell surface capturing (CSC) technology, Ultracentrifugation, Kit-based, Biotinylation
UGP2	4	Cell surface capturing (CSC) technology, Kit-based, Unclassified, Centrifugation
UNC93B1	4	Cell surface capturing (CSC) technology, hpTC, SDC-trypsin, SPEG
UQCRC1	4	Cell surface capturing (CSC) technology, Ultracentrifugation, Kit-based, Centrifugation
UQCRQ	4	Cell surface capturing (CSC) technology, Ultracentrifugation, Kit-based, Centrifugation
USP30	4	Cell surface capturing (CSC) technology, Kit-based, Unclassified, hpTC
VAMP7	4	Unclassified, hpTC, SDC-trypsin, SPEG
VASN	4	Cell surface capturing (CSC) technology, Kit-based, Unclassified, Biotinylation
VASP	4	Cell surface capturing (CSC) technology, Kit-based, Unclassified, Aqueous two-phase system
VDAC2	4	Cell surface capturing (CSC) technology, Ultracentrifugation, Graphene oxide bead-based solid matrix extraction, Centrifugation
VKORC1	4	Cell surface capturing (CSC) technology, Ultracentrifugation, SDC-trypsin, SPEG
VMA21	4	Kit-based, hpTC, SDC-trypsin, Sucrose gradient centrifugation
VMP1	4	Cell surface capturing (CSC) technology, hpTC, SDC-trypsin, SPEG
WASL	4	Cell surface capturing (CSC) technology, Kit-based, Unclassified, Aqueous two-phase system
WDFY1	4	Cell surface capturing (CSC) technology, Kit-based, Unclassified, Graphene oxide bead-based solid matrix extraction
WDR1	4	Cell surface capturing (CSC) technology, Kit-based, Biotinylation, Graphene oxide bead-based solid matrix extraction
YES1	4	Cell surface capturing (CSC) technology, Kit-based, Unclassified, Aqueous two-phase system
YIPF5	4	Cell surface capturing (CSC) technology, Ultracentrifugation, Unclassified, hpTC
YWHAE	4	Cell surface capturing (CSC) technology, Kit-based, Graphene oxide bead-based solid matrix extraction, Aqueous two-phase system
ZC3HAV1	4	Cell surface capturing (CSC) technology, Ultracentrifugation, Kit-based, Biotinylation
ZFPL1	4	Cell surface capturing (CSC) technology, Ultracentrifugation, hpTC, SDC-trypsin
ZYX	4	Cell surface capturing (CSC) technology, Ultracentrifugation, Kit-based, Unclassified
2024-03-05	3	Kit-based, hpTC, SDC-trypsin
A2M	3	Cell surface capturing (CSC) technology, Kit-based, Centrifugation
AAAS	3	Cell surface capturing (CSC) technology, Ultracentrifugation, Kit-based
AAK1	3	Cell surface capturing (CSC) technology, Kit-based, Unclassified
AATF	3	Cell surface capturing (CSC) technology, Kit-based, Unclassified
ABCA13	3	Cell surface capturing (CSC) technology, Biotinylation, hpTC
ABCA8	3	Cell surface capturing (CSC) technology, Kit-based, Unclassified
ABCB1	3	Cell surface capturing (CSC) technology, Unclassified, Biotinylation
ABCC2	3	Cell surface capturing (CSC) technology, Unclassified, Biotinylation
ABCC5	3	Cell surface capturing (CSC) technology, Unclassified, Biotinylation
ABHD10	3	Cell surface capturing (CSC) technology, Kit-based, Graphene oxide bead-based solid matrix extraction
ABHD12	3	Cell surface capturing (CSC) technology, Kit-based, SDC-trypsin
ABHD13	3	Cell surface capturing (CSC) technology, hpTC, SDC-trypsin
ABI1	3	Cell surface capturing (CSC) technology, Kit-based, Unclassified
ACAA1	3	Cell surface capturing (CSC) technology, Kit-based, Unclassified
ACAA2	3	Cell surface capturing (CSC) technology, Kit-based, Graphene oxide bead-based solid matrix extraction
ACACA	3	Cell surface capturing (CSC) technology, Kit-based, Aqueous two-phase system
ACAD8	3	Cell surface capturing (CSC) technology, Kit-based, Unclassified
ACAD9	3	Cell surface capturing (CSC) technology, Kit-based, Graphene oxide bead-based solid matrix extraction
ACADM	3	Cell surface capturing (CSC) technology, Kit-based, Graphene oxide bead-based solid matrix extraction
ACADSB	3	Cell surface capturing (CSC) technology, Kit-based, Graphene oxide bead-based solid matrix extraction
ACAT1	3	Cell surface capturing (CSC) technology, Kit-based, Graphene oxide bead-based solid matrix extraction
ACBD5	3	Cell surface capturing (CSC) technology, Kit-based, Centrifugation
ACHE	3	Cell surface capturing (CSC) technology, Kit-based, Unclassified
ACLY	3	Cell surface capturing (CSC) technology, Kit-based, Aqueous two-phase system
ACO2	3	Cell surface capturing (CSC) technology, Kit-based, Graphene oxide bead-based solid matrix extraction
ACOT1	3	Cell surface capturing (CSC) technology, Kit-based, Graphene oxide bead-based solid matrix extraction
ACOT9	3	Cell surface capturing (CSC) technology, Kit-based, Graphene oxide bead-based solid matrix extraction
ACSL5	3	hpTC, Centrifugation, SDC-trypsin
ACTA1	3	Kit-based, Unclassified, Graphene oxide bead-based solid matrix extraction
ACTBL2	3	Cell surface capturing (CSC) technology, Kit-based, Aqueous two-phase system
ACTL6A	3	Cell surface capturing (CSC) technology, Kit-based, Unclassified
ACTN2	3	Ultracentrifugation, Kit-based, Unclassified
ACTR1A	3	Cell surface capturing (CSC) technology, Kit-based, Centrifugation
ACTR2	3	Cell surface capturing (CSC) technology, Kit-based, Graphene oxide bead-based solid matrix extraction
ACVR2A	3	Cell surface capturing (CSC) technology, Unclassified, Centrifugation
ADAM12	3	Cell surface capturing (CSC) technology, Unclassified, Biotinylation
ADAR	3	Cell surface capturing (CSC) technology, Kit-based, Graphene oxide bead-based solid matrix extraction
ADCY6	3	Cell surface capturing (CSC) technology, Ultracentrifugation, Unclassified
ADPGK	3	Cell surface capturing (CSC) technology, Kit-based, Biotinylation
ADRA2A	3	Cell surface capturing (CSC) technology, Kit-based, Unclassified
ADRB2	3	Cell surface capturing (CSC) technology, Unclassified, Biotinylation
ADSS	3	Cell surface capturing (CSC) technology, Kit-based, Unclassified
AGK	3	Cell surface capturing (CSC) technology, Kit-based, Graphene oxide bead-based solid matrix extraction
AGL	3	Cell surface capturing (CSC) technology, Ultracentrifugation, Kit-based
AGO2	3	Cell surface capturing (CSC) technology, Kit-based, Unclassified
AGPAT2	3	Cell surface capturing (CSC) technology, Ultracentrifugation, hpTC
AGPAT4	3	Cell surface capturing (CSC) technology, Ultracentrifugation, hpTC
AGPS	3	Cell surface capturing (CSC) technology, Kit-based, Unclassified
AGRN	3	Cell surface capturing (CSC) technology, Kit-based, Biotinylation
AHCYL1	3	Cell surface capturing (CSC) technology, Kit-based, Graphene oxide bead-based solid matrix extraction
AIFM1	3	Cell surface capturing (CSC) technology, Kit-based, Graphene oxide bead-based solid matrix extraction
AIM1	3	Cell surface capturing (CSC) technology, Ultracentrifugation, Kit-based
AIMP1	3	Cell surface capturing (CSC) technology, Kit-based, Graphene oxide bead-based solid matrix extraction
AK2	3	Cell surface capturing (CSC) technology, Kit-based, Graphene oxide bead-based solid matrix extraction
AK3	3	Cell surface capturing (CSC) technology, Kit-based, Graphene oxide bead-based solid matrix extraction
AK4	3	Cell surface capturing (CSC) technology, Kit-based, Graphene oxide bead-based solid matrix extraction
AKAP1	3	Cell surface capturing (CSC) technology, Kit-based, SDC-trypsin
AKR1A1	3	Kit-based, Unclassified, Graphene oxide bead-based solid matrix extraction
AKR1B1	3	Cell surface capturing (CSC) technology, Kit-based, Graphene oxide bead-based solid matrix extraction
ALDH2	3	Kit-based, Unclassified, Graphene oxide bead-based solid matrix extraction
ALDH6A1	3	Cell surface capturing (CSC) technology, Kit-based, SDC-trypsin
ALDH7A1	3	Cell surface capturing (CSC) technology, Kit-based, Graphene oxide bead-based solid matrix extraction
ALDH9A1	3	Cell surface capturing (CSC) technology, Kit-based, Unclassified
ALDOC	3	Cell surface capturing (CSC) technology, Ultracentrifugation, Kit-based
ALG10	3	Cell surface capturing (CSC) technology, Kit-based, hpTC
ALG8	3	Cell surface capturing (CSC) technology, hpTC, SDC-trypsin
ALG9	3	Cell surface capturing (CSC) technology, hpTC, SDC-trypsin
ALPL	3	Cell surface capturing (CSC) technology, Kit-based, Unclassified
ALYREF	3	Cell surface capturing (CSC) technology, Ultracentrifugation, Kit-based
ANLN	3	Cell surface capturing (CSC) technology, Kit-based, Graphene oxide bead-based solid matrix extraction
ANO10	3	Cell surface capturing (CSC) technology, Kit-based, Biotinylation
ANO8	3	Cell surface capturing (CSC) technology, Kit-based, Biotinylation
ANXA7	3	Cell surface capturing (CSC) technology, Kit-based, Unclassified
AP1G1	3	Cell surface capturing (CSC) technology, Ultracentrifugation, Kit-based
APEX1	3	Cell surface capturing (CSC) technology, Kit-based, Graphene oxide bead-based solid matrix extraction
APLP1	3	Cell surface capturing (CSC) technology, Kit-based, Unclassified
APOA1	3	Kit-based, Unclassified, Aqueous two-phase system
ARCN1	3	Cell surface capturing (CSC) technology, Ultracentrifugation, Kit-based
AREG	3	Cell surface capturing (CSC) technology, Unclassified, Biotinylation
ARF3	3	Cell surface capturing (CSC) technology, Kit-based, Aqueous two-phase system
ARF4	3	Cell surface capturing (CSC) technology, Kit-based, Unclassified
ARF5	3	Cell surface capturing (CSC) technology, Kit-based, Unclassified
ARFIP2	3	Cell surface capturing (CSC) technology, Kit-based, Unclassified
ARHGEF1	3	Cell surface capturing (CSC) technology, Ultracentrifugation, Unclassified
ARHGEF11	3	Cell surface capturing (CSC) technology, Kit-based, Unclassified
ARHGEF2	3	Cell surface capturing (CSC) technology, Kit-based, Unclassified
ARHGEF7	3	Cell surface capturing (CSC) technology, Kit-based, Unclassified
ARL8A	3	Cell surface capturing (CSC) technology, Ultracentrifugation, Kit-based
ARL8B	3	Cell surface capturing (CSC) technology, Ultracentrifugation, Kit-based
ARPC1A	3	Cell surface capturing (CSC) technology, Kit-based, Aqueous two-phase system
ARPC3	3	Kit-based, Graphene oxide bead-based solid matrix extraction, Aqueous two-phase system
ARPC5	3	Cell surface capturing (CSC) technology, Kit-based, Graphene oxide bead-based solid matrix extraction
ARPC5L	3	Cell surface capturing (CSC) technology, Kit-based, Aqueous two-phase system
ARPP19	3	Cell surface capturing (CSC) technology, Kit-based, Graphene oxide bead-based solid matrix extraction
ARRB1	3	Cell surface capturing (CSC) technology, Kit-based, Unclassified
ARV1	3	Cell surface capturing (CSC) technology, Centrifugation, SDC-trypsin
ASAP1	3	Cell surface capturing (CSC) technology, Biotinylation, Aqueous two-phase system
ASS1	3	Cell surface capturing (CSC) technology, Ultracentrifugation, Kit-based
ATAD3A	3	Cell surface capturing (CSC) technology, Kit-based, Aqueous two-phase system
ATL1	3	Cell surface capturing (CSC) technology, Kit-based, SDC-trypsin
ATP11A	3	Cell surface capturing (CSC) technology, Biotinylation, hpTC
ATP1A2	3	Ultracentrifugation, Kit-based, Unclassified
ATP1B2	3	Cell surface capturing (CSC) technology, Kit-based, Unclassified
ATP2A1	3	Ultracentrifugation, Kit-based, Centrifugation
ATP2A3	3	hpTC, SDC-trypsin, SPEG
ATP2B3	3	Kit-based, Unclassified, Centrifugation
ATP5MC1	3	hpTC, SDC-trypsin, SPEG
ATP6V0D1	3	Cell surface capturing (CSC) technology, Kit-based, Unclassified
ATP6V1B2	3	Cell surface capturing (CSC) technology, Kit-based, Unclassified
ATP6V1C1	3	Ultracentrifugation, Kit-based, Unclassified
ATP6V1D	3	Cell surface capturing (CSC) technology, Ultracentrifugation, Kit-based
ATP6V1G1	3	Kit-based, Unclassified, Graphene oxide bead-based solid matrix extraction
ATP7A	3	Ultracentrifugation, Unclassified, hpTC
AUP1	3	Cell surface capturing (CSC) technology, Kit-based, SDC-trypsin
AZGP1	3	Kit-based, Unclassified, Biotinylation
B4GALT3	3	Cell surface capturing (CSC) technology, hpTC, SPEG
BAG3	3	Cell surface capturing (CSC) technology, Kit-based, Unclassified
BAIAP2	3	Kit-based, Unclassified, Aqueous two-phase system
BANF1	3	Cell surface capturing (CSC) technology, Kit-based, Graphene oxide bead-based solid matrix extraction
BCAT2	3	Cell surface capturing (CSC) technology, Kit-based, Graphene oxide bead-based solid matrix extraction
BCKDHA	3	Cell surface capturing (CSC) technology, Kit-based, Graphene oxide bead-based solid matrix extraction
BCL2L1	3	Kit-based, hpTC, SDC-trypsin
BCLAF1	3	Cell surface capturing (CSC) technology, Kit-based, Graphene oxide bead-based solid matrix extraction
BGN	3	Cell surface capturing (CSC) technology, Kit-based, Unclassified
BIN1	3	Cell surface capturing (CSC) technology, Kit-based, Unclassified
BPTF	3	Cell surface capturing (CSC) technology, Unclassified, Graphene oxide bead-based solid matrix extraction
BSCL2	3	Cell surface capturing (CSC) technology, Kit-based, hpTC
BZW1	3	Cell surface capturing (CSC) technology, Kit-based, Graphene oxide bead-based solid matrix extraction
C1GALT1C1	3	Cell surface capturing (CSC) technology, hpTC, Centrifugation
C3	3	Cell surface capturing (CSC) technology, Kit-based, Aqueous two-phase system
CA11	3	Cell surface capturing (CSC) technology, Unclassified, Biotinylation
CA12	3	Cell surface capturing (CSC) technology, Ultracentrifugation, Unclassified
CACNA2D2	3	Cell surface capturing (CSC) technology, Kit-based, Unclassified
CAD	3	Cell surface capturing (CSC) technology, Ultracentrifugation, Kit-based
CADM2	3	Cell surface capturing (CSC) technology, Kit-based, Unclassified
CALM1	3	Cell surface capturing (CSC) technology, Unclassified, Biotinylation
CALM2	3	Kit-based, Unclassified, Graphene oxide bead-based solid matrix extraction
CALM3	3	Kit-based, Unclassified, Graphene oxide bead-based solid matrix extraction
CALU	3	Cell surface capturing (CSC) technology, Kit-based, Graphene oxide bead-based solid matrix extraction
CAMK2D	3	Cell surface capturing (CSC) technology, Kit-based, Unclassified
CAMK2G	3	Cell surface capturing (CSC) technology, Kit-based, Unclassified
CAMLG	3	Cell surface capturing (CSC) technology, Ultracentrifugation, Kit-based
CAPN1	3	Cell surface capturing (CSC) technology, Kit-based, Unclassified
CAPN2	3	Cell surface capturing (CSC) technology, Kit-based, Unclassified
CAPNS1	3	Cell surface capturing (CSC) technology, Kit-based, Unclassified
CASC4	3	Cell surface capturing (CSC) technology, Kit-based, SPEG
CAST	3	Cell surface capturing (CSC) technology, Kit-based, Unclassified
CAV2	3	Cell surface capturing (CSC) technology, Kit-based, Unclassified
CAVIN1	3	Kit-based, Unclassified, Aqueous two-phase system
CBL	3	Cell surface capturing (CSC) technology, Kit-based, Unclassified
CBR1	3	Cell surface capturing (CSC) technology, Kit-based, Unclassified
CBX5	3	Cell surface capturing (CSC) technology, Kit-based, Graphene oxide bead-based solid matrix extraction
CCDC115	3	Cell surface capturing (CSC) technology, Kit-based, Graphene oxide bead-based solid matrix extraction
CCDC58	3	Cell surface capturing (CSC) technology, Kit-based, Graphene oxide bead-based solid matrix extraction
CCNY	3	Cell surface capturing (CSC) technology, Kit-based, Unclassified
CCR7	3	Cell surface capturing (CSC) technology, hpTC, Sucrose gradient centrifugation
CCT6A	3	Cell surface capturing (CSC) technology, Ultracentrifugation, Kit-based
CD14	3	Cell surface capturing (CSC) technology, Biotinylation, Sucrose gradient centrifugation
CD200	3	Cell surface capturing (CSC) technology, Kit-based, Unclassified
CD244	3	Cell surface capturing (CSC) technology, Biotinylation, Sucrose gradient centrifugation
CD2AP	3	Cell surface capturing (CSC) technology, Kit-based, Unclassified
CD320	3	Cell surface capturing (CSC) technology, Kit-based, Biotinylation
CD33	3	Cell surface capturing (CSC) technology, Biotinylation, Sucrose gradient centrifugation
CD68	3	Cell surface capturing (CSC) technology, Biotinylation, SPEG
CD7	3	Cell surface capturing (CSC) technology, Ultracentrifugation, Sucrose gradient centrifugation
CD72	3	Cell surface capturing (CSC) technology, SPEG, Sucrose gradient centrifugation
CD80	3	Cell surface capturing (CSC) technology, SDC-trypsin, SPEG
CDC42BPB	3	Cell surface capturing (CSC) technology, Ultracentrifugation, Unclassified
CDC42EP1	3	Cell surface capturing (CSC) technology, Unclassified, Biotinylation
CDC5L	3	Cell surface capturing (CSC) technology, Kit-based, Graphene oxide bead-based solid matrix extraction
CDH10	3	Cell surface capturing (CSC) technology, Unclassified, Biotinylation
CDH11	3	Cell surface capturing (CSC) technology, Ultracentrifugation, Unclassified
CDH4	3	Cell surface capturing (CSC) technology, Unclassified, Biotinylation
CDH6	3	Cell surface capturing (CSC) technology, Kit-based, Unclassified
CDK1	3	Cell surface capturing (CSC) technology, Kit-based, Graphene oxide bead-based solid matrix extraction
CDKAL1	3	Cell surface capturing (CSC) technology, Kit-based, SDC-trypsin
CDSN	3	Cell surface capturing (CSC) technology, Kit-based, Unclassified
CEACAM1	3	Cell surface capturing (CSC) technology, Unclassified, SPEG
CECR5	3	Cell surface capturing (CSC) technology, Kit-based, Graphene oxide bead-based solid matrix extraction
CELSR2	3	Cell surface capturing (CSC) technology, Unclassified, Biotinylation
CEND1	3	Ultracentrifugation, Kit-based, Centrifugation
CEPT1	3	Ultracentrifugation, hpTC, SDC-trypsin
CGN	3	Cell surface capturing (CSC) technology, Kit-based, Unclassified
CHCHD2	3	Cell surface capturing (CSC) technology, Kit-based, Graphene oxide bead-based solid matrix extraction
CHCHD4	3	Cell surface capturing (CSC) technology, Kit-based, Graphene oxide bead-based solid matrix extraction
CHERP	3	Cell surface capturing (CSC) technology, Kit-based, Graphene oxide bead-based solid matrix extraction
CHID1	3	Cell surface capturing (CSC) technology, Kit-based, Biotinylation
CHL1	3	Cell surface capturing (CSC) technology, SDC-trypsin, SPEG
CHMP6	3	Cell surface capturing (CSC) technology, Ultracentrifugation, Kit-based
CKMT1A	3	Cell surface capturing (CSC) technology, Kit-based, Unclassified
CLCN5	3	Unclassified, hpTC, Centrifugation
CLCN6	3	Cell surface capturing (CSC) technology, Ultracentrifugation, hpTC
CLDN12	3	Cell surface capturing (CSC) technology, Kit-based, Unclassified
CLDND1	3	Cell surface capturing (CSC) technology, Kit-based, Biotinylation
CLINT1	3	Cell surface capturing (CSC) technology, Ultracentrifugation, Kit-based
CLMP	3	Cell surface capturing (CSC) technology, Unclassified, Biotinylation
CLPB	3	Cell surface capturing (CSC) technology, Kit-based, Graphene oxide bead-based solid matrix extraction
CLPX	3	Cell surface capturing (CSC) technology, Kit-based, Graphene oxide bead-based solid matrix extraction
CLSTN1	3	Kit-based, Unclassified, hpTC
CLU	3	Cell surface capturing (CSC) technology, Kit-based, Aqueous two-phase system
CNIH4	3	Kit-based, hpTC, SDC-trypsin
CNP	3	Cell surface capturing (CSC) technology, Kit-based, Aqueous two-phase system
CNR2	3	Cell surface capturing (CSC) technology, hpTC, SPEG
CNST	3	Cell surface capturing (CSC) technology, Kit-based, Unclassified
COG5	3	Cell surface capturing (CSC) technology, Ultracentrifugation, Kit-based
COL14A1	3	Cell surface capturing (CSC) technology, Kit-based, hpTC
COL18A1	3	Ultracentrifugation, Kit-based, Graphene oxide bead-based solid matrix extraction
COL2A1	3	Cell surface capturing (CSC) technology, Ultracentrifugation, Unclassified
COL3A1	3	Cell surface capturing (CSC) technology, Ultracentrifugation, Kit-based
COL4A5	3	Cell surface capturing (CSC) technology, Unclassified, Biotinylation
COL4A6	3	Cell surface capturing (CSC) technology, Unclassified, Biotinylation
COLGALT1	3	Cell surface capturing (CSC) technology, Kit-based, Graphene oxide bead-based solid matrix extraction
COPA	3	Cell surface capturing (CSC) technology, Ultracentrifugation, Kit-based
COPB1	3	Cell surface capturing (CSC) technology, Ultracentrifugation, Kit-based
COPG2	3	Cell surface capturing (CSC) technology, Ultracentrifugation, Kit-based
COPZ1	3	Cell surface capturing (CSC) technology, Ultracentrifugation, Kit-based
COQ9	3	Cell surface capturing (CSC) technology, Kit-based, Graphene oxide bead-based solid matrix extraction
COX20	3	Cell surface capturing (CSC) technology, Kit-based, Centrifugation
COX4I2	3	hpTC, SDC-trypsin, SPEG
COX7C	3	Cell surface capturing (CSC) technology, Ultracentrifugation, Kit-based
CPE	3	Cell surface capturing (CSC) technology, Kit-based, Unclassified
CPNE1	3	Cell surface capturing (CSC) technology, Ultracentrifugation, Kit-based
CPSF7	3	Cell surface capturing (CSC) technology, Kit-based, Graphene oxide bead-based solid matrix extraction
CRB2	3	Cell surface capturing (CSC) technology, Ultracentrifugation, Unclassified
CRK	3	Cell surface capturing (CSC) technology, Kit-based, Unclassified
CRYZ	3	Cell surface capturing (CSC) technology, Kit-based, Graphene oxide bead-based solid matrix extraction
CS	3	Cell surface capturing (CSC) technology, Kit-based, Graphene oxide bead-based solid matrix extraction
CSE1L	3	Cell surface capturing (CSC) technology, Ultracentrifugation, Kit-based
CSNK2A1	3	Cell surface capturing (CSC) technology, Kit-based, Unclassified
CSPG5	3	Cell surface capturing (CSC) technology, Kit-based, SPEG
CSRP1	3	Cell surface capturing (CSC) technology, Kit-based, Graphene oxide bead-based solid matrix extraction
CSTF1	3	Cell surface capturing (CSC) technology, Kit-based, Graphene oxide bead-based solid matrix extraction
CTBP2	3	Cell surface capturing (CSC) technology, Kit-based, Unclassified
CTDSP1	3	Cell surface capturing (CSC) technology, Kit-based, Unclassified
CTSC	3	Cell surface capturing (CSC) technology, Kit-based, Unclassified
CTSL	3	Cell surface capturing (CSC) technology, Kit-based, Graphene oxide bead-based solid matrix extraction
CXCR1	3	Cell surface capturing (CSC) technology, Biotinylation, Sucrose gradient centrifugation
CYB561A3	3	hpTC, SDC-trypsin, SPEG
CYB5R1	3	Cell surface capturing (CSC) technology, Kit-based, SPEG
CYBRD1	3	Kit-based, Unclassified, Aqueous two-phase system
CYCS	3	Cell surface capturing (CSC) technology, Kit-based, Unclassified
CYP2U1	3	Cell surface capturing (CSC) technology, Kit-based, hpTC
CYSLTR1	3	Cell surface capturing (CSC) technology, hpTC, SPEG
DAAM1	3	Kit-based, Unclassified, Aqueous two-phase system
DAB2	3	Cell surface capturing (CSC) technology, Unclassified, Biotinylation
DAB2IP	3	Cell surface capturing (CSC) technology, Unclassified, Biotinylation
DAP3	3	Cell surface capturing (CSC) technology, Kit-based, Graphene oxide bead-based solid matrix extraction
DBH	3	Cell surface capturing (CSC) technology, hpTC, SPEG
DCD	3	Cell surface capturing (CSC) technology, Kit-based, Biotinylation
DCHS1	3	Cell surface capturing (CSC) technology, Kit-based, Unclassified
DCLK1	3	Cell surface capturing (CSC) technology, Kit-based, Unclassified
DCN	3	Cell surface capturing (CSC) technology, Kit-based, Unclassified
DCTN2	3	Cell surface capturing (CSC) technology, Kit-based, Graphene oxide bead-based solid matrix extraction
DDR1	3	Unclassified, Biotinylation, Aqueous two-phase system
DDX1	3	Cell surface capturing (CSC) technology, Ultracentrifugation, Kit-based
DDX18	3	Kit-based, Unclassified, Graphene oxide bead-based solid matrix extraction
DDX24	3	Cell surface capturing (CSC) technology, Kit-based, Graphene oxide bead-based solid matrix extraction
DDX39A	3	Cell surface capturing (CSC) technology, Kit-based, Graphene oxide bead-based solid matrix extraction
DDX39B	3	Cell surface capturing (CSC) technology, Kit-based, Graphene oxide bead-based solid matrix extraction
DDX3X	3	Cell surface capturing (CSC) technology, Ultracentrifugation, Kit-based
DDX42	3	Cell surface capturing (CSC) technology, Kit-based, Graphene oxide bead-based solid matrix extraction
DDX60	3	Cell surface capturing (CSC) technology, Ultracentrifugation, Kit-based
DHRS4	3	Cell surface capturing (CSC) technology, Kit-based, Graphene oxide bead-based solid matrix extraction
DHTKD1	3	Cell surface capturing (CSC) technology, Kit-based, Graphene oxide bead-based solid matrix extraction
DHX15	3	Cell surface capturing (CSC) technology, Kit-based, Graphene oxide bead-based solid matrix extraction
DHX9	3	Cell surface capturing (CSC) technology, Ultracentrifugation, Kit-based
DIABLO	3	Cell surface capturing (CSC) technology, Kit-based, Graphene oxide bead-based solid matrix extraction
DKC1	3	Cell surface capturing (CSC) technology, Kit-based, Graphene oxide bead-based solid matrix extraction
DLAT	3	Cell surface capturing (CSC) technology, Kit-based, Graphene oxide bead-based solid matrix extraction
DLD	3	Cell surface capturing (CSC) technology, Kit-based, Graphene oxide bead-based solid matrix extraction
DLG3	3	Cell surface capturing (CSC) technology, Kit-based, Unclassified
DMXL2	3	Cell surface capturing (CSC) technology, Kit-based, Unclassified
DNAJA2	3	Cell surface capturing (CSC) technology, Kit-based, Graphene oxide bead-based solid matrix extraction
DNAJA3	3	Cell surface capturing (CSC) technology, Kit-based, Graphene oxide bead-based solid matrix extraction
DNAJC1	3	Cell surface capturing (CSC) technology, Ultracentrifugation, Kit-based
DNAJC10	3	Cell surface capturing (CSC) technology, Kit-based, SDC-trypsin
DNAJC13	3	Cell surface capturing (CSC) technology, Ultracentrifugation, Kit-based
DNAJC7	3	Cell surface capturing (CSC) technology, Kit-based, Graphene oxide bead-based solid matrix extraction
DNAJC8	3	Cell surface capturing (CSC) technology, Kit-based, Graphene oxide bead-based solid matrix extraction
DNM1L	3	Cell surface capturing (CSC) technology, Ultracentrifugation, Kit-based
DNMBP	3	Cell surface capturing (CSC) technology, Unclassified, Graphene oxide bead-based solid matrix extraction
DOCK4	3	Cell surface capturing (CSC) technology, Ultracentrifugation, Biotinylation
DOLPP1	3	hpTC, Centrifugation, SDC-trypsin
DPY19L1	3	Cell surface capturing (CSC) technology, Kit-based, hpTC
DPY19L3	3	Cell surface capturing (CSC) technology, hpTC, SPEG
DPYSL3	3	Cell surface capturing (CSC) technology, Kit-based, Unclassified
DSC1	3	Kit-based, Unclassified, SPEG
DUT	3	Cell surface capturing (CSC) technology, Kit-based, Graphene oxide bead-based solid matrix extraction
DYNC1LI1	3	Cell surface capturing (CSC) technology, Kit-based, Unclassified
DYNC1LI2	3	Cell surface capturing (CSC) technology, Kit-based, Graphene oxide bead-based solid matrix extraction
DYNLL1	3	Cell surface capturing (CSC) technology, Kit-based, Unclassified
DYNLL2	3	Cell surface capturing (CSC) technology, Kit-based, Unclassified
ECEL1	3	Cell surface capturing (CSC) technology, Unclassified, Biotinylation
ECH1	3	Cell surface capturing (CSC) technology, Kit-based, Graphene oxide bead-based solid matrix extraction
ECHDC3	3	Cell surface capturing (CSC) technology, Kit-based, Unclassified
ECHS1	3	Cell surface capturing (CSC) technology, Kit-based, Graphene oxide bead-based solid matrix extraction
EDC4	3	Cell surface capturing (CSC) technology, Ultracentrifugation, Kit-based
EEA1	3	Cell surface capturing (CSC) technology, Kit-based, Unclassified
EEF1E1	3	Kit-based, Unclassified, Graphene oxide bead-based solid matrix extraction
EEF1G	3	Cell surface capturing (CSC) technology, Ultracentrifugation, Kit-based
EFNB3	3	Cell surface capturing (CSC) technology, Ultracentrifugation, Unclassified
EGLN1	3	Cell surface capturing (CSC) technology, Kit-based, Unclassified
EHD1	3	Cell surface capturing (CSC) technology, Kit-based, Unclassified
EIF2S2	3	Cell surface capturing (CSC) technology, Kit-based, Unclassified
EIF3A	3	Cell surface capturing (CSC) technology, Ultracentrifugation, Kit-based
EIF3F	3	Cell surface capturing (CSC) technology, Ultracentrifugation, Kit-based
EIF4A3	3	Cell surface capturing (CSC) technology, Kit-based, Graphene oxide bead-based solid matrix extraction
EIF4E	3	Cell surface capturing (CSC) technology, Kit-based, Unclassified
EIF4G1	3	Cell surface capturing (CSC) technology, Ultracentrifugation, Kit-based
EIF4G2	3	Cell surface capturing (CSC) technology, Ultracentrifugation, Kit-based
ELAVL1	3	Cell surface capturing (CSC) technology, Kit-based, Graphene oxide bead-based solid matrix extraction
ELOVL6	3	Cell surface capturing (CSC) technology, hpTC, SPEG
EMC2	3	Cell surface capturing (CSC) technology, Kit-based, Graphene oxide bead-based solid matrix extraction
EMC8	3	Cell surface capturing (CSC) technology, Kit-based, Graphene oxide bead-based solid matrix extraction
EML2	3	Cell surface capturing (CSC) technology, Kit-based, SDC-trypsin
ENO2	3	Kit-based, Unclassified, Aqueous two-phase system
ENPP1	3	Cell surface capturing (CSC) technology, Kit-based, Unclassified
ENSA	3	Cell surface capturing (CSC) technology, Kit-based, Graphene oxide bead-based solid matrix extraction
ENTPD4	3	Ultracentrifugation, hpTC, SPEG
ENY2	3	Cell surface capturing (CSC) technology, Kit-based, Graphene oxide bead-based solid matrix extraction
EOGT	3	Cell surface capturing (CSC) technology, Kit-based, Biotinylation
EPHA4	3	Cell surface capturing (CSC) technology, Unclassified, Aqueous two-phase system
EPHB3	3	Cell surface capturing (CSC) technology, Ultracentrifugation, Unclassified
EPHX1	3	Cell surface capturing (CSC) technology, Ultracentrifugation, Kit-based
EPN1	3	Cell surface capturing (CSC) technology, Kit-based, Unclassified
EPPK1	3	Cell surface capturing (CSC) technology, Ultracentrifugation, Kit-based
EPS15	3	Cell surface capturing (CSC) technology, Kit-based, Unclassified
EPS8L2	3	Cell surface capturing (CSC) technology, Kit-based, Aqueous two-phase system
ERAP2	3	Cell surface capturing (CSC) technology, Ultracentrifugation, Kit-based
ERH	3	Cell surface capturing (CSC) technology, Kit-based, Graphene oxide bead-based solid matrix extraction
ERO1L	3	Cell surface capturing (CSC) technology, Ultracentrifugation, Kit-based
ETFB	3	Cell surface capturing (CSC) technology, Kit-based, Graphene oxide bead-based solid matrix extraction
ETHE1	3	Cell surface capturing (CSC) technology, Kit-based, Graphene oxide bead-based solid matrix extraction
EXOG	3	Cell surface capturing (CSC) technology, SDC-trypsin, SPEG
EXOSC10	3	Cell surface capturing (CSC) technology, Kit-based, Graphene oxide bead-based solid matrix extraction
EXT2	3	Cell surface capturing (CSC) technology, Ultracentrifugation, hpTC
EXTL3	3	Cell surface capturing (CSC) technology, Ultracentrifugation, hpTC
F3	3	Cell surface capturing (CSC) technology, Unclassified, Biotinylation
FABP5	3	Kit-based, Unclassified, Graphene oxide bead-based solid matrix extraction
FAF1	3	Cell surface capturing (CSC) technology, Kit-based, Unclassified
FAM174A	3	Cell surface capturing (CSC) technology, Biotinylation, hpTC
FAM234B	3	Cell surface capturing (CSC) technology, Kit-based, SPEG
FAM83F	3	Ultracentrifugation, Kit-based, Unclassified
FAM83H	3	Cell surface capturing (CSC) technology, Ultracentrifugation, Kit-based
FAM8A1	3	Cell surface capturing (CSC) technology, Ultracentrifugation, hpTC
FAT3	3	Cell surface capturing (CSC) technology, Unclassified, SDC-trypsin
FAT4	3	Cell surface capturing (CSC) technology, Unclassified, hpTC
FAU	3	Kit-based, Graphene oxide bead-based solid matrix extraction, Centrifugation
FBL	3	Cell surface capturing (CSC) technology, Kit-based, Graphene oxide bead-based solid matrix extraction
FBLN1	3	Cell surface capturing (CSC) technology, Kit-based, Unclassified
FBN1	3	Cell surface capturing (CSC) technology, Kit-based, Unclassified
FBN2	3	Cell surface capturing (CSC) technology, Unclassified, Biotinylation
FBN3	3	Cell surface capturing (CSC) technology, Ultracentrifugation, Biotinylation
FCGR2B	3	Cell surface capturing (CSC) technology, hpTC, SDC-trypsin
FCRL2	3	Cell surface capturing (CSC) technology, SDC-trypsin, SPEG
FCRLA	3	hpTC, SDC-trypsin, SPEG
FDFT1	3	Cell surface capturing (CSC) technology, Ultracentrifugation, Kit-based
FEN1	3	Cell surface capturing (CSC) technology, Kit-based, Graphene oxide bead-based solid matrix extraction
FERMT2	3	Cell surface capturing (CSC) technology, Unclassified, Graphene oxide bead-based solid matrix extraction
FGA	3	Cell surface capturing (CSC) technology, Kit-based, Unclassified
FGB	3	Cell surface capturing (CSC) technology, Kit-based, Unclassified
FGF12	3	Cell surface capturing (CSC) technology, Unclassified, Biotinylation
FGFR2	3	Cell surface capturing (CSC) technology, Kit-based, Unclassified
FGFR3	3	Cell surface capturing (CSC) technology, Kit-based, Unclassified
FH	3	Cell surface capturing (CSC) technology, Kit-based, Unclassified
FKBP2	3	Cell surface capturing (CSC) technology, Kit-based, Graphene oxide bead-based solid matrix extraction
FKBP5	3	Cell surface capturing (CSC) technology, Kit-based, Unclassified
FKBP9	3	Cell surface capturing (CSC) technology, Kit-based, Unclassified
FLVCR1	3	Cell surface capturing (CSC) technology, Unclassified, Biotinylation
FMR1	3	Cell surface capturing (CSC) technology, Kit-based, Graphene oxide bead-based solid matrix extraction
FOLR1	3	Cell surface capturing (CSC) technology, Kit-based, Unclassified
FRAS1	3	Cell surface capturing (CSC) technology, Ultracentrifugation, Unclassified
FREM2	3	Cell surface capturing (CSC) technology, Ultracentrifugation, Unclassified
FRRS1	3	hpTC, SDC-trypsin, SPEG
FSTL1	3	Cell surface capturing (CSC) technology, Kit-based, Graphene oxide bead-based solid matrix extraction
FTH1	3	Cell surface capturing (CSC) technology, Ultracentrifugation, Kit-based
FUBP1	3	Cell surface capturing (CSC) technology, Kit-based, Graphene oxide bead-based solid matrix extraction
FUBP3	3	Cell surface capturing (CSC) technology, Kit-based, Graphene oxide bead-based solid matrix extraction
FUT8	3	Cell surface capturing (CSC) technology, hpTC, SPEG
FXYD6	3	Ultracentrifugation, Kit-based, Unclassified
FYN	3	Kit-based, Unclassified, Aqueous two-phase system
G6PC3	3	Cell surface capturing (CSC) technology, Kit-based, hpTC
GAA	3	Cell surface capturing (CSC) technology, Kit-based, SPEG
GADD45GIP1	3	Cell surface capturing (CSC) technology, Kit-based, Graphene oxide bead-based solid matrix extraction
GAK	3	Cell surface capturing (CSC) technology, Kit-based, Unclassified
GALNT10	3	Unclassified, hpTC, SPEG
GALNT3	3	Cell surface capturing (CSC) technology, Kit-based, hpTC
GAP43	3	Ultracentrifugation, Kit-based, Unclassified
GARS	3	Cell surface capturing (CSC) technology, Kit-based, Graphene oxide bead-based solid matrix extraction
GART	3	Cell surface capturing (CSC) technology, Kit-based, Unclassified
GATD3	3	Cell surface capturing (CSC) technology, Kit-based, Graphene oxide bead-based solid matrix extraction
GBA2	3	Cell surface capturing (CSC) technology, Kit-based, Unclassified
GCSH	3	Cell surface capturing (CSC) technology, Kit-based, Graphene oxide bead-based solid matrix extraction
GDPD5	3	Cell surface capturing (CSC) technology, Kit-based, Unclassified
GEMIN5	3	Cell surface capturing (CSC) technology, Kit-based, Unclassified
GFM1	3	Cell surface capturing (CSC) technology, Kit-based, Graphene oxide bead-based solid matrix extraction
GFRA1	3	Cell surface capturing (CSC) technology, Kit-based, Unclassified
GGT7	3	Cell surface capturing (CSC) technology, Kit-based, hpTC
GIPC1	3	Cell surface capturing (CSC) technology, Kit-based, Graphene oxide bead-based solid matrix extraction
GJA1	3	Ultracentrifugation, Kit-based, Unclassified
GJC1	3	Cell surface capturing (CSC) technology, Unclassified, Biotinylation
GLA	3	Cell surface capturing (CSC) technology, Kit-based, Graphene oxide bead-based solid matrix extraction
GLB1	3	Cell surface capturing (CSC) technology, Kit-based, Unclassified
GLUD1	3	Cell surface capturing (CSC) technology, Kit-based, Unclassified
GNAO1	3	Kit-based, Unclassified, Aqueous two-phase system
GNB4	3	Kit-based, Unclassified, Aqueous two-phase system
GNPAT	3	Cell surface capturing (CSC) technology, Ultracentrifugation, Kit-based
GOLGA7	3	Cell surface capturing (CSC) technology, Ultracentrifugation, Kit-based
GOLPH3	3	Cell surface capturing (CSC) technology, Kit-based, Unclassified
GOPC	3	Cell surface capturing (CSC) technology, Kit-based, Unclassified
GPATCH4	3	Cell surface capturing (CSC) technology, Unclassified, Graphene oxide bead-based solid matrix extraction
GPHN	3	Cell surface capturing (CSC) technology, Kit-based, Unclassified
GPR108	3	Cell surface capturing (CSC) technology, Biotinylation, hpTC
GPR126	3	Cell surface capturing (CSC) technology, Unclassified, Biotinylation
GPR180	3	Cell surface capturing (CSC) technology, Kit-based, SDC-trypsin
GPR183	3	hpTC, SDC-trypsin, SPEG
GPR89B	3	Cell surface capturing (CSC) technology, hpTC, SDC-trypsin
GPRC5A	3	Cell surface capturing (CSC) technology, Unclassified, Biotinylation
GPX1	3	Cell surface capturing (CSC) technology, Kit-based, Graphene oxide bead-based solid matrix extraction
GRAMD4	3	hpTC, SDC-trypsin, SPEG
GRN	3	Cell surface capturing (CSC) technology, Ultracentrifugation, Kit-based
GRPEL1	3	Cell surface capturing (CSC) technology, Kit-based, Graphene oxide bead-based solid matrix extraction
GSR	3	Cell surface capturing (CSC) technology, Kit-based, Unclassified
GSTK1	3	Cell surface capturing (CSC) technology, Kit-based, Graphene oxide bead-based solid matrix extraction
GXYLT1	3	Cell surface capturing (CSC) technology, SDC-trypsin, SPEG
GYPC	3	Ultracentrifugation, Kit-based, Unclassified
GYS1	3	Cell surface capturing (CSC) technology, Ultracentrifugation, Kit-based
H1FX	3	Cell surface capturing (CSC) technology, Kit-based, Graphene oxide bead-based solid matrix extraction
HADHB	3	Cell surface capturing (CSC) technology, Kit-based, Graphene oxide bead-based solid matrix extraction
HDAC6	3	Cell surface capturing (CSC) technology, Kit-based, Unclassified
HEPH	3	Ultracentrifugation, Unclassified, hpTC
HERPUD1	3	Cell surface capturing (CSC) technology, Ultracentrifugation, Kit-based
HFE	3	Cell surface capturing (CSC) technology, Unclassified, SPEG
HIBADH	3	Cell surface capturing (CSC) technology, Kit-based, Graphene oxide bead-based solid matrix extraction
HIBCH	3	Cell surface capturing (CSC) technology, Kit-based, Graphene oxide bead-based solid matrix extraction
HINT1	3	Cell surface capturing (CSC) technology, Kit-based, Graphene oxide bead-based solid matrix extraction
HIP1R	3	Cell surface capturing (CSC) technology, Ultracentrifugation, Kit-based
HK2	3	Cell surface capturing (CSC) technology, Ultracentrifugation, Kit-based
HLA-DMB	3	SDC-trypsin, SPEG, Sucrose gradient centrifugation
HLA-DOB	3	hpTC, SPEG, Sucrose gradient centrifugation
HLA-DRB3	3	Cell surface capturing (CSC) technology, SPEG, Sucrose gradient centrifugation
HLA-DRB4	3	Cell surface capturing (CSC) technology, Unclassified, Sucrose gradient centrifugation
HLTF	3	Cell surface capturing (CSC) technology, Kit-based, Graphene oxide bead-based solid matrix extraction
HMGA2	3	Cell surface capturing (CSC) technology, Kit-based, Graphene oxide bead-based solid matrix extraction
HMGCL	3	Cell surface capturing (CSC) technology, Kit-based, Graphene oxide bead-based solid matrix extraction
HMGN5	3	Kit-based, Unclassified, Graphene oxide bead-based solid matrix extraction
HMOX1	3	Cell surface capturing (CSC) technology, Unclassified, SDC-trypsin
HNRNPA3	3	Cell surface capturing (CSC) technology, Kit-based, Aqueous two-phase system
HNRNPAB	3	Cell surface capturing (CSC) technology, Kit-based, Aqueous two-phase system
HNRNPC	3	Cell surface capturing (CSC) technology, Kit-based, Graphene oxide bead-based solid matrix extraction
HNRNPD	3	Cell surface capturing (CSC) technology, Kit-based, Graphene oxide bead-based solid matrix extraction
HNRNPH3	3	Cell surface capturing (CSC) technology, Kit-based, Graphene oxide bead-based solid matrix extraction
HNRNPL	3	Cell surface capturing (CSC) technology, Kit-based, Graphene oxide bead-based solid matrix extraction
HNRNPR	3	Cell surface capturing (CSC) technology, Kit-based, Graphene oxide bead-based solid matrix extraction
HNRNPU	3	Cell surface capturing (CSC) technology, Ultracentrifugation, Kit-based
HNRNPUL1	3	Cell surface capturing (CSC) technology, Kit-based, Graphene oxide bead-based solid matrix extraction
HNRNPUL2	3	Cell surface capturing (CSC) technology, Kit-based, Graphene oxide bead-based solid matrix extraction
HOMER3	3	Cell surface capturing (CSC) technology, Unclassified, Biotinylation
HP	3	Cell surface capturing (CSC) technology, Kit-based, Unclassified
HP1BP3	3	Cell surface capturing (CSC) technology, Kit-based, Graphene oxide bead-based solid matrix extraction
HS2ST1	3	Cell surface capturing (CSC) technology, Ultracentrifugation, Biotinylation
HS6ST1	3	Cell surface capturing (CSC) technology, Unclassified, hpTC
HSD17B11	3	Cell surface capturing (CSC) technology, Kit-based, Unclassified
HSPA1A	3	Cell surface capturing (CSC) technology, Ultracentrifugation, Kit-based
HSPA4	3	Cell surface capturing (CSC) technology, Kit-based, Graphene oxide bead-based solid matrix extraction
HSPE1	3	Cell surface capturing (CSC) technology, Kit-based, Graphene oxide bead-based solid matrix extraction
HSPH1	3	Cell surface capturing (CSC) technology, Kit-based, Graphene oxide bead-based solid matrix extraction
HTATIP2	3	Cell surface capturing (CSC) technology, Kit-based, Unclassified
HTR1A	3	Ultracentrifugation, Kit-based, Unclassified
HTRA2	3	Cell surface capturing (CSC) technology, Kit-based, SDC-trypsin
HYAL2	3	Cell surface capturing (CSC) technology, Ultracentrifugation, Unclassified
ICOSLG	3	Cell surface capturing (CSC) technology, Kit-based, Unclassified
IDH3A	3	Cell surface capturing (CSC) technology, Kit-based, Graphene oxide bead-based solid matrix extraction
IDH3B	3	Cell surface capturing (CSC) technology, Kit-based, Graphene oxide bead-based solid matrix extraction
IDH3G	3	Cell surface capturing (CSC) technology, Kit-based, Graphene oxide bead-based solid matrix extraction
IFITM2	3	Cell surface capturing (CSC) technology, Unclassified, hpTC
IFNGR1	3	Cell surface capturing (CSC) technology, Unclassified, Biotinylation
IGF2BP2	3	Cell surface capturing (CSC) technology, Ultracentrifugation, Kit-based
IGFBP3	3	Cell surface capturing (CSC) technology, Kit-based, Unclassified
IKBIP	3	Cell surface capturing (CSC) technology, Kit-based, Unclassified
IL10RB	3	Cell surface capturing (CSC) technology, Unclassified, Biotinylation
IL12RB2	3	Cell surface capturing (CSC) technology, Unclassified, Biotinylation
ILF2	3	Cell surface capturing (CSC) technology, Ultracentrifugation, Kit-based
ILF3	3	Cell surface capturing (CSC) technology, Ultracentrifugation, Kit-based
IPO7	3	Cell surface capturing (CSC) technology, Ultracentrifugation, Kit-based
IPO9	3	Cell surface capturing (CSC) technology, Ultracentrifugation, Kit-based
ITGA11	3	Cell surface capturing (CSC) technology, Ultracentrifugation, Unclassified
ITGAX	3	Cell surface capturing (CSC) technology, Biotinylation, Sucrose gradient centrifugation
ITGB8	3	Cell surface capturing (CSC) technology, Kit-based, Unclassified
ITM2C	3	Kit-based, hpTC, SDC-trypsin
ITPR3	3	Cell surface capturing (CSC) technology, Unclassified, SDC-trypsin
JAK2	3	Cell surface capturing (CSC) technology, Unclassified, Biotinylation
JAM2	3	Cell surface capturing (CSC) technology, Kit-based, Unclassified
JTB	3	Kit-based, Unclassified, SDC-trypsin
KARS	3	Cell surface capturing (CSC) technology, Kit-based, Unclassified
KATNAL2	3	Ultracentrifugation, Kit-based, Unclassified
KCNB1	3	Kit-based, Unclassified, SPEG
KCNK1	3	Cell surface capturing (CSC) technology, Unclassified, Biotinylation
KCTD5	3	Cell surface capturing (CSC) technology, Unclassified, Graphene oxide bead-based solid matrix extraction
KDELC2	3	Cell surface capturing (CSC) technology, Kit-based, Graphene oxide bead-based solid matrix extraction
KHDRBS1	3	Cell surface capturing (CSC) technology, Kit-based, Graphene oxide bead-based solid matrix extraction
KIDINS220	3	Cell surface capturing (CSC) technology, Kit-based, SDC-trypsin
KIF11	3	Cell surface capturing (CSC) technology, Kit-based, Unclassified
KIF5B	3	Cell surface capturing (CSC) technology, Kit-based, Graphene oxide bead-based solid matrix extraction
KIRREL1	3	Kit-based, Unclassified, Biotinylation
KNG1	3	Cell surface capturing (CSC) technology, Kit-based, Biotinylation
KPNA6	3	Cell surface capturing (CSC) technology, Kit-based, Graphene oxide bead-based solid matrix extraction
KRT17	3	Kit-based, Graphene oxide bead-based solid matrix extraction, Aqueous two-phase system
KRT19	3	Kit-based, Unclassified, Aqueous two-phase system
KRT7	3	Cell surface capturing (CSC) technology, Kit-based, Aqueous two-phase system
LAMTOR5	3	Cell surface capturing (CSC) technology, Kit-based, Graphene oxide bead-based solid matrix extraction
LANCL1	3	Cell surface capturing (CSC) technology, Kit-based, Unclassified
LANCL2	3	Cell surface capturing (CSC) technology, Kit-based, Unclassified
LAP3	3	Cell surface capturing (CSC) technology, Kit-based, Graphene oxide bead-based solid matrix extraction
LARS	3	Cell surface capturing (CSC) technology, Ultracentrifugation, Kit-based
LASS2	3	Cell surface capturing (CSC) technology, Ultracentrifugation, Centrifugation
LCP1	3	Cell surface capturing (CSC) technology, Kit-based, Unclassified
LDHB	3	Cell surface capturing (CSC) technology, Kit-based, Centrifugation
LEPRE1	3	Cell surface capturing (CSC) technology, Kit-based, Graphene oxide bead-based solid matrix extraction
LGI1	3	Cell surface capturing (CSC) technology, Unclassified, Biotinylation
LMBR1	3	Cell surface capturing (CSC) technology, Biotinylation, hpTC
LMNA	3	Cell surface capturing (CSC) technology, Kit-based, Aqueous two-phase system
LMNB2	3	Cell surface capturing (CSC) technology, Ultracentrifugation, Kit-based
LMO7	3	Cell surface capturing (CSC) technology, Kit-based, Unclassified
LPP	3	Cell surface capturing (CSC) technology, Kit-based, Unclassified
LRBA	3	Cell surface capturing (CSC) technology, Kit-based, Unclassified
LRMP	3	hpTC, SDC-trypsin, SPEG
LRP12	3	Cell surface capturing (CSC) technology, Unclassified, Biotinylation
LRP2	3	Cell surface capturing (CSC) technology, Ultracentrifugation, Unclassified
LRPPRC	3	Cell surface capturing (CSC) technology, Kit-based, Unclassified
LRRC32	3	Cell surface capturing (CSC) technology, Ultracentrifugation, Unclassified
LRRC8B	3	Cell surface capturing (CSC) technology, Unclassified, SPEG
LSM4	3	Cell surface capturing (CSC) technology, Kit-based, Graphene oxide bead-based solid matrix extraction
LTB	3	Cell surface capturing (CSC) technology, SDC-trypsin, SPEG
LTBP1	3	Cell surface capturing (CSC) technology, Ultracentrifugation, Biotinylation
LUC7L3	3	Cell surface capturing (CSC) technology, Kit-based, Unclassified
LUM	3	Cell surface capturing (CSC) technology, Kit-based, Unclassified
LYAR	3	Cell surface capturing (CSC) technology, Unclassified, Graphene oxide bead-based solid matrix extraction
LYPD3	3	Cell surface capturing (CSC) technology, Unclassified, Biotinylation
LYPLA1	3	Cell surface capturing (CSC) technology, Kit-based, Graphene oxide bead-based solid matrix extraction
LYRM7	3	Cell surface capturing (CSC) technology, Kit-based, Graphene oxide bead-based solid matrix extraction
MACF1	3	Cell surface capturing (CSC) technology, Kit-based, Aqueous two-phase system
MADD	3	Cell surface capturing (CSC) technology, Kit-based, Unclassified
MAGED1	3	Cell surface capturing (CSC) technology, Unclassified, Biotinylation
MAGED2	3	Cell surface capturing (CSC) technology, Kit-based, Biotinylation
MALSU1	3	Cell surface capturing (CSC) technology, Kit-based, Graphene oxide bead-based solid matrix extraction
MAN1B1	3	Cell surface capturing (CSC) technology, Centrifugation, SDC-trypsin
MANEA	3	Cell surface capturing (CSC) technology, Unclassified, hpTC
MAOB	3	Ultracentrifugation, Kit-based, Unclassified
MAP2K1	3	Cell surface capturing (CSC) technology, Kit-based, Unclassified
MAP2K2	3	Cell surface capturing (CSC) technology, Ultracentrifugation, Kit-based
MARK2	3	Cell surface capturing (CSC) technology, Ultracentrifugation, Unclassified
MCCC2	3	Cell surface capturing (CSC) technology, Kit-based, Graphene oxide bead-based solid matrix extraction
MCM2	3	Cell surface capturing (CSC) technology, Kit-based, Graphene oxide bead-based solid matrix extraction
MCM3	3	Cell surface capturing (CSC) technology, Kit-based, Graphene oxide bead-based solid matrix extraction
ME2	3	Cell surface capturing (CSC) technology, Kit-based, Graphene oxide bead-based solid matrix extraction
MELTF	3	Kit-based, Unclassified, Biotinylation
MERTK	3	Cell surface capturing (CSC) technology, Ultracentrifugation, Unclassified
MFAP3	3	Cell surface capturing (CSC) technology, Unclassified, Biotinylation
MFF	3	Cell surface capturing (CSC) technology, SDC-trypsin, SPEG
MFGE8	3	Cell surface capturing (CSC) technology, Kit-based, Unclassified
MFN1	3	Cell surface capturing (CSC) technology, Ultracentrifugation, Kit-based
MFSD12	3	Cell surface capturing (CSC) technology, Aqueous two-phase system, hpTC
MGRN1	3	Cell surface capturing (CSC) technology, Kit-based, Unclassified
MGST1	3	Cell surface capturing (CSC) technology, Ultracentrifugation, Graphene oxide bead-based solid matrix extraction
MGST2	3	Cell surface capturing (CSC) technology, Unclassified, SDC-trypsin
MIA2	3	Kit-based, SDC-trypsin, SPEG
MICA	3	Cell surface capturing (CSC) technology, Unclassified, Biotinylation
MICB	3	Cell surface capturing (CSC) technology, Unclassified, Biotinylation
MINOS1	3	Cell surface capturing (CSC) technology, Kit-based, SDC-trypsin
MOSPD2	3	Cell surface capturing (CSC) technology, Ultracentrifugation, Kit-based
MOV10	3	Cell surface capturing (CSC) technology, Ultracentrifugation, Kit-based
MPV17	3	hpTC, SDC-trypsin, SPEG
MRM1	3	Cell surface capturing (CSC) technology, Unclassified, Graphene oxide bead-based solid matrix extraction
MRPL11	3	Cell surface capturing (CSC) technology, Kit-based, Graphene oxide bead-based solid matrix extraction
MRPL13	3	Cell surface capturing (CSC) technology, Kit-based, Graphene oxide bead-based solid matrix extraction
MRPL16	3	Cell surface capturing (CSC) technology, Kit-based, Graphene oxide bead-based solid matrix extraction
MRPL17	3	Cell surface capturing (CSC) technology, Kit-based, Graphene oxide bead-based solid matrix extraction
MRPL19	3	Cell surface capturing (CSC) technology, Kit-based, Graphene oxide bead-based solid matrix extraction
MRPL21	3	Cell surface capturing (CSC) technology, Kit-based, Graphene oxide bead-based solid matrix extraction
MRPL22	3	Cell surface capturing (CSC) technology, Kit-based, Graphene oxide bead-based solid matrix extraction
MRPL24	3	Cell surface capturing (CSC) technology, Kit-based, Graphene oxide bead-based solid matrix extraction
MRPL27	3	Cell surface capturing (CSC) technology, Kit-based, Graphene oxide bead-based solid matrix extraction
MRPL28	3	Cell surface capturing (CSC) technology, Kit-based, Graphene oxide bead-based solid matrix extraction
MRPL3	3	Cell surface capturing (CSC) technology, Kit-based, Graphene oxide bead-based solid matrix extraction
MRPL38	3	Cell surface capturing (CSC) technology, Kit-based, Graphene oxide bead-based solid matrix extraction
MRPL39	3	Cell surface capturing (CSC) technology, Kit-based, Graphene oxide bead-based solid matrix extraction
MRPL4	3	Cell surface capturing (CSC) technology, Kit-based, Graphene oxide bead-based solid matrix extraction
MRPL40	3	Cell surface capturing (CSC) technology, Kit-based, Graphene oxide bead-based solid matrix extraction
MRPL44	3	Cell surface capturing (CSC) technology, Kit-based, Graphene oxide bead-based solid matrix extraction
MRPL46	3	Cell surface capturing (CSC) technology, Kit-based, Graphene oxide bead-based solid matrix extraction
MRPL49	3	Cell surface capturing (CSC) technology, Kit-based, Graphene oxide bead-based solid matrix extraction
MRPL50	3	Cell surface capturing (CSC) technology, Kit-based, Graphene oxide bead-based solid matrix extraction
MRPL55	3	Cell surface capturing (CSC) technology, Kit-based, Graphene oxide bead-based solid matrix extraction
MRPS15	3	Cell surface capturing (CSC) technology, Kit-based, Graphene oxide bead-based solid matrix extraction
MRPS2	3	Cell surface capturing (CSC) technology, Kit-based, Graphene oxide bead-based solid matrix extraction
MRPS22	3	Cell surface capturing (CSC) technology, Kit-based, Graphene oxide bead-based solid matrix extraction
MRPS23	3	Cell surface capturing (CSC) technology, Kit-based, Graphene oxide bead-based solid matrix extraction
MRPS25	3	Cell surface capturing (CSC) technology, Kit-based, Graphene oxide bead-based solid matrix extraction
MRPS26	3	Cell surface capturing (CSC) technology, Kit-based, Graphene oxide bead-based solid matrix extraction
MRPS27	3	Cell surface capturing (CSC) technology, Kit-based, Graphene oxide bead-based solid matrix extraction
MRPS30	3	Cell surface capturing (CSC) technology, Kit-based, Unclassified
MRPS31	3	Cell surface capturing (CSC) technology, Kit-based, Graphene oxide bead-based solid matrix extraction
MRPS34	3	Cell surface capturing (CSC) technology, Kit-based, Graphene oxide bead-based solid matrix extraction
MRPS5	3	Cell surface capturing (CSC) technology, Kit-based, Graphene oxide bead-based solid matrix extraction
MRPS7	3	Cell surface capturing (CSC) technology, Kit-based, Graphene oxide bead-based solid matrix extraction
MRPS9	3	Cell surface capturing (CSC) technology, Kit-based, Graphene oxide bead-based solid matrix extraction
MSLN	3	Cell surface capturing (CSC) technology, Unclassified, Biotinylation
MSMO1	3	Cell surface capturing (CSC) technology, Unclassified, hpTC
MSR1	3	Cell surface capturing (CSC) technology, Unclassified, SPEG
MT-ATP6	3	hpTC, Centrifugation, SDC-trypsin
MT-ND1	3	hpTC, Centrifugation, SDC-trypsin
MT-ND2	3	hpTC, Centrifugation, SDC-trypsin
MTA2	3	Cell surface capturing (CSC) technology, Kit-based, Graphene oxide bead-based solid matrix extraction
MTCH2	3	Cell surface capturing (CSC) technology, Ultracentrifugation, Kit-based
MTHFD1L	3	Cell surface capturing (CSC) technology, Kit-based, Unclassified
MTOR	3	Cell surface capturing (CSC) technology, Kit-based, Aqueous two-phase system
MVP	3	Cell surface capturing (CSC) technology, Ultracentrifugation, Kit-based
MXRA8	3	Cell surface capturing (CSC) technology, Unclassified, Aqueous two-phase system
MYBBP1A	3	Cell surface capturing (CSC) technology, Kit-based, Unclassified
MYH10	3	Cell surface capturing (CSC) technology, Kit-based, Aqueous two-phase system
MYL12A	3	Cell surface capturing (CSC) technology, Kit-based, Graphene oxide bead-based solid matrix extraction
MYO6	3	Cell surface capturing (CSC) technology, Kit-based, Unclassified
NAA15	3	Cell surface capturing (CSC) technology, Kit-based, Unclassified
NACA	3	Cell surface capturing (CSC) technology, Kit-based, Graphene oxide bead-based solid matrix extraction
NAE1	3	Cell surface capturing (CSC) technology, Kit-based, Unclassified
NAPA	3	Cell surface capturing (CSC) technology, Kit-based, Aqueous two-phase system
NASP	3	Cell surface capturing (CSC) technology, Kit-based, Graphene oxide bead-based solid matrix extraction
NAV1	3	Cell surface capturing (CSC) technology, Ultracentrifugation, Unclassified
NCAM2	3	Cell surface capturing (CSC) technology, Kit-based, Unclassified
NCKAP1L	3	Cell surface capturing (CSC) technology, Unclassified, Biotinylation
NDFIP1	3	Cell surface capturing (CSC) technology, hpTC, SDC-trypsin
NDUFA10	3	Cell surface capturing (CSC) technology, Kit-based, Graphene oxide bead-based solid matrix extraction
NDUFA2	3	Cell surface capturing (CSC) technology, Kit-based, Graphene oxide bead-based solid matrix extraction
NDUFA3	3	Cell surface capturing (CSC) technology, hpTC, SDC-trypsin
NDUFA5	3	Cell surface capturing (CSC) technology, Kit-based, Graphene oxide bead-based solid matrix extraction
NDUFA9	3	Cell surface capturing (CSC) technology, Kit-based, Centrifugation
NDUFAB1	3	Cell surface capturing (CSC) technology, Kit-based, Graphene oxide bead-based solid matrix extraction
NDUFAF3	3	Cell surface capturing (CSC) technology, Kit-based, Graphene oxide bead-based solid matrix extraction
NDUFAF4	3	Cell surface capturing (CSC) technology, Kit-based, Unclassified
NDUFB10	3	Kit-based, Graphene oxide bead-based solid matrix extraction, Centrifugation
NDUFB5	3	hpTC, SDC-trypsin, SPEG
NDUFB7	3	Cell surface capturing (CSC) technology, Kit-based, Graphene oxide bead-based solid matrix extraction
NDUFB9	3	Cell surface capturing (CSC) technology, Ultracentrifugation, Kit-based
NDUFS1	3	Cell surface capturing (CSC) technology, Kit-based, Graphene oxide bead-based solid matrix extraction
NDUFV2	3	Cell surface capturing (CSC) technology, Kit-based, Graphene oxide bead-based solid matrix extraction
NECAP1	3	Cell surface capturing (CSC) technology, Unclassified, Biotinylation
NEGR1	3	Cell surface capturing (CSC) technology, Kit-based, Centrifugation
NEMP1	3	hpTC, SDC-trypsin, SPEG
NF2	3	Cell surface capturing (CSC) technology, Unclassified, Biotinylation
NFASC	3	Cell surface capturing (CSC) technology, Kit-based, Unclassified
NFS1	3	Cell surface capturing (CSC) technology, Kit-based, Graphene oxide bead-based solid matrix extraction
NHP2	3	Cell surface capturing (CSC) technology, Kit-based, Graphene oxide bead-based solid matrix extraction
NIBAN2	3	Cell surface capturing (CSC) technology, Kit-based, Aqueous two-phase system
NIPSNAP1	3	Cell surface capturing (CSC) technology, Kit-based, Graphene oxide bead-based solid matrix extraction
NIPSNAP3A	3	Cell surface capturing (CSC) technology, Kit-based, Graphene oxide bead-based solid matrix extraction
NMT1	3	Cell surface capturing (CSC) technology, Kit-based, Unclassified
NOP56	3	Cell surface capturing (CSC) technology, Kit-based, Centrifugation
NRSN2	3	Cell surface capturing (CSC) technology, Unclassified, Biotinylation
NT5DC2	3	Cell surface capturing (CSC) technology, Kit-based, Centrifugation
NTM	3	Cell surface capturing (CSC) technology, Kit-based, Unclassified
NTRK2	3	Cell surface capturing (CSC) technology, Kit-based, Unclassified
NUCB1	3	Cell surface capturing (CSC) technology, Kit-based, Graphene oxide bead-based solid matrix extraction
NUDT21	3	Cell surface capturing (CSC) technology, Kit-based, Graphene oxide bead-based solid matrix extraction
NUFIP2	3	Cell surface capturing (CSC) technology, Kit-based, Unclassified
NUMA1	3	Cell surface capturing (CSC) technology, Kit-based, Graphene oxide bead-based solid matrix extraction
NUMB	3	Cell surface capturing (CSC) technology, Unclassified, Aqueous two-phase system
NUP107	3	Cell surface capturing (CSC) technology, Ultracentrifugation, Kit-based
NUP155	3	Cell surface capturing (CSC) technology, Kit-based, Unclassified
NUP205	3	Cell surface capturing (CSC) technology, Ultracentrifugation, Kit-based
NUP88	3	Cell surface capturing (CSC) technology, Kit-based, Graphene oxide bead-based solid matrix extraction
NUP93	3	Cell surface capturing (CSC) technology, Ultracentrifugation, Kit-based
NUPL1	3	Cell surface capturing (CSC) technology, Kit-based, Graphene oxide bead-based solid matrix extraction
NXF1	3	Cell surface capturing (CSC) technology, Kit-based, Graphene oxide bead-based solid matrix extraction
OAS3	3	Cell surface capturing (CSC) technology, Ultracentrifugation, Kit-based
OAT	3	Cell surface capturing (CSC) technology, Kit-based, Graphene oxide bead-based solid matrix extraction
OCIAD1	3	Cell surface capturing (CSC) technology, Kit-based, Graphene oxide bead-based solid matrix extraction
OCIAD2	3	Cell surface capturing (CSC) technology, Kit-based, Graphene oxide bead-based solid matrix extraction
OGDH	3	Cell surface capturing (CSC) technology, Kit-based, Graphene oxide bead-based solid matrix extraction
OPCML	3	Cell surface capturing (CSC) technology, Kit-based, Unclassified
ORM2	3	Cell surface capturing (CSC) technology, Kit-based, Biotinylation
OSCAR	3	Cell surface capturing (CSC) technology, Unclassified, Biotinylation
OSMR	3	Cell surface capturing (CSC) technology, Unclassified, Biotinylation
OXCT1	3	Cell surface capturing (CSC) technology, Kit-based, Graphene oxide bead-based solid matrix extraction
P4HA1	3	Cell surface capturing (CSC) technology, Kit-based, Graphene oxide bead-based solid matrix extraction
P4HA2	3	Cell surface capturing (CSC) technology, Unclassified, Graphene oxide bead-based solid matrix extraction
P4HTM	3	Cell surface capturing (CSC) technology, Kit-based, hpTC
PA2G4	3	Cell surface capturing (CSC) technology, Kit-based, Graphene oxide bead-based solid matrix extraction
PABPC1	3	Cell surface capturing (CSC) technology, Ultracentrifugation, Kit-based
PABPC4	3	Cell surface capturing (CSC) technology, Ultracentrifugation, Kit-based
PACSIN2	3	Cell surface capturing (CSC) technology, Kit-based, Graphene oxide bead-based solid matrix extraction
PACSIN3	3	Cell surface capturing (CSC) technology, Kit-based, Unclassified
PAK2	3	Cell surface capturing (CSC) technology, Kit-based, Unclassified
PALLD	3	Cell surface capturing (CSC) technology, Kit-based, Unclassified
PAM	3	Cell surface capturing (CSC) technology, Ultracentrifugation, Biotinylation
PARD3	3	Cell surface capturing (CSC) technology, Unclassified, Biotinylation
PARP1	3	Cell surface capturing (CSC) technology, Ultracentrifugation, Kit-based
PARP9	3	Cell surface capturing (CSC) technology, Ultracentrifugation, Kit-based
PARVA	3	Cell surface capturing (CSC) technology, Unclassified, Aqueous two-phase system
PAWR	3	Cell surface capturing (CSC) technology, Unclassified, Graphene oxide bead-based solid matrix extraction
PC	3	Cell surface capturing (CSC) technology, Kit-based, Graphene oxide bead-based solid matrix extraction
PCBP2	3	Cell surface capturing (CSC) technology, Ultracentrifugation, Kit-based
PCDH1	3	Cell surface capturing (CSC) technology, Ultracentrifugation, Unclassified
PCDH17	3	Cell surface capturing (CSC) technology, Unclassified, Biotinylation
PCDH7	3	Cell surface capturing (CSC) technology, Unclassified, Biotinylation
PCDHGB5	3	Cell surface capturing (CSC) technology, Unclassified, SPEG
PCDHGB7	3	Cell surface capturing (CSC) technology, Ultracentrifugation, Unclassified
PCK2	3	Cell surface capturing (CSC) technology, Kit-based, Graphene oxide bead-based solid matrix extraction
PCMT1	3	Cell surface capturing (CSC) technology, Kit-based, Graphene oxide bead-based solid matrix extraction
PCSK7	3	Cell surface capturing (CSC) technology, Unclassified, hpTC
PDCD6	3	Cell surface capturing (CSC) technology, Kit-based, Sucrose gradient centrifugation
PDCD6IP	3	Cell surface capturing (CSC) technology, Kit-based, Sucrose gradient centrifugation
PDGFRA	3	Cell surface capturing (CSC) technology, Ultracentrifugation, Unclassified
PDHA1	3	Cell surface capturing (CSC) technology, Kit-based, Graphene oxide bead-based solid matrix extraction
PDHB	3	Cell surface capturing (CSC) technology, Kit-based, Graphene oxide bead-based solid matrix extraction
PDHX	3	Cell surface capturing (CSC) technology, Kit-based, Graphene oxide bead-based solid matrix extraction
PDLIM5	3	Cell surface capturing (CSC) technology, Kit-based, Unclassified
PDPN	3	Cell surface capturing (CSC) technology, Unclassified, Biotinylation
PDS5A	3	Cell surface capturing (CSC) technology, Kit-based, Aqueous two-phase system
PDZD8	3	Cell surface capturing (CSC) technology, Kit-based, Biotinylation
PELP1	3	Cell surface capturing (CSC) technology, Kit-based, Graphene oxide bead-based solid matrix extraction
PEX14	3	Cell surface capturing (CSC) technology, Ultracentrifugation, Kit-based
PEX19	3	Cell surface capturing (CSC) technology, Kit-based, Unclassified
PFAS	3	Cell surface capturing (CSC) technology, Kit-based, Unclassified
PFKM	3	Cell surface capturing (CSC) technology, Kit-based, Unclassified
PFKP	3	Cell surface capturing (CSC) technology, Kit-based, Graphene oxide bead-based solid matrix extraction
PFN1	3	Cell surface capturing (CSC) technology, Kit-based, Aqueous two-phase system
PHC2	3	Cell surface capturing (CSC) technology, Unclassified, Graphene oxide bead-based solid matrix extraction
PHGDH	3	Cell surface capturing (CSC) technology, Kit-based, Aqueous two-phase system
PI4K2A	3	Cell surface capturing (CSC) technology, Kit-based, Unclassified
PICALM	3	Cell surface capturing (CSC) technology, Unclassified, Graphene oxide bead-based solid matrix extraction
PIGN	3	Cell surface capturing (CSC) technology, hpTC, SPEG
PIGR	3	Ultracentrifugation, Kit-based, Unclassified
PITRM1	3	Cell surface capturing (CSC) technology, Kit-based, Graphene oxide bead-based solid matrix extraction
PKP2	3	Ultracentrifugation, Unclassified, Aqueous two-phase system
PLAT	3	Cell surface capturing (CSC) technology, Ultracentrifugation, Unclassified
PLAU	3	Cell surface capturing (CSC) technology, Unclassified, Biotinylation
PLAUR	3	Cell surface capturing (CSC) technology, Unclassified, Biotinylation
PLS3	3	Cell surface capturing (CSC) technology, Kit-based, Aqueous two-phase system
PLSCR1	3	Ultracentrifugation, Kit-based, Unclassified
PLXNA3	3	Cell surface capturing (CSC) technology, Ultracentrifugation, Unclassified
PMPCA	3	Cell surface capturing (CSC) technology, Kit-based, Graphene oxide bead-based solid matrix extraction
PMPCB	3	Cell surface capturing (CSC) technology, Kit-based, Graphene oxide bead-based solid matrix extraction
POMK	3	Cell surface capturing (CSC) technology, Kit-based, hpTC
POMT1	3	Cell surface capturing (CSC) technology, Ultracentrifugation, hpTC
POSTN	3	Cell surface capturing (CSC) technology, Ultracentrifugation, Kit-based
PPAP2A	3	Cell surface capturing (CSC) technology, Unclassified, Centrifugation
PPAP2C	3	Cell surface capturing (CSC) technology, Unclassified, Centrifugation
PPL	3	Ultracentrifugation, Kit-based, Unclassified
PPM1A	3	Cell surface capturing (CSC) technology, Kit-based, Unclassified
PPOX	3	Cell surface capturing (CSC) technology, Kit-based, Unclassified
PPP1R8	3	Cell surface capturing (CSC) technology, Kit-based, Graphene oxide bead-based solid matrix extraction
PPP2R1B	3	Ultracentrifugation, Kit-based, Unclassified
PPT1	3	Cell surface capturing (CSC) technology, Kit-based, Graphene oxide bead-based solid matrix extraction
PRDX2	3	Cell surface capturing (CSC) technology, Kit-based, Graphene oxide bead-based solid matrix extraction
PRDX3	3	Cell surface capturing (CSC) technology, Kit-based, Graphene oxide bead-based solid matrix extraction
PRDX5	3	Cell surface capturing (CSC) technology, Kit-based, Graphene oxide bead-based solid matrix extraction
PRKAA1	3	Cell surface capturing (CSC) technology, Kit-based, Aqueous two-phase system
PRKACA	3	Cell surface capturing (CSC) technology, Kit-based, Unclassified
PRKAR2A	3	Cell surface capturing (CSC) technology, Kit-based, Unclassified
PRKCA	3	Cell surface capturing (CSC) technology, Kit-based, Unclassified
PRKDC	3	Cell surface capturing (CSC) technology, Ultracentrifugation, Kit-based
PROCR	3	Cell surface capturing (CSC) technology, Unclassified, Biotinylation
PRPF4	3	Cell surface capturing (CSC) technology, Kit-based, Graphene oxide bead-based solid matrix extraction
PRPF40A	3	Cell surface capturing (CSC) technology, Kit-based, Graphene oxide bead-based solid matrix extraction
PRPF6	3	Cell surface capturing (CSC) technology, Kit-based, Graphene oxide bead-based solid matrix extraction
PRPS2	3	Cell surface capturing (CSC) technology, Kit-based, Unclassified
PRRG1	3	Cell surface capturing (CSC) technology, Unclassified, Biotinylation
PSEN2	3	Cell surface capturing (CSC) technology, Unclassified, hpTC
PSENEN	3	Cell surface capturing (CSC) technology, Unclassified, Biotinylation
[truncated: 2,907 more rows]

## Sheet: Mouse_Unique
Supplementary table S2	Table representing the list of unique proteins detected from distinct membrane protein enrichment method in mouse
Cell surface capturing (CSC) technology	Ultracentrifugation	Centrifugation	Biotinylation	Sucrose gradient centrifugation
Fam171a2	Abcb1a	Aatk	Aqp2	Abca13
Itgb4	Acsl3	Abca2	Capn1	Abcb7
Ptprf	Adam10	Abca3	Ccdc109a	Abcb8
Elapor1	Alcam	Abca5	Cdcp1	Abcc1
Slc4a11	Ano10	Abca8b	Clmn	Abcc9
Dpy19l4	Ano6	Abcb10	Cyb5b	Abhd12
Itga8	Apmap	Abcb1a	Eif4a3	Acadsb
Lgr4	Atp1a1	Abcb4	Epha2	Acsl6
Lrp2	Atp1a2	Abcb6	Htra2	Agpat3
Slc43a3	Atp1a3	Abcb8	Itga7	Ankh
Cd101	Atp1b3	Abcb9	Magt1	Aqp1
Ptprs	Atp2b2	Abcc1	Mal2	Arl6ip5
Mmrn1	Atp6v0a2	Abcc9	Mcam	Atp1a1
S1pr1	Atp6v0c	Abcd4	Preb	Atp1a2
Cacna2d1	B2m	Abcg1	Ptpra	Atp1b1
Angpt1	Bcl2l13	Abhd16a	Pttg1ip	Atp1b3
Efna3	Bri3bp	Abhd3	Sec61a1	Atp2a2
Raet1a	Bsg	Abhd6	Slc25a5	Atp5g1
Raet1b	Bst2	Acaa2	Slc7a5	Bcam
Raet1c	Cd44	Acbd5	Timm50	Bri3bp
Sema3a	Cd47	Ace	Tnfrsf10b	Bsg
Gp5	Cd81	Ace2	Abhd14b	Bves
Unc5c	Cdh2	Acp2	Actb	Cacna2d1
Prkcsh	Cisd2	Acsl5	Adsl	Cav3
Gfra2	Cpd	Acsl6	Ahsa1	Cd151
Pkd1	Cspg4	Acvr1	Aip	Cd36
Galnt1	Ddr2	Acvr1b	Akr7a5	Cd47
Rfng	Dner	Acvr2a	Aldoa	Cdh2
Lfng	Emc1	Adam10	Arcn1	Cdipt
C3ar1	Emc3	Adam15	Arhgef2	Cds2
Sypl	Emc4	Adam22	Arpc2	Chpt1
Ntn1	Entpd2	Adam9	Arpc4	Clu
Sema4d	Epha2	Adck5	Atp6v0d1	Cox15
Scarb2	Ephb4	Adcy1	Bphl	Cpt1a
Ncam2	Ermp1	Adcy2	Cand1	Cpt1b
Celsr1	Esyt1	Adcy3	Capzb	Ctsd
Kcnh2	Fkbp11	Adcy5	Cat	Cyc1
Tnfsf11	Galnt1	Adcy6	Cdc42bpb	Dhrs7
Slc6a6	Gja1	Adcy8	Cdh13	Dhrs7c
Nrp2	H2-K1	Adcy9	Cops5	Dnajb11
Abcc1	Ifitm2	Adcyap1r1	Crip2	Dnajc5
Efnb3	Ifitm3	Adgrb2	Cryz	Dsg2
Pld3	Igsf8	Adgrb3	Cse1l	Dysf
Folh1	Il1rap	Adgrl1	Dbnl	Fitm2
Clcn6	Il6st	Adgrl3	Eif3h	Fxyd1
Notch2	Itga3	Adipor1	Erap1	Galnt2
Cd151	Itga5	Adra1a	Fam129a	Gdpd1
Adam10	Itga6	Adra2a	Frk	Gja1
Npc1	Itga7	Adra2c	Fubp3	Golt1b
Bmpr2	Itga8	Afg3l1	Gdi2	Hhatl
Hyal2	Itgav	Afg3l2	Gls	Hint2
Glp1r	Itgb1	Agpat3	Glud1	Hsd17b11
Ifnar2	Itpr3	Agpat4	Gnai2	Hsd17b12
Tnfrsf18	Jagn1	Agpat5	Got2	Htra2
Slc1a4	Kcnn4	Aig1	Gps1	Insr
Mmp15	Ldlr	Ajap1	Gsn	Itga7
Itgb3	Lmbrd1	Alcam	Hadhb	Kcnj11
Cd200	Lnpep	Alg1	Hdac6	Lactb
B3galt2	Lrp1	Alg10b	Hnrnpul2	Lamp1
Rnf13	Lrrc59	Alg11	Idh3b	Lamp2
Prom1	Ly75	Alg3	Larp7	Lclat1
Cntnap1	Mcam	Alg5	Lasp1	Letm1
Cacna1b	Mfsd1	Alg8	Lgals9	Lnpep
Entpd2	Mia2	Alg9	Mpp5	Mcu
Dsg2	Mia3	Alox5ap	Nckap1	Mgst3
Slc6a2	Mlec	Amigo2	Ndrg1	Mlec
Chrna4	Mxra8	Ank1	Pgam5	Mpv17
Mpzl2	Myadm	Ankh	Phb	Mrs2
Sgce	Myof	Ankle2	Phb2	Mtch2
Itgb5	Ncam1	Ankrd46	Plec	Mtco1
Nptx2	Ngfr	Ano1	Polr2h	Mtco2
Tspan6	Nptn	Ano10	Ppp2r2a	mt-Co3
Aoc3	Nrp2	Ano3	Prps2	Mt-Cyb
Osmr	Nsdhl	Ano4	Psmd14	Mtln
Tmem131	P2rx7	Ano6	Psmd3	Mtnd1
Gp9	Pgrmc2	Anpep	Psmd5	Mtnd2
Sorl1	Plp1	Antkmt	Psme2	Mtnd3
Tgfbr3	Plp2	Antxr1	Pygb	Mtnd4
Slc28a2	Psen1	Aoc3	Rab10	Mtnd5
Emp2	Ptprj	Ap2s1	Rab1b	Myadm
F5	Pttg1ip	Apc2	Rab5b	Myo18a
F11r	Pvr	Aplp1	Rab5c	Nceh1
St3gal5	Reep5	Apmap	Rab6a	Ndufa4l2
Tpst2	Rer1	Apoo	Rnh1	Ndufs4
Cpd	Rhbdd1	App	Rod1	Ndufs7
Robo1	Sacm1l	Aqp11	Rpl23	Ndufv3
Cd93	Scamp1	Aqp4	Rpl24	Npc1
Cyp1a2	Scamp2	Arel1	Rpl37a	Oma1
Il2ra	Scamp4	Arf5	Rps15a	Parl
Cd8a	Scarb1	Arl6ip1	Rps6	Plp2
H2-D1	Scarb2	Arl6ip5	Rtcb	Pm20d1
H2-L	Sdc4	Asph	Scin	Pnkd
H2-K1	Sec62	Astn1	Sf1	Popdc2
H2-Aa	Sec63	Astn2	Skp1a	Ppap2b
Lamb1-1	Serinc5	Atl1	Sumo2	Ppib
Cd3d	Slc12a2	Atl2	Tnpo1	Preb
Wnt1	Slc12a4	Atl3	Tubb2a	Ptprn
Cd74	Slc12a7	Atp11c	U2af1	Pxmp2
Prnp	Slc12a9	Atp13a1	Ythdf3	Rab5if
Kit	Slc16a1	Atp13a3	Nt5c2	Rer1
Itgam	Slc1a5	Atp13a4	Aars1	Romo1
Pdgfrb	Slc29a1	Atp13a5	Abca6	Rpn1
Cd4	Slc2a1	Atp1a1	Abca8b	Rpn2
H2-T23	Slc2a3	Atp1a2	Abcb1b	Rtn2
Ctsl	Slc37a2	Atp1a3	Abcb8	Sacm1l
Ptprc	Slc3a2	Atp1b1	Abcc10	Scarb2
Enpp1	Slc44a1	Atp1b2	Abcd3	Sccpdh
Csf1	Slc44a2	Atp1b3	Abo	Scn4b
Fcgr2b	Slc4a10	Atp2a1	Acaa2	Sdhc
Cd2	Slc5a3	Atp2a2	Acsl3	Sdhd
Itgb1	Slc6a8	Atp5mc2	Acsl6	Sfxn4
Ace	Slc6a9	Atp5md	Adam11	Sgcb
Csf1r	Slc7a1	Atp5mf	Adam22	Slc12a7
Ctla4	Slc7a5	Atp6ap1	Adam23	Slc16a1
Cdh1	Srprb	Atp6ap2	Adcy1	Slc25a19
Lrrc4b	Stom	Atp6v0a1	Adcy4	Slc25a20
Tor2a	Stt3a	Atp6v0a2	Adcy9â€‚	Slc25a22
Cdh3	Stx12	Atp6v0c	Adgra1	Slc25a3
Cd8b1	Stx4a	Atp8a2	Adgrb1	Slc25a31
Zp3	Tapbp	Atp9b	Adgrl1	Slc25a4
Slc3a2	Tbl2	AU040320	Adgrl3	Slc25a42
Lamp1	Tcirg1	B3gat3	Adora3â€‚	Slc25a46
L1cam	Tecr	B4galnt1	Agpat1	Slc25a5
Itga5	Tenm3	B4gat1	Alcam	Slc27a1
Itgb2	Tfrc	Bace1	Alg5	Slc2a4
Itpr1	Tm7sf3	Bax	Ankh	Slc30a9
Cd79a	Tm9sf3	Bcam	Apoh	Slc35f6
Cd3g	Tm9sf4	Bcap29	Apooâ€‚	Slc38a3
Cntn1	Tmed5	Bcl2	Arl6ip5	Slc44a2
Cd5	Tmem106b	Bcl2l2	Astn1	Slc4a3
Il1r1	Tmem109	Bltp1	Astn2	Slc8a1
Ncam1	Tmem165	Bmpr1a	Astn2â€‚	Smpd2
Icam1	Tmem33	Bmpr2	Atg9a	Sspn
Slc4a2	Tmem59	Bnip1	Atl1	Stom
Atp1b1	Tspan3	Bnip3	Atp10a	Stt3b
Slc2a4	Tspan6	Bpnt2	Atp1a1	Stx4
Atp1b2	Vamp3	Braf	Atp1a2	Sun2
H2-Q7	Vapa	Bri3bp	Atp1a3	Surf4
Cpa3	Vasn	Bsg	Atp1b1	Syngr1
Cdh2	Abcg2	Bves	Atp1b2	Syngr2
Insr	Anxa1	C2cd2l	Atp1b3	Tas2r114
Ntrk2	Anxa2	Ca14	Atp2a2	Tbc1d31
Thbd	Anxa5	Ca4	Atp2b1	Tecr
Cd44	Anxa6	Cachd1	Atp2b2	Tfrc
Cd79b	Atp6v0d1	Cacna1b	Atp2b3	Timm17a
Atp6v0a2	Atp6v1b2	Cacna1d	Atp2b4	Tm9sf2
Met	Cltc	Cacna1e	Atp6ap1	Tm9sf4
Fgfr1	Ctnna1	Cacna1h	Atp6v0a1	Tmco1
Gabra6	Ctnna2	Cacna2d1	Atp7b	Tmed1
Il4ra	Dnah8	Cacng2	Atp8a1	Tmed10
Enpep	Ehd1	Cacng3	Atp8b3	Tmed2
Il7r	Eps15	Cacng4	Atp9a	Tmem109
Lamp2	Flot1	Cacng8	Atp9b	Tmem143
Slc2a1	Flot2	Cadm1	AV072249	Tmem14c
Ctsd	Gfra1	Cadm2	Bcan	Tmem160
Sell	Gna11	Cadm4	Bmpr2	Tmem161a
Bsg	Gna12	Calcrl	Braf	Tmem186
Slc7a2	Gna13	Calhm5	Bsg	Tmem261
Cr2	Gnai2	Canx	C3	Tmem33
Lama1	Gnal	Capn1	Ca14	Tmem38a
Ms4a1	Gnat1	Capns1	Cacna1b	Tmx1
Tnfrsf9	Gnb1	Cav1	Cacna1e	Tomm7
F3	Gpc1	Cav2	Cacna1f	Tspan3
Fcer1a	H2-Q6	Ccdc167	Cacna2d1	Ubxn8
Fcer2a	Msn	Ccdc47	Cacng2	Uqcrq
Kitl	Myh9	Ccdc51	Cacng3	Vldlr
Abcb1a	Myo1c	Ccdc90b	Cacng8	Vti1b
Fgfr2	Nomo1	Cd151	Cadm1	Wdr33
Cd72	Plxnb2	Cd200	Cadm2	Zmpste24
Emb	Ptgs2	Cd34	Cadm3	Ablim1
Il6ra	Rab10	Cd38	Cadm4	Acadm
Gabrg2	Rab11b	Cd44	Camk2a	Aco2
Wnt5a	Rab14	Cd47	Camk2b	Acot2
Gria1	Rab15	Cd55	Canx	Acsl1
Gria2	Rab18	Cd59a	Cd47	Acsm5
Itgal	Rab1a	Cd63	Cd81	Acss1
Ppib	Rab1b	Cd81	Cdh10	Actb
Wnt7a	Rab2a	Cd82	Cdipt	Actn1
Acp2	Rab33b	Cd9	Cds2â€‚	Actn2
M6pr	Rab35	Cd93	Chrna9	Acyp2
Fas	Rab5a	Cdh11	Cip2a	Adipoq
Cd19	Rab5c	Cdh12	Clcn6	Adprh
Itgb7	Rab6b	Cdh2	Clptm1	Aifm1
Gabra3	Rab7	Cdh20	Clu	Aifm2
Fcgr1	Rack1	Cdh4	Cnnm1	Akr1b7
Pdgfra	Rala	Cdh5	Cnnm2	Anxa4
Il3ra	Rap1b	Cdh6	Cntn1	Anxa5
Acvr2a	Rhob	Cdh8	Cntn2	Anxa6
Acvr2b	Srpr	Cdh9	Cntn6	Anxa7
Man2a1	Thbs1	Cdipt	Cntnap1	Arf3
Cd40	Tln1	Cds1	Cntnap2	Art1
Mpz	Txn1	Cds2	Comtd1	Art3
Il1r2	Ubqln2	Cemip2	Cpa3	Ash1l
Wnt7b	Vim	Cend1	Cspg5	Asl
H2-DMa	Aadac	Cept1	Cyc1	Atp5c1
Slc6a9	Abca6	Cers1	Dad1	Atp5d
Dcn	Abcb11	Cers2	Dagla	Atp5e
Grn	Acaa1a	Chl1	Ddost	Atp5j
Ptprm	Acaa2	Chrm1	Dnajb11	Bckdha
Dpp4	Acsl5	Chrm3	Dnajc13	Bcs1l
Epha3	Aldh3a2	Chst12	Dnajc5	Bola3
Hexa	Ano1	Chst2	Dpp10	Calr
Vcam1	Armcx1	Cisd1	Dpp6	Capzb
Agtr1a	Asgr1	Cisd2	Dsc3	Carkd
Msr1	Atp11c	Ckap4	Dsg4	Cbr3
F2r	Atp2a2	Clcn2	Egfrâ€‚	Ccsmst1
Tbxa2r	Atrn	Clcn3	Endod1	Cdc42
Cd28	Canx	Clcn4	Entpd2	Cep290
Dpep1	Ces3a	Clcn6	Epha4	Chd2
Slc6a11	Cnpy2	Cldn1	Epha5	Ckm
Slc6a12	Comt	Cldn10	Ephb1	Ckmt2
Ceacam1	Cyb5a	Cldn11	Ephb4	Clk2
Slc2a3	Cyb5b	Cldn12	F3	Clpp
Chrm4	Cyb5r3	Cldn5	Faah	Cluh
Bdkrb2	Cyp1a2	Cldnd1	Fat3	Colgalt1
Pvrl2	Cyp2a12	Clec2l	Fkbp8	Cox6b1
Tnfsf8	Cyp2c70	Clmn	Flrt2	Crat
Cdh15	Cyp2d10	Cln8	Fras1	Cryab
Ifnar1	Cyp2d22	Clptm1	Fxyd1	Ctsb
Il2rg	Cyp2d26	Clptm1l	Gabbr1	Cycs
Htr2c	Cyp2e1	Clstn3	Gabbr2	Dbt
Cd22	Cyp2f2	Cmtm5	Gabra1	Des
Icam2	Cyp3a11	Cnih2	Gabra3	Dnaja3
Crhr1	Cyp7b1	Cnih4	Gabrb1	Dpm1
Agtr2	Dpp4	Cnnm1	Gabrb2	Dsp
Grin2a	Ebp	Cnnm2	Gabrb3	Ech1
Grin1	Ece1	Cnnm3	Gabrg2	Echdc3
Plaur	Egfr	Cnnm4	Ganab	Echs1
Gpm6a	Faah	Cnr1	Gdap1	Eef1a1
Gpm6b	Fcgrt	Cntn1	Ggt7	Eef1g
Ptprk	Fmo1	Cntn2	Gja1	Epg5
Folr1	Fmo5	Cntn3	Glg1	Ephx1
Flt4	Fras1	Cntn6	Gpm6a	Etfdh
Kdr	Fxyd4	Cntnap2	Gpm6b	Ezr
Ldlr	Galnt11	Cntnap4	Gpr119	Fabp3
Acvr1	Ganab	Cntnap5a	Gpr158	Fam135a
Cd69	Hacd3	Coa3	Gria1	Fech
Cdh4	Hpx	Col4a3	Gria2	Flot2
Grik2	Hsd11b1	Comt	Gria3	Fth1
Man1a2	Hsd17b12	Comtd1	Gria4	Fundc2
Cd82	Hsd17b13	Cox10	Grik3	Fyco1
Fasl	Hyou1	Cox15	Grin1	Gars
Ltb	Lamp2	Cox4i1	Grm1	Gart
Abca1	Lman1	Cox4i2	Grm2	Gcdh
Abca2	Lman2	Cox6a1	Grm3	Gk
Cd27	M6pr	Cox6c	Grm4	Glrx5
Tnfsf9	Mettl7a1	Cox7a1	Grm5	Gnai2
Pth1r	Mettl7b	Cox7a2	Grm6	Gnas
Cd63	Mgst1	Cox7b	Grm7	Gnb1
Cd86	Mrc1	Cpd	Has1	Gnpat
Lifr	Nat8	Cpt1a	Hcn2	Got1
Slc1a2	Pgrmc1	Cpt1c	Hepacam	Grwd1
Itgav	Pigr	Cr1l	Hmgcr	H1f0
Stt3a	Pkhd1	Creld1	Hsd17b12	H2afx
Tnfrsf4	Por	Csgalnact2	Hsd17b12â€‚	H2afy
Cnr1	Ppib	Csmd1	Hyou1	H2afz
Ccr7	Prpsap2	Csmd3	Icam5	Haus1
Emp1	Rabgap1	Cspg4	Igsf8	Hibch
Cnr2	Retsat	Cspg5	Il18rap	Hipk1
Ednrb	Rnase4	Cx3cl1	Il1rapl1	Hist1h1b
Slc11a2	Rpn1	Cx3cr1	Itgae	Hist1h1c
Clec10a	Scamp3	Cxadr	Itgav	Hist1h2bc
Ltbr	Sec11c	Cyb5a	Itpr1	Hist1h4a
P2rx1	Sec22b	Cyb5b	Itpr2	Hist2h2aa1
Ccr4	Slc17a3	Cyb5d2	Jph2	Hnrnpa2b1
Adcy9	Slc22a20	Cyb5r1	Kcna2	Hnrnpf
Lum	Slc27a2	Cybc1	Kcnc3	Hnrnpk
Slc1a1	Slc27a5	Cyc1	Kcnd2	Hnrnpu
Slc1a5	Slc35g1	Cyp20a1	Kcnj3	Hsdl1
S1pr2	Slc4a1	Cyp2s1	Kcnma1	Hspb1
Efnb1	Slc4a5	Cyp46a1	L1cam	Hspb8
St3gal1	Slc7a6	Cyp7b1	Lamp3	Iqgap1
Ephb3	Stbd1	D630045J12Rik	Lingo1	Iscu
Ephb4	Surf4	Dad1	Lingo2	Ivd
Ephb2	Tmed10	Dag1	Lpgat1	Klhl9
Slc12a2	Tmed4	Daglb	Lrp1	Krt17
Pltp	Tmprss4	Dcbld2	Lrrc4c	Krt18
Ncan	Ugt1a1	Dcc	Lrrc8a	Krt35
Aqp4	Ugt1a6b	Ddost	Lrrc8c	Krt7
Tyro3	Ugt2a3	Ddr1	Lrrtm2	Lamtor2
Cdh5	Ugt2b1	Degs1	Lsamp	Ldb3
Cdh11	Ugt2b34	Derl1	Ltbp1	Ldha
Dsc2	Ugt2b36	Dgat1	Mag	Ldhb
Entpd1	Ugt2b37	Dhcr24	Marchf5	Lmna
Cckbr	Ugt2b5	Dhcr7	Masp2	Lmnb2
Cxcr7	Ugt3a2	Dhodh	Mboat7	Lnp
Cd38	A1cf	Dhrs3	Mfn2	LOC110333933
Slc1a3	Abce1	Dhrs7b	Mgst3	Lrrc10
St14	Acaca	Dipk1a	Mlc1	Lyrm5
Smo	Acat2	Dipk1b	Mog	Maob
Psca	Acin1	Disp2	Mtch2	Mcfd2
Ncstn	Acly	Dnajb14	Mtco2	Mdh1
Ctns	Aco1	Dner	mt-Cytb	Mdh2
B3gat3	Acox1	Dolk	Mtdh	Mmab
Smpdl3b	Acsl1	Dolpp1	Myo18a	Mpc2
Tlr8	Acta1	Dpy19l1	Myo5a	Mrpl17
Lrrn4	Actb	Dpy19l3	Nat14	Mrpl2
Lman2l	Actn1	Dtna	Ncam1	Mrpl21
Mdga2	Actr3	Ebp	Ncam2	Mrpl28
Megf8	Adh1	Ece1	Ncan	Mrps26
Itga11	Adh5	Ecel1	Nceh1	Mrps31
Lpar1	Adk	Ednrb	Ncstn	Mrps5
Cacng7	Agl	Efna3	Ncstnâ€‚	Msrb2
Gabrb3	Agmat	Efnb1	Nectin1	Mut
Npr3	Ahcy	Efnb2	Neo1	Mycbp2
Lrig1	Ahsg	Efnb3	Nfasc	Myh6
Adcyap1r1	Akr1a1	Egfr	Nkain4	Myh7b
Plxna1	Akr1c14	Ei24	Nlgn1	Myl2
Plxna2	Akr1c6	Elapor2	Nlgn2	Myl3
Dcc	Akr7a5	Elfn1	Nlgn3	Mylpf
Chl1	Alb	Elfn2	Nmbr	Myo1c
Stim1	Aldh1l1	Emb	Nptn	Myoz2
Hfe	Aldh2	Emc1	Nptxr	Nccrp1
Cdh10	Aldh8a1	Emc3	Nrcam	Ncl
Slc8a1	Aldh9a1	Emc4	Nrxn1	Ndufa12
Erbb2	Aldob	Emc6	Nrxn3	Ndufa2
Gaa	Alyref	Emd	Ntm	Ndufa5
Sgcd	Anp32a	Eng	Ntrk2	Ndufa7
Sgcb	Aox3	Enpep	Olfr1	Ndufa9
Tnfrsf26	Ap1b1	Enpp1	Olfr1018	Ndufab1
Ano9	Ap1m1	Enpp4	Olfr157	Ndufaf7
Nptn	Ap1s1	Enpp6	Osbpl8	Ndufs1
Fap	Ap2a2	Entpd1	Ost4	Ndufs2
Cdh6	Ap2m1	Entpd2	P2ry12	Ndufs3
Nrp1	Apoa1	Entpd4	Pcdh1	Ndufs5
Atp1b3	Apoe	Epha4	Pcdh15	Ndufs8
Anpep	Arcn1	Epha7	Pcdh7	Ndufv1
Cmklr1	Arg1	Ephb1	Pcdh9	Ndufv2
Adra1b	Arpc4	Ephb2	Pde2a	Nebl
Cxadr	Asl	Ephb3	Pirb	Nedd4l
Alk	Ass1	Ephb6	Pld3	Nes
Sirpa	Atad1	Erbb4	Plp1	Nlrx1
Neo1	Atp5a1	Ergic1	Plpp3	Nmnat3
Dgcr2	Atp5b	Ergic3	Plppr4	Nomo1
Il6st	Bhmt	Ermp1	Plxna1	Npm1
Cd80	C4b	Esam	Plxna4	Nras
Itga4	Calm1	Esyt1	Plxnb1	Nup155
Csf2ra	Calr	Esyt2	Plxnc1	Obscn
Axl	Capza2	Evi2a	Plxnd1	Olfm3
Grin2b	Capzb	Exog	Podxl2	Oxct1
Hmgcr	Car3	Ext2	Praf2	Pdcd6ip
Egfr	Cat	Extl2	Prnp	Pdk4
Adra2a	Ccdc60	F11r	Prr7	Pdp1
Adcy6	Ccdc93	F3	Prrt1	Pet100
Cacna1c	Cct2	Faah	Psap	Pfkl
Ryk	Cct3	Fads1	Ptprd	Phb
Ly9	Cct4	Fads2	Ptprf	Phb2
Aqp1	Cct5	Fads3	Ptprg	Pkm
Pdcd1	Cct6a	Faim2	Ptprs	Plec
Muc1	Cct7	Fam162a	Ptprz1	Plin5
Cacna1s	Cct8	Fam163b	Reep2	Ppia
Tek	Cdkal1	Fam171a2	Reep5	Ppif
Epha4	Ces1g	Fam171b	Rhot1	Prdx5
Epha2	Ces2e	Fam210a	Robo1	Prx
Cxcr5	Ces2h	Fam210b	Rpn1	Ptges2
Ptprg	Cfl1	Fam234a	Rpn2	Pura
Igsf9	Clint1	Fam234b	Rtn4	Rab10
Clu	Clta	Fam241b	Ryr2	Rab11b
Igf2r	Cltb	Far1	S1pr1	Rab14
Cntn3	Commd3	Fas	Sacm1l	Rab18
Cd244	Commd9	Fat3	Scara3	Rab2a
Lgals3bp	Copa	Fcgrt	Sccpdh	Rab3b
Pecam1	Copb1	Fermt2	Scn1a	Rab5a
Cd36	Copb2	Fgfr1	Scn2a	Rala
Slc7a1	Cope	Fgfr2	Sdk1	Rap1a
B4galnt1	Cps1	Fgfr3	Sec22b	Rars2
Slc45a4	Cryz	Fibcd1	Sema4a	Rdx
Ptchd1	Csad	Fis1	Sema6a	Rhoa
Cd84	Cstf2t	Fitm2	Sema7a	Rmdn1
Prtg	Ctdsp1	Fkbp8	Serpina11	Rmnd1
Edem3	Cth	Flvcr2	Sez6l2	Rpl18
Tctn2	Ctsb	Fmo1	Sirpa	Rpl22
Cd163	Ctsh	Fmo2	Slc12a5	Rpl23a
Pilrb2	Cyp19a1	Fndc3a	Slc16a1	Rpl5
Cdon	Cyp2c29	Fndc3b	Slc17a7	Rps11
Tmem104	Cyp2c50	Fut8	Slc1a1	Rps19
Milr1	Cyp2c54	Fxyd1	Slc1a2	Rras
Entpd7	Cyp2c67	Fxyd6	Slc1a3	Sdha
Sppl2b	Cyp2d9	Fzd2	Slc1a4	Slc25a11
Disp1	Cyp3a13	Fzd3	Slc23a2	Slc25a12
Stt3b	Dars	Fzd4	Slc24a2	Slc25a13
Mpzl1	Dbi	G6pc3	Slc24a4	Slirp
Ttyh2	Ddt	Gabbr1	Slc25a3	Smc4
Qsox2	Ddx17	Gabra1	Slc25a4	Smg1
Fndc4	Ddx6	Gabra2	Slc27a4	Snrpd3
Tmem63b	Dhrs1	Gabra5	Slc29a4	Sptbn1
Cnnm2	Dhx9	Gabrb1	Slc2a1	Sqstm1
Slc17a7	Dlat	Gabrb2	Slc2a3	Ssbp1
Lrrn4cl	Dlgap2	Gabrb3	Slc30a3	Suclg1
Cd96	Dnaja1	Gabrd	Slc32a1	Synpo2l
Slc38a5	Dnaja4	Gabrg2	Slc38a3	Tcap
Hgsnat	Dnajc15	Gabrg3	Slc39a12	Timm10
Tmem110	Dnajc3	Galnt1	Slc3a2	Timm13
Sdk1	Dnpep	Galnt11	Slc44a1	Tln1
Slc22a23	Dpyd	Galnt13	Slc44a2	Tnks1bp1
Gxylt1	Dpys	Galnt17	Slc4a10	Tnnt2
Slc2a13	Dstn	Galnt18	Slc4a4	Tomm40l
Odz4	Echs1	Gdpd1	Slc4a8	Tomm5
Tmem26	Eef1b2	Gfra2	Slc6a1	Tpm1
Pxdn	Eef1d	Ggt1	Slc6a11	Trim72
Thsd4	Eef1g	Ghitm	Slc7a8	Ttn
Pgap1	Eef2	Gjb1	Slc8a1	Ucp3
Prom2	Ehd3	Gjb2	Slc8a2	Uqcrc2
Ermp1	Eif2s1	Gjb6	Slc9a6	Uqcrfs1
Grm5	Eif3a	Gjc3	Slc9a8	Usp24
Itgad	Eif3b	Glg1	Slitrk1	Vcl
Itga1	Eif3d	Glra3	Smpd2	Vdac2
Ece1	Eif3e	Glrb	Sppl2a	Vdac3
Sez6l2	Eif3f	Gnptab	St3gal4	Vps35
Hepacam2	Eif3h	Golga5	Stra6	Vwa3a
Clec12a	Eif3j1	Golm1	Stx1a	Wwc2
Lrig2	Eif3k	Golm2	Stx1b	Znf541
Scn2b	Eif3l	Golt1b	Sv2a	Epb41l2
Slc4a10	Eif3m	Gosr1	Sv2b	Pgk2
Lrrc8b	Eif4a1	Gosr2	Syn2
Fut10	Eif4b	Gp5	Syngr3
Tmem2	Eif4g1	Gpaa1	Syp
Gpr39	Eif5a	Gpat4	Syt1
Cdcp1	Elavl1	Gpm6a	Syt2
Slc5a6	Eno1	Gpr101	Syt5
Atp13a3	Ephx1	Gpr158	Syt7
Sema5b	Ephx2	Gpr161	Tecr
Adora2b	Eprs	Gpr162	Tinagl1
Klra2	Erh	Gpr180	Tmem30a
Ptprn	Erlin2	Gpr26	Tmem33
Lama2	Erp44	Gpr37	Tmprss11c
Itgae	Esd	Gpr37l1	Tomm22
P4ha1	Etv6	Gpr89	Tpbg
P4ha2	Fabp5	Gprc5b	Trhde
Slc30a1	Fasn	Gramd1a	Trpv2
Epha1	Fbp1	Gramd1b	Tspan2â€‚
Igf1r	Fgg	Gramd4	Tspan7
Marco	Fmn2	Gria1	Ttyh1
Calcr	Fntb	Gria2	Ttyh3
Ly75	Frem3	Gria3	Tyro3
Mertk	Fus	Grid2	Upk3a
Il12rb1	G3bp1	Grik2	Vamp2
Tnfrsf8	Gapdh	Grik3	Vmn1r217
Ggt1	Gas7	Grik5	Vmn2r32
Il17ra	Gcdh	Grin2a	Wfs1
Cd6	Gdf11	Grin2b	Xk
Scarb1	Gigyf2	Grin2d	Cacna1a
Tmpo	Glo1	Grm1	Rtn3
Adam9	Glrx3	Grm2	Scamp5
Il18r1	Glud1	Grm3	Abi1
Ptch1	Glul	Grm4	Abi2
Astn1	Gm4963	Grm5	Acat1
Cp	Gm8764	Grm7	Acbd3
Il10rb	Gnb2	Grm8	Acly
Psap	Gnmt	Hbegf	Aco2
Cntn2	Gpd1	Hcn1	Acp1
Bcan	Gphn	Hcn2	Acsbg1
Mme	Gpi1	Hcn3	Acta1
Gp49a	Gpx1	Hcn4	Actbâ€‚
Cd53	Gsta3	Hepacam	Actn1
Ppap2a	Gstm1	Heph	Adcyap1
Cd37	Gstp1	Herpud2	Add1
Alcam	Gstz1	Hhatl	Add2
Nt5e	Gulo	Higd2a	Agk
Erbb4	Gvin3	Hm13	Ahnak2
Glg1	Gys2	Hmox2	Aim2
Emr1	H1f0	Hsd11b1	Alb
Fcgrt	H1f4	Hsd17b12	Aldh2
Ednra	H2aj	Hsd17b7	Alg2
Grid2	H2az1	Htr1a	Alox15
Grid1	H2bc11	Htra2	Amph
Il1rap	H2bc13	Icam5	Angptl1
Cd47	H2bc15	Icoslg	Ank2
Itga7	H2bc7	Ifitm3	Anks1b
Itga6	H3c11	Igf1r	Anxa11
Lag3	H3c8	Igf2r	Anxa7
Lrrn1	H4c14	Igsf1	Anxa8
Adam12	H4c4	Igsf3	Ap2a1
Mrc1	Haao	Igsf8	Ap2a2
Fgfr3	Hal	Il1rap	Ap2b1
Postn	Hba-a1	Il1rapl1	Ap2m1
Pdpn	Hdgfl1	Il1rapl2	Ap3b2
Ptafr	Hdlbp	Il6st	Ap3m2
Pon2	Hgd	Ilvbl	Apba1
Dag1	Hgs	Insr	Apba2
Sema4b	Hint1	Islr2	Arf1
Cd180	Hmgb1	Itfg1	Arfgef2
Scn9a	Hmgcs2	Itga1	Arl8b
Siglec1	Hnrnpa0	Itga3	Arpc3â€‚
Slc26a2	Hnrnpa1	Itga7	Asxl2
Syp	Hnrnpa2b1	Itgb1	Atp5c1
Tspan7	Hnrnpa3	Itgb2	Atp5f1a
Tgfbr2	Hnrnpab	Itgb3	Atp5f1b
Tgoln1	Hnrnpc	Itgb5	Atp5pb
Tfrc	Hnrnpd	Itm2b	Atp5po
Itga2	Hnrnpf	Itm2c	Atp6v1a
Itga3	Hnrnph1	Itpr1	Atp6v1b2
Eng	Hnrnpk	Itpr2	Atp6v1c1
Cd33	Hnrnpl	Itpr3	Atp6v1d
Gdpd5	Hnrnpm	Iyd	Atp6v1e1
Hepacam	Hnrnpu	Jagn1	Atp6v1h
Sema4c	Hp	Jam2	Bcs1l
Bst1	Hpd	Jam3	Bsn
Lilrb4	Hsd17b4	Jph1	Btbd17
Tm4sf1	Hsd3b3	Jph3	Cacna2d2
Cd34	Hsp90ab1	Kcna1	Cacna2d3
Mc2r	Hsp90b1	Kcna2	Cacnb4
Car4	Hspa4l	Kcna4	Camk2d
Mrc2	Hspa5	Kcna5	Camk2g
Ptprj	Hspa8	Kcna6	Camkv
Ptprd	Idh1	Kcnb2	Cap1
Atp2a3	Igsf10	Kcnc2	Cap2
Wnt8a	Iigp1	Kcnc3	Capza2
St8sia1	Inmt	Kcnc4	Cask
St8sia3	Iqce	Kcnd1	Cct3
Procr	Iqgap2	Kcnd2	Cfap57
Tgfbr1	Khk	Kcnd3	Cfl2
Cr1l	Krt10	Kcnh1	Cit
Grm7	Krt18	Kcnh5	Ckb
D630045J12Rik	Krt19	Kcnh8	Ckm
Atg9a	Krt75	Kcnip3	Clasp2
Elfn2	Krt79	Kcnj11	Clta
Cnnm4	Krt8	Kcnj2	Cnksr2
Nlgn2	Lap3	Kcnj3	Cnp
Gnptab	Las1l	Kcnj4	Cntfr
Myorg	Lca5	Kcnj6	Cntn4
Sv2c	Ldha	Kcnj9	Cntn5
Thsd7a	Lgals9	Kcnk1	Coch
Sidt1	Lrba	Kcnk4	Col15a1
Boc	Mars1	Kcnma1	Col4a1
Antxr2	Mat1a	Kcnmb4	Copb1
Megf10	Matr3	Kcnn2	Copg2
Enpp3	Mdh1	Kcnn3	Coro1a
Gpr126	Mdh2	Kcnq3	Cox5a
Scap	Me1	Kdelr1	Cpne6
Lingo3	Mki67	Kdsr	Cpne9
Tmem132e	Mthfd1	Kirrel3	Crtac1
Glt8d1	Mttp	Krtcap2	Cs
Frem2	Mug1	Lama1	Ctnna2
Dpp10	Mup1	Lama2	Ctnnb1
Tmem130	Mup3	Lamp1	Ctnnd2
Sez6l	Mup6	Lamp5	Ctsa
Casc4	Mvp	Large1	Cttnbp2
Slc39a10	Naca	Lbr	Cyfip1
Ttyh3	Nampt	Lclat1	Cyfip2
Txndc15	Napa	Ldlr	Cyrib
Ano6	Nbea	Lemd2	Cytip
Pigs	Ncl	Lemd3	Dab2ip
Cachd1	Ndrg2	Leprotl1	Dapk1
Slc46a1	Nme2	Letm1	Dars1
Tmeff1	Nono	Letm2	Dbn1
Marchf4	Npm1	Letmd1	Dclk1
Sort1	Nsf	Lhfpl4	Dctn1
Atp1a3	Nupl2	Lifr	Dctn2
Rhbdf1	Otc	Lingo2	Ddhd1
Sdk2	P4hb	Lman1	Ddx1
Ntrk3	Pa2g4	Lmbr1	Ddx39a
Npr2	Pabpc1	Lmbrd1	Ddx3x
Slc44a1	Pah	Lmbrd2	Dgkz
Cd200r4	Papss2	Lmf1	Diras2
Chsy1	Park7	Lmf2	Dlat
Igsf3	Pbld1	Lmtk3	Dld
Nemp1	Pcbp1	Lnpep	Dlg1
Cspg5	Pcbp2	Lnpk	Dlg2
Slc39a14	Pde4a	Lpar1	Dlg4
Mgat5b	Pdhb	Lpcat1	Dlst
Slc39a4	Pdia3	Lpcat2	Dmtn
Tmc6	Pdia4	Lpcat3	Dmxl2
Casd1	Pdia6	Lpcat4	Dnaja4
Robo2	Pdzk1	Lrfn1	Dnm1
Igsf1	Pgam1	Lrfn2	Dnm1l
Btla	Pgk1	Lrfn3	Dnm2
Sez6	Pgm1	Lrfn5	Dnm3
Vtcn1	Pgm2	Lrig1	Dpm1
Wbscr17	Picalm	Lrp1	Dpysl2
Gpr125	Pklr	Lrp1b	Drg1
Fras1	Pls1	Lrp4	Dscaml1
Gabbr2	Pnp	Lrp8	Dusp3
Pcdh19	Pon1	Lrrc24	Dync1h1
Lrfn2	Pon3	Lrrc4	Dync1li2
Lphn1	Ppia	Lrrc4b	Echs1
Lphn3	Prdx1	Lrrc4c	Ecpas
Plxna4	Prdx5	Lrrc59	Eef1a1
Amica1	Prdx6	Lrrc8a	Eef1a2
Mogs	Prpsap1	Lrrc8c	Eef1g
Slc20a2	Prrc1	Lrrc8d	Eef2
Hs6st2	Psma1	Lrrn1	Ehd3
Impad1	Psma2	Lrrtm1	Eif2s1
Tmem106c	Psma3	Lrrtm2	Eif3a
Kirrel	Psma4	Lrrtm3	Eif4g1
Lrrc8a	Psma6	Lrrtm4	Eno2
Rhbdf2	Psma7	Lrtm2	Enpp7
Tspan18	Psmb1	Lsamp	Epb41l3
Gpr176	Psmb3	Lsmem1	Eprs1
Chst2	Psmb4	Lsr	Erc2
Tmem106b	Psmb6	Ly6e	Erlin2
Mppe1	Psmc1	M6pr	Erp29
Lrfn4	Psmc2	Maco1	Exoc2
Crb2	Psmc3	Mag	Fam126a
Tnc	Psmc4	Magt1	Fam178b
Astn2	Psmc5	Mal2	Farp1
Ece2	Psmc6	Man1a1	Fasn
Amigo1	Psmd11	Man1a2	Fcho1
Bai3	Psmd12	Man1b1	Fgd5
Slitrk4	Psmd2	Man2a1	Fgg
Slitrk2	Psme1	Maneal	Flot1
Nfasc	Psme2	Marchf5	Fscn1
Nrcam	Ptbp1	Marchf6	Gad1
Mgat4b	Ptges3	Mas1	Gad2
P2ry10	Ptk2b	Mavs	Gcn1
Plppr1	Pzp	Mboat2	Gfap
Pld4	Qdpr	Mboat7	Git1
Slc6a15	Rap1a	Mcam	Gna11
Tmtc4	Rars	Mccc1	Gna13
Sv2b	Rbbp6	Mcoln1	Gnai1
Lair1	Rdh11	Mcu	Gnai3
Slco4c1	Rdh7	Mcub	Gnao1
Slc38a9	Rfx3	Mdga2	Gnaq
Synpr	Rgn	Megf10	Gnas
Pomt2	Rida	Megf9	Gnaz
Efcab14	Rnf123	Mertk	Gnb1
Ostm1	Rp1	Mest	Gnb2
Tacstd2	Rpl10	Mfap3	Gnb5
Tmem117	Rpl11	Mfap3l	Gng2
Tm9sf4	Rpl13	Mff	Gpd1l
Megf9	Rpl13a	Mfn2	Gphn
Mfsd8	Rpl14	Mfsd10	Grk6
Lrrc24	Rpl15	Mfsd2a	Gstm1
Tmem108	Rpl18	Mfsd4a	Gstm5
Tmem30b	Rpl18a	Mfsd5	Hadh
Serinc5	Rpl19	Mfsd6	Hadha
Ppm1l	Rpl21	Mgat1	Hapln1
Ano1	Rpl22	Mgat2	Hapln4
Nagpa	Rpl23	Mgst3	Hbb-b1
Tm2d3	Rpl23a	Mia2	Herc2
Itih5	Rpl24	Mia3	Hgs
Sun2	Rpl27	Micos10	Hip1
Tspan9	Rpl27a	Miga2	Hnrnph2
Ptk7	Rpl28	Minar2	Hsd17b4
Tmem87b	Rpl29	Mlec	Hsp90aa1
Nceh1	Rpl3	Mmd2	Hsp90ab1
Lpar4	Rpl30	Mme	Hsp90b1
Dse	Rpl31	Mmgt1	Hspa4
Lsamp	Rpl35	Mogs	Hspa5
Cadm2	Rpl37a	Mospd1	Hspa8
Slc9a7	Rpl4	Mospd2	Hspa9
Olfm2	Rpl5	Moxd1	Hspd1
Hspa13	Rpl6	Mrs2	Htt
Lpar6	Rpl7	Mtarc2	Iars1
Ckap4	Rpl7a	Mtatp8	Ica1
Fat3	Rpl9	Mtch1	Igsf21
Igdcc3	Rplp0	Mtch2	Immt
Tmem67	Rplp1	Mtco2	Ina
Kirrel3	Rplp2	mt-Co3	Iqsec1
Slc18a2	Rps10	Mt-Cyb	Jup
Tmem195	Rps11	Mtdh	Kcnab2
Slc43a1	Rps12	Mtnd1	Kctd12
Enpp4	Rps13	Mtnd3	Kctd13
Slc4a7	Rps14	Mtnd4	Kctd16
Ust	Rps15	Mtnd4l	Kctd19
Acaa2	Rps16	Mtnd5	Krt5
Eda2r	Rps17	Mtx1	Kif13b
Clptm1l	Rps18	Mul1	Kif15
Tmem62	Rps19	Mxra7	Kif2a
Tmem87a	Rps2	Myadm	Kif5b
Pigt	Rps20	Myo9a	Kifap3
Tmx3	Rps21	Myorg	Kras
Slc44a2	Rps23	Nalcn	Krit1
Epha10	Rps24	Nat14	Krt1
Fam234b	Rps27a	Nat8l	Krt19
Nlgn3	Rps27l	Ncam1	Krt2
Slc9a9	Rps28	Ncam2	Krt73
Lrrtm3	Rps3	Nceh1	Krt79
Nipal4	Rps3a1	Ncln	Lama3
Itfg3	Rps4x	Ncstn	Lama4
Lnpep	Rps5	Ndc1	Lancl1
Slc39a6	Rps6	Ndufa1	Lancl2
Myo9a	Rps7	Ndufa13	Ldhaâ€‚
Robo4	Rps8	Ndufa3	Ldhb
Lmf2	Rps9	Ndufa4	Lgi1
Gpr158	Rpsa	Ndufb11	Lgi3
Lmbrd2	Samhd1	Ndufb4	Llgl2
Muc15	Scp2	Ndufb5	Lonp1
Emc1	Sdccag8	Ndufb6	Lonp2
Elfn1	Sds	Ndufb8	Lrba
Fam26f	Sec13	Ndufc2	Lrpprc
Podxl2	Sec16b	Ndufs4	Lrrc7
Lrp11	Sec23a	Ndufs7	Lsg1
Ephb1	Sec24a	Neo1	Ly6h
Tmem63c	Sec24c	Neto1	Lyz1
Tmem132c	Sec24d	Neto2	Macf1
Slc38a2	Sec31a	Nfasc	Madd
Sulf2	Selenbp1	Ngfr	Map1a
Ltbp1	Serpina1c	Nipa1	Map1b
Fkrp	Serpina1e	Nlgn1	Map2
Slc24a4	Serpina3k	Nlgn2	Map4
Mbtps2	Serpina3m	Notch2	Map7
Car12	Setbp1	Npc1	Mapk1
Sidt2	Sfpq	Npdc1	Mapt
Disp2	Skor1	Npr2	Mark1
ORF61	Snd1	Nptn	Mark2
Cd209b	Snrpd1	Npy2r	Mbp
Plxnb1	Snx5	Ostc	Mdh2
Dner	Sod1	Pacc1	Mgll
Lphn2	Sord	Pgap4	Mlf2
Sulf1	Spr	Pip4p1	Mpc2
Slco4a1	Spta1	Pip4p2	Mpp1
Lmbrd1	Srsf1	Plgrkt	Mpp1â€‚
Slc5a11	Srsf10	Plppr2	Mpp2
Galntl4	Srsf2	Plppr3	Mpp6
Evc2	Srsf5	Plppr4	Mrpl18
Unc5b	Suclg1	Plppr5	Msh2
Unc5a	Sympk	Retreg1	Mthfd1l
Lrrc25	Syncrip	Retreg2	Mtmr1
Gpr56	Tagln2	Retreg3	Mtor
Slc38a1	Tbx10	Rmdn2	Muc6
FRRS1	Tcp1	Romo1	Mug2
Abca9	Tex14	Rusf1	Myh10
Cd226	Tkfc	Saraf	Myh14
Ltbp4	Tkt	Shisa6	Myh9
Colec12	Tpi1	Slc35f6	Myl6
Fndc5	Tpp2	Smdt1	Napa
Mcoln2	Tpt1	Smim8	Nbea
Fam151a	Tra2b	Soga3	Ncdn
Ace2	Ttc28	Stum	Ndp
Slc29a4	Ttr	Sun1	Ndufs1
Pttg1ip	Tuba1b	Sun2	Ndufv1
Ero1l	Tuba1c	Syne1	Nedd4
Kcnc4	Tuba4a	Syngr1	Nefh
Tmed4	Tubb4a	Syngr3	Nefl
Tctn3	Tubb4b	Synpr	Nefm
Bst2	Tubb5	Syp	Negr1
Mcam	Txndc5	Sypl1	Nf1
Igsf8	Ubxn6	Sypl2	Ngef
Clmp	Ugdh	Syt1	Nipsnap1
Slco3a1	Ugp2	Syt10	Nipsnap2
Abca3	Upb1	Syt11	Nme1
Cd109	Urah	Syt13	Npepps
Cadm4	Uroc1	Syt2	Npm1
Mgat5	Usp24	Syt3	Nptx1
Lrrc8c	Vcp	Syt5	Nras
Cadm1	Vps26a	Syt9	Nsf
Slc6a8	Vps26b	Syvn1	Ntng1
Clptm1	Vps35	Tap1	Ntng2
Tmprss4	Washc1	Tapt1	Nufip2
Mrgprf	Washc3	Tbc1d20	Obscn
Ncln	Ywhae	Tecr	Ogdh
Tapbpl	Ywhag	Tex2	Ogt
Atp1a1	Ywhaq	Tfrc	Olfm1
Tmem5	Ywhaz	Tgoln2	Omg
Cd276	Zbtb4	Timm17a	Opa1
Calhm2	Zcwpw1	Timm21	Opcml
Tmem30a	Atp2b1	Timm22	Osbpl1a
Pofut2	Ddrgk1	Timm50	Ovgp1
Gpr98	Flvcr1	Timmdc1	Pabpc1
Cdhr1	LOC547349	Tlcd4	Pacsin1
Cacng8	Myofâ€‚	Tlr3	Pcbp1
Cacng6	Tmtc3	Tm2d1	Pclo
Cspg4	Tmx4	Tm7sf2	Pdcd6ip
Sorcs3	Abca13	Tm9sf3	Pdha1
Lrp4	Abca3	Tmbim1	Pdhb
Havcr2	Abcb6	Tmbim6	Pdia3
Clec2d	Acp2	Tmcc1	Pdia6
Slc12a5	Adam8	Tmcc2	Pebp1
Abca7	Adam9	Tmcc3	Peli2
Fgfrl1	Ager	Tmed10	Pex5l
Slc44a4	Aph1a	Tmed2	Pfkl
Lrp5	App	Tmed3	Pfkp
Yipf1	Atp11a	Tmed4	Pgam1
Slc39a8	Atp12a	Tmed5	Pi4ka
Slc15a4	Atp6ap1	Tmeff1	Pip4k2b
Tmem150A	Atp6v0a1	Tmeff2	Pip5k1a
Golm1	Atp7a	Tmem106b	Pip5k1c
St3gal4	Atp8a1	Tmem109	Pitpnm1
Rpn1	Cd180	Tmem115	Pitpnm3
Tmem63a	Cd68	Tmem120a	Pkhd1l1
Slco1a5	Cd9	Tmem126a	Pkm
Celsr3	Clcn5	Tmem126b	Plcg1
Dcbld2	Clcn7	Tmem127	Plxnb2
Plxdc1	Coa3	Tmem130	Ppfia3
Gpr124	Colec12	Tmem138	Ppfia4
Lrp1	Cox4i1	Tmem141	Ppp1cc
Scpep1	Cox6c	Tmem143	Ppp1r9b
B3galnt1	Csf1r	Tmem147	Ppp2r1a
Slc35a5	Ctsd	Tmem14c	Ppp3ca
Tor1aip1	Cyba	Tmem151b	Ppp3cb
Mgat2	Cybb	Tmem160	Prdx1â€‚
Slc44a3	Dad1	Tmem161a	Prdx6
Tspan2	Ddost	Tmem161b	Prex1
Tmem132a	Dnajc5	Tmem163	Prkaca
Abhd14a	Dst	Tmem165	Prkar2a
Steap4	Enpp4	Tmem167a	Prkar2b
Csmd1	Evi2b	Tmem168	Prkca
Slc12a6	Fcer1g	Tmem169	Prkcb
Esam	Fcgr2	Tmem175	Prkcg
Slc24a6	Fcgr3	Tmem176b	Prpf6
Mcoln1	Frrs1	Tmem178a	Psd
Tspan1	Glg1	Tmem179	Psdâ€‚
Nptxr	Gpnmb	Tmem186	Psmb2
Gpr37l1	Gpr84	Tmem198	Psmc5
Ggt7	Grn	Tmem200a	Psmc6
Epcam	H2-D1	Tmem201	Psmd1
Ppap2b	H2-L	Tmem205	Psmd12
Nlgn1	Hexa	Tmem209	Psmd2
Tmed9	Hgsnat	Tmem222	Ptk2b
Itfg1	Il2rg	Tmem223	Pygm
Eif2s2	Ilvbl	Tmem248	Rab14
Chst12	Itgb2	Tmem256	Rab18
Tm2d1	Itm2b	Tmem260	Rab21
Slc12a9	Itm2c	Tmem30a	Rab2a
Cadm3	Kct2	Tmem33	Rab2b
Trem2	Lamp1	Tmem35a	Rab35
Cntnap4	Lgals3bp	Tmem38a	Rab39b
Gpnmb	Lrp10	Tmem41a	Rab3a
Slc24a3	Man2a1	Tmem43	Rab3b
Lrrc4	Mcoln2	Tmem47	Rab3câ€‚
Ntm	Mfsd12	Tmem50a	Rab3gap2
Pcdh15	Mogs	Tmem50b	Rab5a
Slc5a5	Mpeg1	Tmem51	Rab5bâ€‚
Ssr2	Msr1	Tmem59	Rab7a
Tspan31	Mtco2	Tmem59l	Racgap1â€‚
Atp6v0e	Myo5b	Tmem62	Rack1
Pcyox1	Napsa	Tmem63a	Rap1a
Cldnd1	Ncstn	Tmem63b	Rap2a
Tmem9	Ndufa13	Tmem63c	Rap2b
Nrxn1	Ndufa4	Tmem65	Rapgef2
Moxd1	Npc2	Tmem67	Raph1
Ssr1	Nrp1	Tmem68	Rars1
Antxr1	P2rx4	Tmem69	Rasa4
Raet1e	Pacc1	Tmem87a	Rasd2
Naalad2	Pip4p1	Tmem87b	Rasgrf2
Vasn	Pip4p2	Tmem9	Rgs6
Lingo1	Pld4	Tmem94	Rgs7
Ttyh1	Plekhb2	Tmem97	Rgs7bp
Mfap3l	Plxna1	Tmem9b	Rhob
Dcbld1	Psap	Tmtc3	Rims1
Sun1	Ptprc	Tmtc4	Rims3
Cd164l2	Rnf13	Tmx1	Rock2
Prss23	Rnf149	Tmx2	Rph3a
Tmem206	Rtn4	Tmx3	Rpl10
Slamf9	Sdcbp	Tmx4	Rpl18aâ€‚
Dnase1l1	Sec61a1	Tnfrsf21	Rpl6
Apmap	Sec61b	Tomm20	Rps10
Jam3	Serinc1	Tomm22	Rps16
Tspan13	Serinc3	Tpcn1	Rps18
Gpr172b	Sirpa	Tram1	Rps24
Mfsd2a	Slc15a3	Trhde	Rps3
Ppap2c	Slc25a3	Trhr	Rps4x
Rpn2	Slc25a4	Trpc1	Rps5
Lman2	Slc25a5	Trpc4	Rps7
Slc34a2	Slc31a1	Trpc5	Rps9
Tm9sf1	Slc35f6	Trpv2	Rpsa
Mxra8	Slc36a1	Tspan13	Samm50
Susd2	Slc38a2	Tspan14	Sbf1
Plxdc2	Slc38a7	Tspan15	Sdha
Cd302	Slc39a4	Tspan18	Sec23ip
Slc38a3	Slc48a1	Tspan2	Septin11
Cd274	Slc7a8	Tspan33	Septin7
Chst7	Smpdl3b	Tspan6	Septin8
Slco1a4	Snx2	Tspan7	Sh3gl2
Trpv4	Spns1	Tspan9	Sh3glb2
Mettl9	Sppl2a	Ttyh1	Shank2
Tlr1	Stard3	Ttyh3	Shank3
Slc23a2	Stard3nl	Txndc15	Slc25a11
Sorcs2	Stx3	Tyro3	Slurp2
Glce	Stx7	Ubac2	Smap1
Slco2a1	Stx8	Ube2j1	Snap25
Tlr6	Syngr1	Ugcg	Snap47
Elovl4	Syngr2	Ugt1a6	Snap91
Fzd5	Sypl1	Ugt8	Snta1
Enpp5	Tgfbr2	Unc5a	Sod2
Tpcn1	Tlr2	Unc5b	Sptan1
Tor3a	Tlr3	Unc5c	Sptb
Clstn2	Tlr7	Unc93b1	Sptbn1
Slco1c1	Tmem106a	Uqcr11	Sptbn2
Slc15a2	Tmem176a	Uqcrq	Srgap2
Cd200r1	Tmem176b	Use1	Ssx2ip
Tmem27	Tmem192	Vamp3	Stk24
Gdpd2	Tmem30a	Vamp4	Stmn1â€‚
Tm9sf3	Tmem63a	Vamp5	Stoml2
Slamf6	Trpa1	Vamp7	Stxbp1
Asah2	Tspan14	Vamp8	Stxbp5
Icosl	Ttyh3	Vapa	Suclg1
Kdelc1	Unc93b1	Vapb	Syn1
Lrp1b	Vamp4	Vcam1	Syngap1
Jam2	Vamp7	Vkorc1	Synpo
Slc2a8	Vamp8	Vkorc1l1	Tfg
Slc29a1	Vapb	Vldlr	Tg
Panx1	Vma21	Vma21	Tgm3
Slc15a1	Vti1a	Vti1b	Thy1
Sv2a	Akap4	Wfs1	Tnr
Slc12a4	Aldh3b1	Wls	Tollip
Sppl2a	Aldoa	Xk	Tomm70a
Pigo	Anxa4	Xkr4	Tpi1
Tmem9b	Apobr	Xkr7	Tpm1
P2rx4	Aprt	Xpr1	Tppp
Gpa33	Arf1	Xxylt1	Trio
Pvrl1	Arf6	Yif1b	Ttc8
Hyou1	Arhgdia	Yipf3	Ttn
Slc5a3	Arl8a	Zdhhc17	Tubb3
Lpar2	Arl8b	Zdhhc3	Tubb4a
Bace2	Arpc3	Zdhhc5	Tubb5
Clec1b	Arsb	Zdhhc6	Tubb6
Pvrl3	Asah1	Zdhhc8	Tufm
Crim1	Atp5f1a	Zdhhc9	Ubcâ€‚
Sigirr	Atp5f1b	Zfpl1	Ubn1
Cntn6	Atp5mg	Zfyve27	Uqcrc1
Chst11	Atp6v1a	Zmpste24	Uqcrc2
Nkain4	Atp6v1c1	Zw10	Uso1
Ecel1	Atp6v1d	Abcg2	Usp14
Tlr4	Atp6v1e1	Cacna1a	Usp9x
Slamf1	Atp6v1f	Abcd2	Vac14
Tlr2	Atp6v1h	Abi1	Vars1
Sema7a	Basp1	Acadvl	Vcan
Rhag	Bicc1	Acat1	Vdac1
Itgax	Bloc1s1	Ache	Vdac2
Jag1	Bsn	Acsl1	Vdac3
Tspan3	Capg	Actn1	Vps18
Plxnb3	Cd14	Add1	Vps33a
Nup210	Cdc42	Add2	Vps35
Casr	Cdc42ep4	Add3	Vps51
Hs6st1	Cep55	Adss1	Wdfy3
Grm3	Chmp6	Agk	Yme1l1
Clec4a2	Ckb	Aifm1	Ywhae
Plxnc1	Clic1	Aifm3	Ywhag
Tnfrsf10b	Clic4	Ak1	Ywhah
Bcam	Col1a1	Ak2	Ywhaq
Clcn2	Col1a2	Aldh18a1	Ywhaz
Cd164	Col2a1	Alg2	Aak1
Celsr2	Col3a1	Alpl	Ahnak
Podxl	Coro1a	Amph	Ank3
Gabrg1	Cotl1	Anks1b	Cadps
Cdh17	Creg1	Anxa2	Hk1
Atp6ap1	Ctsa	Ap1m1	Ppp1r9a
Pign	Ctsc	Ap1s1	Synj1
Adam22	Ctss	Ap2a1	Tln2
Adam23	Cyfip2	Ap2b1
Calcrl	Cyrib	Ap2m1
Abcc5	Dlst	Ap3b1
Fzd9	Dnajb6	Ap3b2
Slc22a21	Dnase2	Ap3d1
Trpv2	Eea1	Ap3m2
Odz2	Eef1a1	Apcdd1
Odz3	Ehd4	Apoe
Mbtps1	Flna	Appl1
Atrn	Fmnl1	Appl2
Clcnka	Fth1	Arc
Sema4g	Fyn	Arf6
Pdcd1lg2	Gabarapl2	Arfgap2
Ramp3	Gba	Arfgap3
Gabbr1	Gcc2	Arfgef2
Ptgfrn	Gdi2	Arfgef3
Clcn5	Gla	Arhgdia
Slc12a7	Glb1	Arhgef2
Extl3	Gnai3	Arl8a
Slc22a5	Gnaq	Arl8b
Adam17	Gnas	Armc10
Vnn1	Gng12	Armcx2
Tpbg	Gng2	Armcx3
S1pr4	Gns	Armh3
Ggh	Golga7	Arpc2
Cdh20	Gusb	Arvcf
Cd97	H4c17	Asap1
S1pr3	Hbb-y	Asap2
Heph	Hexb	Asic1
Cpxm1	Hsp90aa1	Asic2
Ror2	Hspd1	Asphd2
Ror1	Iqgap1	Atad3
P2rx7	Irf2bp2	Atp5f1a
Large	Irgm1	Atp5f1b
Cd320	Jak1	Atp5f1c
Ptdss2	Kif16b	Atp5f1d
Dpp6	Kras	Atp5me
Ggt5	Krt13	Atp5pb
Bscl2	Krt14	Atp5pd
Robo3	Krt17	Atp5pf
Gria4	Krt2	Atp5po
Gria3	Krt34	Atp6v1b2
Slc22a4	Krt35	Atp6v1g2
Erbb3	Krt4	Atxn2l
Stab1	Krt42	B3galt6
Calcoco2	Krt5	Baalc
Ttn	Krt6a	Bad
Svep1	Krt73	Baiap2
Col6a5	Krt76	Basp1
Man2b1	Krt77	Bcar1
Rpl21	Krt82	Bckdhb
Gfra3	Krt85	Bcs1l
Phb2	Lamtor1	Becn1
Polr1a	Lamtor2	Bgn
St8sia2	Lamtor3	Bsn
Calu	Lcp1	Btbd11
Art2b	Lgals1	Btk
Tfpi	Lgals3	Cacna2d2
B3galt1	Lgmn	Cacna2d3
Rpl35a	Lipa	Cacnb2
Il27ra	Ly86	Cacnb3
Col5a1	Lyn	Cacnb4
Nid2	Man2b1	Cadps2
Igf2bp1	Man2b2	Calr
Cntfr	Manba	Camkv
Olfm1	Map1lc3b	Camlg
Tpp1	Mfge8	Cant1
Thy1	Napg	Cap1
H2-Q10	Ncf4	Cap2
Lamc1	Niban1	Capn2
Afp	Nisch	Capza2
Gfap	Nras	Capzb
Tgfb1	Pdcd6ip	Cask
Prl7d1	Pfn1	Cat
Anxa2	Phb	Cbln4
Hsp90aa1	Phb2	Cdan1
Hsp90b1	Pi4k2a	Cdc42
Col3a1	Pkm	Cdc42bpb
Alpl	Plekho2	Cdc42ep4
Ncl	Plscr1	Cdc42se2
Nid1	Plscr3	Cdk5
Ctsb	Pml	Chchd3
Cd14	Ppp2r1a	Chmp2a
Gzma	Ppt1	Chmp6
Col1a1	Ppt2	Ckmt1
Lpl	Ptgs1	Cnksr2
Plat	Ptpn6	Cnp
Fn1	Rab11a	Cnst
Hsp90ab1	Rab12	Cntfr
Timp1	Rab21	Cntn4
Gusb	Rab22a	Cog3
Rpl27a	Rab27a	Cog5
Hist1h1c	Rab31	Cog6
D1Pas1	Rab32	Cog7
Ctsa	Rab3a	Cog8
Gapdh	Rab3d	Col18a1
Eno1	Rab4b	Col4a1
Gba	Rab5b	Col4a2
Pcna	Rab6a	Col6a1
Cd48	Rab7a	Col6a2
Serpinh1	Rab7b	Copa
Hexb	Rab8a	Copb1
Pcsk2	Rab8b	Copb2
Cma1	Rab9a	Copg1
Mfge8	Rac2	Copg2
Cd24a	Rac3	Coq8b
Rpl3	Ralb	Coro1a
Col2a1	Rap2a	Cox5a
Bgn	Rap2b	Cox6b1
Mug1	Rap2c	Cplx3
Ahsg	Rc3h1	Cryab
Vtn	Rdx	Ctnna1
Thbs1	Rhoa	Ctnna2
Flt1	Rhog	Ctnna3
Rpl18	Rp2	Ctnnb1
Fbln2	Rpl10a	Ctnnd2
Col18a1	Rpl35a	Cyfip1
Stat4	Rpl38	Cyfip2
Hist1h1e	Rps15a	Cyp4f14
Hist1h1d	Rps25	Cyth3
Igfbp3	Rps3a	Dbh
Sts	Rraga	Dctn2
Atp6v1a	Rragc	Ddx19a
Pa2g4	Rras	Dennd1a
Fmod	Sar1b	Dennd5b
Rpl9	Septin2	Des
Gpc4	Septin9	Dgka
Fabp7	Serpinc1	Dgkb
Pon1	Sf1	Dhrs1
Pkm2	Slc25a11	Diras1
Efna2	Snap23	Diras2
Tango2	Snap25	Dlg1
Lrpap1	Stk11ip	Dlg2
Loxl2	Tlr13	Dlg4
Eef2	Tlr9	Dlgap1
Pcbp1	Tpd52l2	Dlgap2
Gal3st3	Tpp1	Dlgap3
Hnrnpk	Trim14	Dlgap4
Rps8	Ttll1	Dmac2l
Rps15a	Uba52	Dmxl2
Rps23	Ube2v2	Dnaja1
Snrpd2	Ubl3	Dnaja2
Rab1a	Uqcrc2	Dnaja4
Rpl32	Usp8	Dnajc16
Ybx1	Vcl	Dnm1l
Hspa8	Vdac1	Dock1
Hspd1	Vdac2	Dock4
Fgf17	Vdac3	Dpm1
Gnb2l1	Vps16	Dsg1b
Tubb2c	Vps29	Dsp
Ptprn2	Vps41	Eci1
Ap2m1	Washc5	Efr3a
Sfrs3	Wdr91	Ehd1
Prkdc	Ywhab	Ehd2
Csrp1	Epb41l2	Ehd3
Il12rb2	Abcb4	Ehd4
Gfra1	Abcc2	Elmo1
Ctsc	Abcc6	Eno1
Lama4	Abcd3	Eno2
Bmp1	Abcg8	Epb41l1
Masp1	Abhd3	Epb41l3
C1qa	Acacb	Epn1
Tubb5	Agpat2	Eps15
Rplp2	Agpat3	Erbin
Cpe	AI464131	Erc2
Notch1	Aldh6a1	Ergic2
Col6a2	Alg5	Erlin2
Bche	Amfr	Ermn
Col6a1	Ankrd46	Etfdh
Rcn1	Anpep	Exoc7
Folr2	Aqp1	Fahd1
Ptgs2	Arl6ip2	Fam126a
Hspg2	Arl6ip5	Farp2
Gdf3	Asgr2	Fat4
Mdga1	Atg9a	Fdft1
Fat4	Atl3	Fdxr
Myl12b	Atp1b1	Fech
Itprip	Atp5j2	Fibp
Pbxip1	Atp9b	Flnb
Cln5	Aup1	Flot1
Igsf10	Bcap31	Flt1
Lepre1	Bnip1	Fn1
Col12a1	C3	Frs2
Vdac2	Cacfd1	Fyn
Vdac1	Car14	Gad2
Pla2g7	Cd163	Gak
Lama5	Cd1d1	Gal3st3
Lamb2	Cd302	Gap43
Msln	Cd36	Gapvd1
Ecm1	Cd38	Gba2
Fbn1	Cdipt	Gcat
Fbn2	Ceacam1	Gde1
Fkbp10	Ces3b	Gdi2
A2m	Clcc1	Get3
Vcan	Cldn3	Gfra1
Sema3c	Clec4f	Gga1
Trim28	Clec4g	Gk
Fstl1	Clptm1	Glud1
Omg	Cml1	Gna11
Gapdhs	Cml2	Gna12
Gart	Cml5	Gna13
Scube3	Creld1	Gnai3
Cltc	Ctage5	Gnao1
Armcx2	Cxadr	Gnaq
Fam5b	Cyb5	Gnas
Islr	Cyc1	Gnaz
Accn2	Cyp2a5	Gnb1
Rgma	Cyp2c44	Gng10
Cacna2d2	Cyp2d12	Gng12
Tlr13	Cyp2j13	Gng13
Rpl35	Cyp2j5	Gng2
Tubb2a	Cyp4f13	Gng3
Hhip	Cyp4v3	Gng4
Igsf21	Cyp51	Gng5
Mybbp1a	Derl1	Gng7
Adamtsl4	Dhcr7	Gnpat
Sipa1l2	Dhrs7	Golga7
Slit1	Dnajb11	Gorasp2
Cpm	Dnajb12	Got2
Zfp618	Dpm3	Gpam
Negr1	Dsg2	Gpc1
Gns	Ebpl	Gpc5
Rcn3	Ei24	Gpd2
Bmp3	Enpep	Gprin1
B3galtl	Enpp3	Grk2
Col16a1	Entpd5	Grk6
Ktelc1	Ergic1	Hadh
Tor1aip2	Erlin1	Hadha
Dpep2	Es31	Hadhb
Col6a6	F11r	Hax1
Ank2	Fads1	Hccs
Zswim3	Fads2	Hck
Gpc3	Fam234b	Herc2
Pde5a	Fam3c	Herpud1
Smc2	Fkbp8	Hgs
Eprs	Fxyd1	Hid1
Pdgfc	Gabrr1	Hip1r
Btd	Gcs1	Homer1
Iglon5	Ggcx	Homer2
Il17rd	Gosr2	Hs2st1
Acsm2	Gpsn2	Hsp90b1
Nat10	H13	Hspd1
Glt25d1	H47	Ica1
P3h4	Hmox2	Igdcc4
Txndc11	Hsd17b2	Ilk
Cables2	Hsd17b7	Immp2l
Emilin2	Hsd3b7	Immt
Lgi2	Icam1	Iqgap1
Il31ra	Igf2r	Irgm1
Sumf1	Insr	Jph4
Ero1lb	Itfg1	Jup
Ccdc80	Itga1	Kcnab2
Hs2st1	Iyd	Kctd12
Ntng2	Kcnq5	Kctd16
Spon1	Lass2	Kctd4
Cant1	Lpgat1	Khdrbs1
Hnrnpu	Lsr	Kras
Dhx36	Lycat	Krt1
Acly	Magt1	Krt8
Emid1	Mal2	L2hgdh
Dnahc8	Man1a	Lama4
B4galt3	Mbc2	Lamc1
B3galt6	Mettl7a	Lancl2
Chrdl1	Mosc2	Litaf
Dbc1	Mospd2	Lmnb1
Tubb6	mt-Co2	Lmnb2
Emilin1	Nagpa	Lrpprc
Epdr1	Ninj1	Lrrc1
Aspn	Ormdl3	Ly6a
Rtn4r	P2rx2	Ly6c1
Zfp318	Pcyox1	Lzts1
Rpl17	Ppap2b	Madd
Ndufa2	Praf2	Magi2
Sdhb	Preb	Maob
Trap1	Prxl2a	Map1lc3a
Sostdc1	Ptplad1	Map1lc3b
Rbm7	Ptplb	Mapk10
Ergic2	Ptrh2	Mapk8ip3
Crtap	Reep3	Mapt
Carkd	Reep6	Mast1
Mfap4	Rpn2	Mbp
Eef1e1	Sec11a	Mdga1
Rpl34	Sgpl1	Mdh2
Rab11fip1	Sidt2	Micu1
Nop56	Sigirr	Micu3
U2af1	Slc10a1	Miga1
Rpl4	Slc22a1	Mmp17
Btbd17	Slc22a30	Mpdz
Ikbip	Slc26a1	Mpp1
Atp5h	Slc2a2	Mpp6
Sil1	Slc37a4	Mpst
Folr4	Slc38a3	Mpv17l
Igdcc4	Slc4a11	Mpv17l2
Tor1b	Slco1a1	Mras
Spock2	Slco1b2	Mrpl17
Dkc1	Slmap	Mrps17
Il21r	Sort1	Mrps21
Copb1	Spcs2	Msn
Scube2	Spcs3	Mtmr1
Cubn	Srd5a1	Mtx2
Crlf1	Ssr1	Myh7b
Prg4	Ssr4	Napa
Tex101	Stab2	Napb
Dkk3	Steap4	Napepld
Naga	Stx16	Nbea
Kif21b	Stx18	Ndufa11
Gpc1	Stx5a	Ndufa12
Mfap5	Sybl1	Ndufa2
Ctsf	Syvn1	Ndufa6
Angptl2	Tegt	Ndufa7
Plod2	Tex264	Ndufa8
Plod3	Tm7sf2	Ndufa9
Plod1	Tmco1	Ndufb10
Mfi2	Tmed2	Ndufb3
Slit2	Tmed9	Ndufb7
Cdh13	Tmem112	Ndufb9
Ly6h	Tmem120a	Ndufs1
Asah1	Tmem14c	Ndufs2
Slit3	Tmem166	Ndufs3
Lipg	Tmem19	Ndufs5
Reck	Tmem258	Ndufv1
Angptl4	Tmem49	Ndufv2
Clic1	Tmem66	Negr1
B3gnt2	Tmprss13	Neu4
Fkbp9	Trfr2	Nf2
Mtmr7	Tspan31	Ngef
Sel1l	Txndc1	Nid2
Pde4d	Txndc15	Nipsnap1
Tctn1	Ugt1a5	Nisch
Xpo4	Ugt1a7c	Nos1
	Ugt2b35	Nos3
	Ugt2b38	Notch1
	Vamp5	Nsmf
	Vkorc1	Pam16
	Vti1b	Pclo
	Yif1a	Pkp1
	Yif1b	Pkp3
	Yipf4	Pkp4
	Zmpste24	Plin3
	Rtn3	Ppm1a
	Stab1	Prune1
	Armcx2	Rmdn3
	Ces2	Scai
	Erp29	Sgsm3
	Fubp1	Slc25a51
	Hdhd2	Syn3
	Snx22	Syne2
	2510039O18Rik	Synrg
	Abca1	Syt12
	Abca2	Syt17
	Abca7	Tamm41
	Abca8b	Tanc1
	Abca9	Tbc1d9b
	Abcb10	Tecpr1
	Abcb7	Tgfb1i1
	Abcb8	Tgfbrap1
	Abcc1	Tgm1
	Abcc3	Them4
	Abcc9	Thy1
	Abcd4	Tiam1
	Abcg5	Timm8a1
	Abhd1	Tln1
	Abhd12	Tmem11
	Abhd13	Tmem151a
	Abhd15	Tmem177
	Abhd16a	Tmem214
	Abhd6	Tmem267
	Acaa1b	Tmem38b
	Acbd5	Tns3
	Ace	Tomm34
	Ace2	Tomm40
	Ackr1	Tomm40l
	Acsl4	Tomm5
	Acss2	Tomm70a
	Acvr1	Tprg1l
	Acvr1b	Tpst1
	Adam17	Trappc3
	Adam23	Tsg101
	Adck5	Tsga10
	Adcy5	Tst
	Adcy6	Tubb4a
	Adcy9	Tubb5
	Adgre1	Tufm
	Adgre5	Ubl3
	Adgrg3	Ubr4
	Adgrl2	Ubxn4
	Adgrl4	Ucp3
	Adipor2	Unc13a
	Adra1b	Uqcr10
	Adtrp	Uqcrc1
	Afg3l1	Uqcrc2
	Afg3l2	Uqcrfs1
	Agmo	Uso1
	Agpat1	Vcl
	Agpat5	Vdac1
	Agrn	Vdac2
	Agtr1a	Vdac3
	Aif1	Vps16
	Aig1	Vps29
	Akap1	Vps33b
	Alg1	Vps35
	Alg10b	Vps37b
	Alg11	Vps45
	Alg12	Vps52
	Alg14	Vps53
	Alg3	Vstm2b
	Alg6	Vwf
	Alg8	Wasf1
	Alg9	Wdfy3
	Alox5ap	Wdr11
	Ankh	Wnk4
	Ankle2	Ykt6
	Antkmt	Yme1l1
	Antxr2	Aak1
	Aoc3	Apc
	Ap3s2	Cadps
	Aph1b	Dock9
	Aplp2	Epb41l2
	Apoo	Ksr1
	Aqp11	Tjp1
	Arel1	Tjp2
	Arf5
	Arhgap1
	Arl1
	Arl6ip1
	Arl6ip6
	Asah2
	Asph
	Atl1
	Atl2
	Atp13a1
	Atp13a3
	Atp1a4
	Atp2a1
	Atp2a3
	Atp2c1
	Atp5md
	Atp5mf
	Atp5mpl
	Atp6ap2
	Atp6v0a4
	Atp7b
	Atp8b1
	Atp9a
	Atpsckmt
	Atraid
	AU040320
	Avpr1a
	Azgp1
	B3gat3
	B4galnt1
	B4galnt2
	B4galt1
	B4galt5
	B4galt7
	B4gat1
	Bak1
	Bax
	Bcam
	Bcap29
	Bcl2l1
	Bet1
	Bfar
	Bmpr2
	Bnip3
	Bnip3l
	Bpnt2
	Bri3
	Bscl2
	C1galt1
	C2cd2l
	C8a
	C8g
	C9
	Ca12
	Ca14
	Ca15
	Ca4
	Cadm3
	Calcrl
	Calhm6
	Capn1
	Capns1
	Casd1
	Cav1
	Cav2
	Ccdc167
	Ccdc47
	Ccdc51
	Ccdc90b
	Ccpg1
	Cd151
	Cd274
	Cd300lg
	Cd34
	Cd55
	Cd59a
	Cd5l
	Cd63
	Cd74
	Cd82
	Cd99l2
	Cdcp1
	Cdh1
	Cdh16
	Cdh17
	Cdh5
	Cdhr5
	Cds2
	Ceacam2
	Celsr2
	Cemip2
	Cept1
	Cers2
	Cers6
	Cgrrf1
	Chpt1
	Chst14
	Chuk
	Cisd1
	Ckap4
	Clcn2
	Clcn3
	Clcn4
	Clcn6
	Cldn1
	Cldn12
	Cldn2
	Cldn5
	Cldn7
	Cldnd1
	Clec14a
	Clec1b
	Clec2d
	Clec6a
	Clmn
	Cln3
	Cln8
	Clps
	Clptm1l
	Cltrn
	Clu
	Cmklr1
	Cmtm4
	Cmtm6
	Cmtm8
	Cnep1r1
	Cnih1
	Cnih4
	Cnnm2
	Cnnm3
	Cnnm4
	Col14a1
	Comtd1
	Coq2
	Cox10
	Cox11
	Cox15
	Cox16
	Cox18
	Cox20
	Cox6a1
	Cox7a1
	Cox7a2
	Cox7a2l
	Cox7b
	Cox7c
	Cpn2
	Cpt1a
	Cpt1b
	Cr1l
	Crls1
	Csmd1
	Cst3
	Ctdnep1
	Ctrb1
	Ctsl
	Cuta
	Cux1
	Cuzd1
	Cyb561a3
	Cyb5d2
	Cyb5r1
	Cybc1
	Cyp1a1
	Cyp20a1
	Cyp26a1
	Cyp2a4
	Cyp2b10
	Cyp2b19
	Cyp2b9
	Cyp2c37
	Cyp2c38
	Cyp2c39
	Cyp2c40
	Cyp2c55
	Cyp2d11
	Cyp2j6
	Cyp2s1
	Cyp2u1
	Cyp39a1
	Cyp3a25
	Cyp3a41b
	Cyp46a1
	Cyp4a10
	Cyp4a14
	Cyp4b1
	Cyp4f3
	Cyp4v2
	Cyp51a1
	Cyp7a1
	Cyp8b1
	Dag1
	Daglb
	Dao
	Dcakd
	Degs1
	Derl2
	Dgat1
	Dgat2
	Dhcr24
	Dhodh
	Dhrs3
	Dhrs7b
	Dhrs9
	Dhrsx
	Dmac1
	Dmbt1
	Dnajb14
	Dnajb9
	Dnajc1
	Dnajc10
	Dnajc19
	Dnajc22
	Dnajc25
	Dnajc4
	Dolk
	Dolpp1
	Dpagt1
	Dpep1
	Dpy19l1
	Dpy19l3
	Dpy19l4
	Dram2
	Dsc2
	Dscam
	Dysf
	Edem1
	Edem3
	Ednrb
	Efemp2
	Efnb1
	Eif2ak3
	Eif6
	Elapor1
	Eln
	Elovl1
	Elovl2
	Elovl5
	Elovl6
	Emc10
	Emc6
	Emc7
	Emd
	Endod1
	Eng
	Enpp1
	Entpd1
	Entpd4
	Entpd8
	Epcam
	Epha1
	Erg28
	Ergic3
	Ern1
	Ero1a
	Esam
	Esyt2
	Eva1a
	Exog
	Ext1
	Ext2
	Extl1
	Extl2
	Extl3
	F2r
	Fads6
	Fam151a
	Fam162a
	Fam174a
	Fam20a
	Fam20b
	Fam20c
	Fam210a
	Fam210b
	Fam234a
	Fam241b
	Fam3a
	Far1
	Fas
	Fat3
	Fcgr1
	Fermt2
	Fgfr4
	Ficd
	Fis1
	Fitm1
	Fitm2
	Fkbp2
	Fkrp
	Flt4
	Fmo2
	Fmo3
	Fndc3a
	Fndc3b
	Folr1
	Fpr1
	Furin
	Fut8
	Fxyd2
	Fzd2
	Fzd4
	Fzd7
	G6pc
	Gaa
	Gabrb2
	Galnt10
	Galnt2
	Galnt3
	Galnt6
	Galnt7
	Gcgr
	Gcnt4
	Gdpd1
	Get1
	Ggt1
	Ggt5
	Ghdc
	Ghitm
	Ghr
	Gimap5
	Ginm1
	Gja3
	Gjb1
	Gjb2
	Glce
	Gltpd2
	Gnptab
	Golga5
	Golim4
	Golm1
	Golm2
	Golt1a
	Golt1b
	Gosr1
	Gpaa1
	Gpat3
	Gpat4
	Gpm6a
	Gpr107
	Gpr146
	Gpr180
	Gpr182
	Gpr39
	Gpr89
	Gprc5c
	Gramd2b
	Gramd4
	Gucy2c
	Gxylt1
	Gypc
	H2-Aa
	H2-Ab1
	H2-DMa
	H2-DMb1
	H2-Q7
	Habp2
	Hacd2
	Hfe
	Hhatl
	Higd1a
	Higd2a
	Hjv
	Hmgcr
	Hmox1
	Hpn
	Hsd17b11
	Hsd17b6
	Hspa13
	Htra2
	Hyal2
	Icam2
	Icmt
	Ier3ip1
	Ifitm1
	Igsf6
	Il10rb
	Il13ra1
	Il15ra
	Il1r1
	Insig1
	Itga2b
	Itgal
	Itgam
	Itgax
	Itgb3
	Itgb4
	Itgb5
	Itln1
	Itpr1
	Itpr2
	Jmjd8
	Jtb
	Kcnj8
	Kcnma1
	Kcnn2
	Kdelr1
	Kdelr3
	Kdr
	Kdsr
	Kirrel1
	Klb
	Kmo
	Krtcap2
	Lactb
	Lclat1
	Lemd2
	Lemd3
	Leprot
	Leprotl1
	Letm1
	Letmd1
	Lgr4
	Lifr
	Lilrb3
	Lman2l
	Lmbrd2
	Lmf1
	Lmf2
	Lmtk3
	Lnpk
	Lpar1
	Lpar6
	Lpcat1
	Lpcat2
	Lpcat3
	Lrat
	Lrch4
	Lrp1b
	Lrp2
	Lrp4
	Lrp5
	Lrrc8a
	Lrrc8c
	Lrrc8d
	Lsamp
	Ltbr
	Ly6d
	Ly6e
	Lysmd3
	Man1a1
	Man1a2
	Man1b1
	Man2a2
	Manea
	Marchf5
	Marchf6
	Marchf8
	Marco
	Marveld1
	Mavs
	Mboat7
	Mbtps1
	Mccc1
	Mcl1
	Mcoln1
	Mcu
	Mcur1
	Mep1a
	Mep1b
	Mertk
	Met
	Mff
	Mfsd10
	Mfsd14a
	Mfsd3
	Mfsd4b1
	Mfsd5
	Mfsd8
	Mfsd9
	Mgat1
	Mgat2
	Mgat4b
	Mgat5
	Mgst3
	Micos10
	Mief1
	Miga2
	Mmd
	Mme
	Mmgt1
	Mmp14
	Mospd1
	Mospd3
	Mpdu1
	Mpv17
	Mpz
	Mrc2
	Mrs2
	Msmo1
	Mtarc1
	Mtarc2
	Mtatp6
	Mtatp8
	Mtch1
	Mtch2
	Mtco1
	mt-Co3
	Mt-Cyb
	Mtfr1
	Mtnd1
	Mtnd2
	Mtnd3
	Mtnd4
	Mtnd4l
	Mtnd5
	Mtx1
	Mul1
	Myo19
	Myo1b
	Myo1g
	Myo6
	Myo7a
	Myo7b
	Myorg
	Naalad2
	Nat8f2
	Nat8f3
	Nceh1
	Ncln
	Ndc1
	Ndfip2
	Ndst1
	Ndst2
	Ndufa1
	Ndufa3
	Ndufb11
	Ndufb4
	Ndufb5
	Ndufb6
	Ndufb8
	Ndufc2
	Ndufs7
	Nectin1
	Nectin2
	Nemp1
	Neo1
	Nfam1
	Nipa2
	Nme3
	Nnt
	Notch2
	Npc1
	Npc1l1
	Npr1
	Nrm
	Nrn1
	Nt5c3a
	Nt5e
	Ntm
	Ntrk3
	Nup210
	Ocln
	Odr4
	Ogfod3
	Oma1
	Orai1
	Ormdl1
	Ormdl2
	Os9
	Osbpl5
	Osbpl9
	Ostc
	Oxa1l
	Paqr3
	Paqr7
	Paqr9
	Parl
	Parp16
	Pc
	Pcsk5
	Pde2a
	Pde3b
	Pdgfrb
	Pecam1
	Pemt
	Perp
	Pex10
	Pex11a
	Pex11b
	Pex11g
	Pgap1
	Pgap2
	Phldb2
	Pigb
	Pigh
	Pigk
	Pigl
	Pign
	Pigo
	Pigq
	Pigs
	Pigt
	Pigu
	Pigw
	Pigx
	Pla2r1
	Pld3
	Plekhf2
	Plgrkt
	Pllp
	Plpp1
	Plpp2
	Plpp3
	Plpp5
	Plpp6
	Pltp
	Plvap
	Plxna2
	Plxnb1
	Plxnc1
	Plxnd1
	Pnkd
	Pnpla6
	Pnpla7
	Podxl
	Pomt1
	Pomt2
	Pon2
	Ppm1l
	Prlr
	Prom1
	Prom2
	Prss2
	Prss52
	Psen2
	Psenen
	Ptdss1
	Ptdss2
	Ptgfrn
	Ptgis
	Pth1r
	Ptk7
	Ptpn1
	Ptpn2
	Ptpra
	Ptprb
	Ptprd
	Ptprf
	Ptprg
	Ptprk
	Pxdn
	Pxmp2
	Pxylp1
	Pycr1
	Qpctl
	Qsox1
[truncated: 1,539 more rows]

## Sheet: Mouse_Common
Supplementary table S2	Table representing the list of common proteins detected from distinct membrane protein enrichment method in mouse
Proteins	Occurences	Present In
Atp1a1	5	Cell surface capturing (CSC) technology, Ultracentrifugation, Centrifugation, Biotinylation, Sucrose gradient centrifugation
Atp1b1	5	Cell surface capturing (CSC) technology, Ultracentrifugation, Centrifugation, Biotinylation, Sucrose gradient centrifugation
Atp1b3	5	Cell surface capturing (CSC) technology, Ultracentrifugation, Centrifugation, Biotinylation, Sucrose gradient centrifugation
Bsg	5	Cell surface capturing (CSC) technology, Ultracentrifugation, Centrifugation, Biotinylation, Sucrose gradient centrifugation
Cd47	5	Cell surface capturing (CSC) technology, Ultracentrifugation, Centrifugation, Biotinylation, Sucrose gradient centrifugation
Itga7	5	Cell surface capturing (CSC) technology, Ultracentrifugation, Centrifugation, Biotinylation, Sucrose gradient centrifugation
Nceh1	5	Cell surface capturing (CSC) technology, Ultracentrifugation, Centrifugation, Biotinylation, Sucrose gradient centrifugation
Vdac2	5	Cell surface capturing (CSC) technology, Ultracentrifugation, Centrifugation, Biotinylation, Sucrose gradient centrifugation
Abcb8	4	Ultracentrifugation, Centrifugation, Biotinylation, Sucrose gradient centrifugation
Abcc1	4	Cell surface capturing (CSC) technology, Ultracentrifugation, Centrifugation, Sucrose gradient centrifugation
Acaa2	4	Cell surface capturing (CSC) technology, Ultracentrifugation, Centrifugation, Biotinylation
Actn1	4	Ultracentrifugation, Centrifugation, Biotinylation, Sucrose gradient centrifugation
Adcy9	4	Cell surface capturing (CSC) technology, Ultracentrifugation, Centrifugation, Biotinylation
Alcam	4	Cell surface capturing (CSC) technology, Ultracentrifugation, Centrifugation, Biotinylation
Ankh	4	Ultracentrifugation, Centrifugation, Biotinylation, Sucrose gradient centrifugation
Ap2m1	4	Cell surface capturing (CSC) technology, Ultracentrifugation, Centrifugation, Biotinylation
Arl6ip5	4	Ultracentrifugation, Centrifugation, Biotinylation, Sucrose gradient centrifugation
Atp1a2	4	Ultracentrifugation, Centrifugation, Biotinylation, Sucrose gradient centrifugation
Atp1a3	4	Cell surface capturing (CSC) technology, Ultracentrifugation, Centrifugation, Biotinylation
Atp2a2	4	Ultracentrifugation, Centrifugation, Biotinylation, Sucrose gradient centrifugation
Atp6ap1	4	Cell surface capturing (CSC) technology, Ultracentrifugation, Centrifugation, Biotinylation
Bcam	4	Cell surface capturing (CSC) technology, Ultracentrifugation, Centrifugation, Sucrose gradient centrifugation
Bcs1l	4	Ultracentrifugation, Centrifugation, Biotinylation, Sucrose gradient centrifugation
Bmpr2	4	Cell surface capturing (CSC) technology, Ultracentrifugation, Centrifugation, Biotinylation
Cacna2d1	4	Cell surface capturing (CSC) technology, Centrifugation, Biotinylation, Sucrose gradient centrifugation
Capzb	4	Ultracentrifugation, Centrifugation, Biotinylation, Sucrose gradient centrifugation
Cd151	4	Cell surface capturing (CSC) technology, Ultracentrifugation, Centrifugation, Sucrose gradient centrifugation
Cdh2	4	Cell surface capturing (CSC) technology, Ultracentrifugation, Centrifugation, Sucrose gradient centrifugation
Cdipt	4	Ultracentrifugation, Centrifugation, Biotinylation, Sucrose gradient centrifugation
Cds2	4	Ultracentrifugation, Centrifugation, Biotinylation, Sucrose gradient centrifugation
Clcn6	4	Cell surface capturing (CSC) technology, Ultracentrifugation, Centrifugation, Biotinylation
Clptm1	4	Cell surface capturing (CSC) technology, Ultracentrifugation, Centrifugation, Biotinylation
Clu	4	Cell surface capturing (CSC) technology, Ultracentrifugation, Biotinylation, Sucrose gradient centrifugation
Cnnm2	4	Cell surface capturing (CSC) technology, Ultracentrifugation, Centrifugation, Biotinylation
Copb1	4	Cell surface capturing (CSC) technology, Ultracentrifugation, Centrifugation, Biotinylation
Cyc1	4	Ultracentrifugation, Centrifugation, Biotinylation, Sucrose gradient centrifugation
Dpm1	4	Ultracentrifugation, Centrifugation, Biotinylation, Sucrose gradient centrifugation
Egfr	4	Cell surface capturing (CSC) technology, Ultracentrifugation, Centrifugation, Biotinylation
Entpd2	4	Cell surface capturing (CSC) technology, Ultracentrifugation, Centrifugation, Biotinylation
Fat3	4	Cell surface capturing (CSC) technology, Ultracentrifugation, Centrifugation, Biotinylation
Fxyd1	4	Ultracentrifugation, Centrifugation, Biotinylation, Sucrose gradient centrifugation
Glg1	4	Cell surface capturing (CSC) technology, Ultracentrifugation, Centrifugation, Biotinylation
Gnas	4	Ultracentrifugation, Centrifugation, Biotinylation, Sucrose gradient centrifugation
Gnb1	4	Ultracentrifugation, Centrifugation, Biotinylation, Sucrose gradient centrifugation
Gpm6a	4	Cell surface capturing (CSC) technology, Ultracentrifugation, Centrifugation, Biotinylation
Hsd17b12	4	Ultracentrifugation, Centrifugation, Biotinylation, Sucrose gradient centrifugation
Hsp90b1	4	Cell surface capturing (CSC) technology, Ultracentrifugation, Centrifugation, Biotinylation
Hspd1	4	Cell surface capturing (CSC) technology, Ultracentrifugation, Centrifugation, Biotinylation
Htra2	4	Ultracentrifugation, Centrifugation, Biotinylation, Sucrose gradient centrifugation
Igsf8	4	Cell surface capturing (CSC) technology, Ultracentrifugation, Centrifugation, Biotinylation
Insr	4	Cell surface capturing (CSC) technology, Ultracentrifugation, Centrifugation, Sucrose gradient centrifugation
Itpr1	4	Cell surface capturing (CSC) technology, Ultracentrifugation, Centrifugation, Biotinylation
Lamp1	4	Cell surface capturing (CSC) technology, Ultracentrifugation, Centrifugation, Sucrose gradient centrifugation
Lnpep	4	Cell surface capturing (CSC) technology, Ultracentrifugation, Centrifugation, Sucrose gradient centrifugation
Lrp1	4	Cell surface capturing (CSC) technology, Ultracentrifugation, Centrifugation, Biotinylation
Lrrc8a	4	Cell surface capturing (CSC) technology, Ultracentrifugation, Centrifugation, Biotinylation
Lrrc8c	4	Cell surface capturing (CSC) technology, Ultracentrifugation, Centrifugation, Biotinylation
Lsamp	4	Cell surface capturing (CSC) technology, Ultracentrifugation, Centrifugation, Biotinylation
Mcam	4	Cell surface capturing (CSC) technology, Ultracentrifugation, Centrifugation, Biotinylation
Mdh2	4	Ultracentrifugation, Centrifugation, Biotinylation, Sucrose gradient centrifugation
Mgst3	4	Ultracentrifugation, Centrifugation, Biotinylation, Sucrose gradient centrifugation
Mtch2	4	Ultracentrifugation, Centrifugation, Biotinylation, Sucrose gradient centrifugation
Mtco2	4	Ultracentrifugation, Centrifugation, Biotinylation, Sucrose gradient centrifugation
Ncam1	4	Cell surface capturing (CSC) technology, Ultracentrifugation, Centrifugation, Biotinylation
Ncstn	4	Cell surface capturing (CSC) technology, Ultracentrifugation, Centrifugation, Biotinylation
Ndufs1	4	Ultracentrifugation, Centrifugation, Biotinylation, Sucrose gradient centrifugation
Ndufv1	4	Ultracentrifugation, Centrifugation, Biotinylation, Sucrose gradient centrifugation
Neo1	4	Cell surface capturing (CSC) technology, Ultracentrifugation, Centrifugation, Biotinylation
Npc1	4	Cell surface capturing (CSC) technology, Ultracentrifugation, Centrifugation, Sucrose gradient centrifugation
Nptn	4	Cell surface capturing (CSC) technology, Ultracentrifugation, Centrifugation, Biotinylation
Phb2	4	Cell surface capturing (CSC) technology, Ultracentrifugation, Biotinylation, Sucrose gradient centrifugation
Rpn1	4	Cell surface capturing (CSC) technology, Ultracentrifugation, Biotinylation, Sucrose gradient centrifugation
Rpn2	4	Cell surface capturing (CSC) technology, Ultracentrifugation, Biotinylation, Sucrose gradient centrifugation
Slc38a3	4	Cell surface capturing (CSC) technology, Ultracentrifugation, Biotinylation, Sucrose gradient centrifugation
Slc44a2	4	Cell surface capturing (CSC) technology, Ultracentrifugation, Biotinylation, Sucrose gradient centrifugation
Slc8a1	4	Cell surface capturing (CSC) technology, Ultracentrifugation, Biotinylation, Sucrose gradient centrifugation
Sun2	4	Cell surface capturing (CSC) technology, Ultracentrifugation, Centrifugation, Sucrose gradient centrifugation
Tecr	4	Ultracentrifugation, Centrifugation, Biotinylation, Sucrose gradient centrifugation
Tfrc	4	Cell surface capturing (CSC) technology, Ultracentrifugation, Centrifugation, Sucrose gradient centrifugation
Tmem30a	4	Cell surface capturing (CSC) technology, Ultracentrifugation, Centrifugation, Biotinylation
Tmem33	4	Ultracentrifugation, Centrifugation, Biotinylation, Sucrose gradient centrifugation
Trpv2	4	Cell surface capturing (CSC) technology, Ultracentrifugation, Centrifugation, Biotinylation
Tspan7	4	Cell surface capturing (CSC) technology, Ultracentrifugation, Centrifugation, Biotinylation
Ttyh3	4	Cell surface capturing (CSC) technology, Ultracentrifugation, Centrifugation, Biotinylation
Tubb5	4	Cell surface capturing (CSC) technology, Ultracentrifugation, Centrifugation, Biotinylation
Uqcrc2	4	Ultracentrifugation, Centrifugation, Biotinylation, Sucrose gradient centrifugation
Vdac1	4	Cell surface capturing (CSC) technology, Ultracentrifugation, Centrifugation, Biotinylation
Vdac3	4	Ultracentrifugation, Centrifugation, Biotinylation, Sucrose gradient centrifugation
Vps35	4	Ultracentrifugation, Centrifugation, Biotinylation, Sucrose gradient centrifugation
Aak1	3	Ultracentrifugation, Centrifugation, Biotinylation
Abca2	3	Cell surface capturing (CSC) technology, Ultracentrifugation, Centrifugation
Abca3	3	Cell surface capturing (CSC) technology, Ultracentrifugation, Centrifugation
Abca8b	3	Ultracentrifugation, Centrifugation, Biotinylation
Abcb1a	3	Cell surface capturing (CSC) technology, Ultracentrifugation, Centrifugation
Abcc9	3	Ultracentrifugation, Centrifugation, Sucrose gradient centrifugation
Acat1	3	Ultracentrifugation, Centrifugation, Biotinylation
Ace	3	Cell surface capturing (CSC) technology, Ultracentrifugation, Centrifugation
Ace2	3	Cell surface capturing (CSC) technology, Ultracentrifugation, Centrifugation
Acly	3	Cell surface capturing (CSC) technology, Ultracentrifugation, Biotinylation
Acp2	3	Cell surface capturing (CSC) technology, Ultracentrifugation, Centrifugation
Acsl1	3	Ultracentrifugation, Centrifugation, Sucrose gradient centrifugation
Acsl6	3	Centrifugation, Biotinylation, Sucrose gradient centrifugation
Actb	3	Ultracentrifugation, Biotinylation, Sucrose gradient centrifugation
Acvr1	3	Cell surface capturing (CSC) technology, Ultracentrifugation, Centrifugation
Adam10	3	Cell surface capturing (CSC) technology, Ultracentrifugation, Centrifugation
Adam22	3	Cell surface capturing (CSC) technology, Centrifugation, Biotinylation
Adam23	3	Cell surface capturing (CSC) technology, Ultracentrifugation, Biotinylation
Adam9	3	Cell surface capturing (CSC) technology, Ultracentrifugation, Centrifugation
Adcy6	3	Cell surface capturing (CSC) technology, Ultracentrifugation, Centrifugation
Add1	3	Ultracentrifugation, Centrifugation, Biotinylation
Add2	3	Ultracentrifugation, Centrifugation, Biotinylation
Agk	3	Ultracentrifugation, Centrifugation, Biotinylation
Agpat3	3	Ultracentrifugation, Centrifugation, Sucrose gradient centrifugation
Aifm1	3	Ultracentrifugation, Centrifugation, Sucrose gradient centrifugation
Alg2	3	Ultracentrifugation, Centrifugation, Biotinylation
Alg5	3	Ultracentrifugation, Centrifugation, Biotinylation
Alpl	3	Cell surface capturing (CSC) technology, Ultracentrifugation, Centrifugation
Ano1	3	Cell surface capturing (CSC) technology, Ultracentrifugation, Centrifugation
Ano6	3	Cell surface capturing (CSC) technology, Ultracentrifugation, Centrifugation
Anpep	3	Cell surface capturing (CSC) technology, Ultracentrifugation, Centrifugation
Anxa2	3	Cell surface capturing (CSC) technology, Ultracentrifugation, Centrifugation
Anxa7	3	Ultracentrifugation, Biotinylation, Sucrose gradient centrifugation
Aoc3	3	Cell surface capturing (CSC) technology, Ultracentrifugation, Centrifugation
Ap2a1	3	Ultracentrifugation, Centrifugation, Biotinylation
Ap2b1	3	Ultracentrifugation, Centrifugation, Biotinylation
Apmap	3	Cell surface capturing (CSC) technology, Ultracentrifugation, Centrifugation
Apoo	3	Ultracentrifugation, Centrifugation, Biotinylation
Aqp1	3	Cell surface capturing (CSC) technology, Ultracentrifugation, Sucrose gradient centrifugation
Arfgef2	3	Ultracentrifugation, Centrifugation, Biotinylation
Arhgef2	3	Ultracentrifugation, Centrifugation, Biotinylation
Arl8b	3	Ultracentrifugation, Centrifugation, Biotinylation
Armcx2	3	Cell surface capturing (CSC) technology, Ultracentrifugation, Centrifugation
Arpc2	3	Ultracentrifugation, Centrifugation, Biotinylation
Astn1	3	Cell surface capturing (CSC) technology, Centrifugation, Biotinylation
Astn2	3	Cell surface capturing (CSC) technology, Centrifugation, Biotinylation
Atg9a	3	Cell surface capturing (CSC) technology, Ultracentrifugation, Biotinylation
Atl1	3	Ultracentrifugation, Centrifugation, Biotinylation
Atp13a3	3	Cell surface capturing (CSC) technology, Ultracentrifugation, Centrifugation
Atp1b2	3	Cell surface capturing (CSC) technology, Centrifugation, Biotinylation
Atp5f1a	3	Ultracentrifugation, Centrifugation, Biotinylation
Atp5f1b	3	Ultracentrifugation, Centrifugation, Biotinylation
Atp6v0a1	3	Ultracentrifugation, Centrifugation, Biotinylation
Atp6v0a2	3	Cell surface capturing (CSC) technology, Ultracentrifugation, Centrifugation
Atp6v1a	3	Cell surface capturing (CSC) technology, Ultracentrifugation, Biotinylation
Atp6v1b2	3	Ultracentrifugation, Centrifugation, Biotinylation
Atp9b	3	Ultracentrifugation, Centrifugation, Biotinylation
B3galt6	3	Cell surface capturing (CSC) technology, Ultracentrifugation, Centrifugation
B3gat3	3	Cell surface capturing (CSC) technology, Ultracentrifugation, Centrifugation
B4galnt1	3	Cell surface capturing (CSC) technology, Ultracentrifugation, Centrifugation
Bri3bp	3	Ultracentrifugation, Centrifugation, Sucrose gradient centrifugation
Bsn	3	Ultracentrifugation, Centrifugation, Biotinylation
Ca14	3	Ultracentrifugation, Centrifugation, Biotinylation
Cacna1b	3	Cell surface capturing (CSC) technology, Centrifugation, Biotinylation
Cacna2d2	3	Cell surface capturing (CSC) technology, Centrifugation, Biotinylation
Cacng8	3	Cell surface capturing (CSC) technology, Centrifugation, Biotinylation
Cadm1	3	Cell surface capturing (CSC) technology, Centrifugation, Biotinylation
Cadm2	3	Cell surface capturing (CSC) technology, Centrifugation, Biotinylation
Cadm3	3	Cell surface capturing (CSC) technology, Ultracentrifugation, Biotinylation
Cadm4	3	Cell surface capturing (CSC) technology, Centrifugation, Biotinylation
Calcrl	3	Cell surface capturing (CSC) technology, Ultracentrifugation, Centrifugation
Calr	3	Ultracentrifugation, Centrifugation, Sucrose gradient centrifugation
Cant1	3	Cell surface capturing (CSC) technology, Ultracentrifugation, Centrifugation
Canx	3	Ultracentrifugation, Centrifugation, Biotinylation
Cap1	3	Ultracentrifugation, Centrifugation, Biotinylation
Capn1	3	Ultracentrifugation, Centrifugation, Biotinylation
Capza2	3	Ultracentrifugation, Centrifugation, Biotinylation
Cask	3	Ultracentrifugation, Centrifugation, Biotinylation
Cat	3	Ultracentrifugation, Centrifugation, Biotinylation
Cd34	3	Cell surface capturing (CSC) technology, Ultracentrifugation, Centrifugation
Cd36	3	Cell surface capturing (CSC) technology, Ultracentrifugation, Sucrose gradient centrifugation
Cd38	3	Cell surface capturing (CSC) technology, Ultracentrifugation, Centrifugation
Cd44	3	Cell surface capturing (CSC) technology, Ultracentrifugation, Centrifugation
Cd63	3	Cell surface capturing (CSC) technology, Ultracentrifugation, Centrifugation
Cd81	3	Ultracentrifugation, Centrifugation, Biotinylation
Cd82	3	Cell surface capturing (CSC) technology, Ultracentrifugation, Centrifugation
Cdc42	3	Ultracentrifugation, Centrifugation, Sucrose gradient centrifugation
Cdc42bpb	3	Ultracentrifugation, Centrifugation, Biotinylation
Cdcp1	3	Cell surface capturing (CSC) technology, Ultracentrifugation, Biotinylation
Cdh13	3	Cell surface capturing (CSC) technology, Ultracentrifugation, Biotinylation
Cdh5	3	Cell surface capturing (CSC) technology, Ultracentrifugation, Centrifugation
Ckap4	3	Cell surface capturing (CSC) technology, Ultracentrifugation, Centrifugation
Clcn2	3	Cell surface capturing (CSC) technology, Ultracentrifugation, Centrifugation
Cldnd1	3	Cell surface capturing (CSC) technology, Ultracentrifugation, Centrifugation
Clmn	3	Ultracentrifugation, Centrifugation, Biotinylation
Clptm1l	3	Cell surface capturing (CSC) technology, Ultracentrifugation, Centrifugation
Cnnm4	3	Cell surface capturing (CSC) technology, Ultracentrifugation, Centrifugation
Cnp	3	Ultracentrifugation, Centrifugation, Biotinylation
Cntfr	3	Cell surface capturing (CSC) technology, Centrifugation, Biotinylation
Cntn1	3	Cell surface capturing (CSC) technology, Centrifugation, Biotinylation
Cntn2	3	Cell surface capturing (CSC) technology, Centrifugation, Biotinylation
Cntn6	3	Cell surface capturing (CSC) technology, Centrifugation, Biotinylation
Comtd1	3	Ultracentrifugation, Centrifugation, Biotinylation
Coro1a	3	Ultracentrifugation, Centrifugation, Biotinylation
Cox15	3	Ultracentrifugation, Centrifugation, Sucrose gradient centrifugation
Cox5a	3	Ultracentrifugation, Centrifugation, Biotinylation
Cox6b1	3	Ultracentrifugation, Centrifugation, Sucrose gradient centrifugation
Cpd	3	Cell surface capturing (CSC) technology, Ultracentrifugation, Centrifugation
Cpt1a	3	Ultracentrifugation, Centrifugation, Sucrose gradient centrifugation
Cr1l	3	Cell surface capturing (CSC) technology, Ultracentrifugation, Centrifugation
Cryab	3	Ultracentrifugation, Centrifugation, Sucrose gradient centrifugation
Csmd1	3	Cell surface capturing (CSC) technology, Ultracentrifugation, Centrifugation
Cspg4	3	Cell surface capturing (CSC) technology, Ultracentrifugation, Centrifugation
Cspg5	3	Cell surface capturing (CSC) technology, Centrifugation, Biotinylation
Ctnna2	3	Ultracentrifugation, Centrifugation, Biotinylation
Ctnnb1	3	Ultracentrifugation, Centrifugation, Biotinylation
Ctsa	3	Cell surface capturing (CSC) technology, Ultracentrifugation, Biotinylation
Ctsb	3	Cell surface capturing (CSC) technology, Ultracentrifugation, Sucrose gradient centrifugation
Ctsd	3	Cell surface capturing (CSC) technology, Ultracentrifugation, Sucrose gradient centrifugation
Cxadr	3	Cell surface capturing (CSC) technology, Ultracentrifugation, Centrifugation
Cyb5b	3	Ultracentrifugation, Centrifugation, Biotinylation
Cyfip2	3	Ultracentrifugation, Centrifugation, Biotinylation
Dad1	3	Ultracentrifugation, Centrifugation, Biotinylation
Dag1	3	Cell surface capturing (CSC) technology, Ultracentrifugation, Centrifugation
Dctn2	3	Ultracentrifugation, Centrifugation, Biotinylation
Ddost	3	Ultracentrifugation, Centrifugation, Biotinylation
Dlg1	3	Ultracentrifugation, Centrifugation, Biotinylation
Dmxl2	3	Ultracentrifugation, Centrifugation, Biotinylation
Dnaja4	3	Ultracentrifugation, Centrifugation, Biotinylation
Dnajb11	3	Ultracentrifugation, Biotinylation, Sucrose gradient centrifugation
Dnajc5	3	Ultracentrifugation, Biotinylation, Sucrose gradient centrifugation
Dner	3	Cell surface capturing (CSC) technology, Ultracentrifugation, Centrifugation
Dnm1l	3	Ultracentrifugation, Centrifugation, Biotinylation
Dsg2	3	Cell surface capturing (CSC) technology, Ultracentrifugation, Sucrose gradient centrifugation
Dsp	3	Ultracentrifugation, Centrifugation, Sucrose gradient centrifugation
Ece1	3	Cell surface capturing (CSC) technology, Ultracentrifugation, Centrifugation
Echs1	3	Ultracentrifugation, Biotinylation, Sucrose gradient centrifugation
Ednrb	3	Cell surface capturing (CSC) technology, Ultracentrifugation, Centrifugation
Eef1a1	3	Ultracentrifugation, Biotinylation, Sucrose gradient centrifugation
Eef1g	3	Ultracentrifugation, Biotinylation, Sucrose gradient centrifugation
Eef2	3	Cell surface capturing (CSC) technology, Ultracentrifugation, Biotinylation
Efnb1	3	Cell surface capturing (CSC) technology, Ultracentrifugation, Centrifugation
Ehd3	3	Ultracentrifugation, Centrifugation, Biotinylation
Emc1	3	Cell surface capturing (CSC) technology, Ultracentrifugation, Centrifugation
Eng	3	Cell surface capturing (CSC) technology, Ultracentrifugation, Centrifugation
Eno1	3	Cell surface capturing (CSC) technology, Ultracentrifugation, Centrifugation
Enpep	3	Cell surface capturing (CSC) technology, Ultracentrifugation, Centrifugation
Enpp1	3	Cell surface capturing (CSC) technology, Ultracentrifugation, Centrifugation
Enpp4	3	Cell surface capturing (CSC) technology, Ultracentrifugation, Centrifugation
Entpd1	3	Cell surface capturing (CSC) technology, Ultracentrifugation, Centrifugation
Epb41l2	3	Ultracentrifugation, Centrifugation, Sucrose gradient centrifugation
Epb41l3	3	Ultracentrifugation, Centrifugation, Biotinylation
Epha2	3	Cell surface capturing (CSC) technology, Ultracentrifugation, Biotinylation
Epha4	3	Cell surface capturing (CSC) technology, Centrifugation, Biotinylation
Ephb1	3	Cell surface capturing (CSC) technology, Centrifugation, Biotinylation
Ephb4	3	Cell surface capturing (CSC) technology, Ultracentrifugation, Biotinylation
Ergic2	3	Cell surface capturing (CSC) technology, Ultracentrifugation, Centrifugation
Erlin2	3	Ultracentrifugation, Centrifugation, Biotinylation
Ermp1	3	Cell surface capturing (CSC) technology, Ultracentrifugation, Centrifugation
Esam	3	Cell surface capturing (CSC) technology, Ultracentrifugation, Centrifugation
Etfdh	3	Ultracentrifugation, Centrifugation, Sucrose gradient centrifugation
F11r	3	Cell surface capturing (CSC) technology, Ultracentrifugation, Centrifugation
F3	3	Cell surface capturing (CSC) technology, Centrifugation, Biotinylation
Faah	3	Ultracentrifugation, Centrifugation, Biotinylation
Fam234b	3	Cell surface capturing (CSC) technology, Ultracentrifugation, Centrifugation
Fas	3	Cell surface capturing (CSC) technology, Ultracentrifugation, Centrifugation
Fcgrt	3	Cell surface capturing (CSC) technology, Ultracentrifugation, Centrifugation
Fech	3	Ultracentrifugation, Centrifugation, Sucrose gradient centrifugation
Fitm2	3	Ultracentrifugation, Centrifugation, Sucrose gradient centrifugation
Fkbp8	3	Ultracentrifugation, Centrifugation, Biotinylation
Flot1	3	Ultracentrifugation, Centrifugation, Biotinylation
Fn1	3	Cell surface capturing (CSC) technology, Ultracentrifugation, Centrifugation
Fras1	3	Cell surface capturing (CSC) technology, Ultracentrifugation, Biotinylation
Gabbr1	3	Cell surface capturing (CSC) technology, Centrifugation, Biotinylation
Gabrb2	3	Ultracentrifugation, Centrifugation, Biotinylation
Gabrb3	3	Cell surface capturing (CSC) technology, Centrifugation, Biotinylation
Gabrg2	3	Cell surface capturing (CSC) technology, Centrifugation, Biotinylation
Galnt1	3	Cell surface capturing (CSC) technology, Ultracentrifugation, Centrifugation
Gart	3	Cell surface capturing (CSC) technology, Ultracentrifugation, Sucrose gradient centrifugation
Gdi2	3	Ultracentrifugation, Centrifugation, Biotinylation
Gdpd1	3	Ultracentrifugation, Centrifugation, Sucrose gradient centrifugation
Gfra1	3	Cell surface capturing (CSC) technology, Ultracentrifugation, Centrifugation
Ggt1	3	Cell surface capturing (CSC) technology, Ultracentrifugation, Centrifugation
Gja1	3	Ultracentrifugation, Biotinylation, Sucrose gradient centrifugation
Gk	3	Ultracentrifugation, Centrifugation, Sucrose gradient centrifugation
Glud1	3	Ultracentrifugation, Centrifugation, Biotinylation
Gna11	3	Ultracentrifugation, Centrifugation, Biotinylation
Gna13	3	Ultracentrifugation, Centrifugation, Biotinylation
Gnai2	3	Ultracentrifugation, Biotinylation, Sucrose gradient centrifugation
Gnai3	3	Ultracentrifugation, Centrifugation, Biotinylation
Gnaq	3	Ultracentrifugation, Centrifugation, Biotinylation
Gng2	3	Ultracentrifugation, Centrifugation, Biotinylation
Gnpat	3	Ultracentrifugation, Centrifugation, Sucrose gradient centrifugation
Gnptab	3	Cell surface capturing (CSC) technology, Ultracentrifugation, Centrifugation
Golm1	3	Cell surface capturing (CSC) technology, Ultracentrifugation, Centrifugation
Golt1b	3	Ultracentrifugation, Centrifugation, Sucrose gradient centrifugation
Got2	3	Ultracentrifugation, Centrifugation, Biotinylation
Gpc1	3	Cell surface capturing (CSC) technology, Ultracentrifugation, Centrifugation
Gpr158	3	Cell surface capturing (CSC) technology, Centrifugation, Biotinylation
Gria1	3	Cell surface capturing (CSC) technology, Centrifugation, Biotinylation
Gria2	3	Cell surface capturing (CSC) technology, Centrifugation, Biotinylation
Gria3	3	Cell surface capturing (CSC) technology, Centrifugation, Biotinylation
Grk6	3	Ultracentrifugation, Centrifugation, Biotinylation
Grm3	3	Cell surface capturing (CSC) technology, Centrifugation, Biotinylation
Grm5	3	Cell surface capturing (CSC) technology, Centrifugation, Biotinylation
Grm7	3	Cell surface capturing (CSC) technology, Centrifugation, Biotinylation
Hadh	3	Ultracentrifugation, Centrifugation, Biotinylation
Hadha	3	Ultracentrifugation, Centrifugation, Biotinylation
Hadhb	3	Ultracentrifugation, Centrifugation, Biotinylation
Hepacam	3	Cell surface capturing (CSC) technology, Centrifugation, Biotinylation
Hgs	3	Ultracentrifugation, Centrifugation, Biotinylation
Hhatl	3	Ultracentrifugation, Centrifugation, Sucrose gradient centrifugation
Hmgcr	3	Cell surface capturing (CSC) technology, Ultracentrifugation, Biotinylation
Hnrnpk	3	Cell surface capturing (CSC) technology, Ultracentrifugation, Sucrose gradient centrifugation
Hnrnpu	3	Cell surface capturing (CSC) technology, Ultracentrifugation, Sucrose gradient centrifugation
Hs2st1	3	Cell surface capturing (CSC) technology, Ultracentrifugation, Centrifugation
Hsp90aa1	3	Cell surface capturing (CSC) technology, Ultracentrifugation, Biotinylation
Hsp90ab1	3	Cell surface capturing (CSC) technology, Ultracentrifugation, Biotinylation
Hspa8	3	Cell surface capturing (CSC) technology, Ultracentrifugation, Biotinylation
Hyou1	3	Cell surface capturing (CSC) technology, Ultracentrifugation, Biotinylation
Igf2r	3	Cell surface capturing (CSC) technology, Ultracentrifugation, Centrifugation
Il1rap	3	Cell surface capturing (CSC) technology, Ultracentrifugation, Centrifugation
Il6st	3	Cell surface capturing (CSC) technology, Ultracentrifugation, Centrifugation
Immt	3	Ultracentrifugation, Centrifugation, Biotinylation
Iqgap1	3	Ultracentrifugation, Centrifugation, Sucrose gradient centrifugation
Itfg1	3	Cell surface capturing (CSC) technology, Ultracentrifugation, Centrifugation
Itga1	3	Cell surface capturing (CSC) technology, Ultracentrifugation, Centrifugation
Itga3	3	Cell surface capturing (CSC) technology, Ultracentrifugation, Centrifugation
Itgav	3	Cell surface capturing (CSC) technology, Ultracentrifugation, Biotinylation
Itgb1	3	Cell surface capturing (CSC) technology, Ultracentrifugation, Centrifugation
Itgb2	3	Cell surface capturing (CSC) technology, Ultracentrifugation, Centrifugation
Itgb3	3	Cell surface capturing (CSC) technology, Ultracentrifugation, Centrifugation
Itgb5	3	Cell surface capturing (CSC) technology, Ultracentrifugation, Centrifugation
Itpr2	3	Ultracentrifugation, Centrifugation, Biotinylation
Jup	3	Ultracentrifugation, Centrifugation, Biotinylation
Kcnma1	3	Ultracentrifugation, Centrifugation, Biotinylation
Kctd12	3	Ultracentrifugation, Centrifugation, Biotinylation
Kras	3	Ultracentrifugation, Centrifugation, Biotinylation
Krt1	3	Ultracentrifugation, Centrifugation, Biotinylation
Lama4	3	Cell surface capturing (CSC) technology, Centrifugation, Biotinylation
Lamp2	3	Cell surface capturing (CSC) technology, Ultracentrifugation, Sucrose gradient centrifugation
Lancl2	3	Ultracentrifugation, Centrifugation, Biotinylation
Lclat1	3	Ultracentrifugation, Centrifugation, Sucrose gradient centrifugation
Ldha	3	Ultracentrifugation, Biotinylation, Sucrose gradient centrifugation
Ldhb	3	Ultracentrifugation, Biotinylation, Sucrose gradient centrifugation
Ldlr	3	Cell surface capturing (CSC) technology, Ultracentrifugation, Centrifugation
Letm1	3	Ultracentrifugation, Centrifugation, Sucrose gradient centrifugation
Lifr	3	Cell surface capturing (CSC) technology, Ultracentrifugation, Centrifugation
Lmbrd1	3	Cell surface capturing (CSC) technology, Ultracentrifugation, Centrifugation
Lmbrd2	3	Cell surface capturing (CSC) technology, Ultracentrifugation, Centrifugation
Lmf2	3	Cell surface capturing (CSC) technology, Ultracentrifugation, Centrifugation
Lmnb2	3	Ultracentrifugation, Centrifugation, Sucrose gradient centrifugation
Lpar1	3	Cell surface capturing (CSC) technology, Ultracentrifugation, Centrifugation
Lrp1b	3	Cell surface capturing (CSC) technology, Ultracentrifugation, Centrifugation
Lrp4	3	Cell surface capturing (CSC) technology, Ultracentrifugation, Centrifugation
Lrpprc	3	Ultracentrifugation, Centrifugation, Biotinylation
M6pr	3	Cell surface capturing (CSC) technology, Ultracentrifugation, Centrifugation
Magt1	3	Ultracentrifugation, Centrifugation, Biotinylation
Mal2	3	Ultracentrifugation, Centrifugation, Biotinylation
Man1a2	3	Cell surface capturing (CSC) technology, Ultracentrifugation, Centrifugation
Man2a1	3	Cell surface capturing (CSC) technology, Ultracentrifugation, Centrifugation
Maob	3	Ultracentrifugation, Centrifugation, Sucrose gradient centrifugation
Marchf5	3	Ultracentrifugation, Centrifugation, Biotinylation
Mboat7	3	Ultracentrifugation, Centrifugation, Biotinylation
Mcoln1	3	Cell surface capturing (CSC) technology, Ultracentrifugation, Centrifugation
Mcu	3	Ultracentrifugation, Centrifugation, Sucrose gradient centrifugation
Mertk	3	Cell surface capturing (CSC) technology, Ultracentrifugation, Centrifugation
Mgat2	3	Cell surface capturing (CSC) technology, Ultracentrifugation, Centrifugation
Mlec	3	Ultracentrifugation, Centrifugation, Sucrose gradient centrifugation
Mme	3	Cell surface capturing (CSC) technology, Ultracentrifugation, Centrifugation
Mogs	3	Cell surface capturing (CSC) technology, Ultracentrifugation, Centrifugation
Mpc2	3	Ultracentrifugation, Biotinylation, Sucrose gradient centrifugation
Mpp1	3	Ultracentrifugation, Centrifugation, Biotinylation
Mpp6	3	Ultracentrifugation, Centrifugation, Biotinylation
Mrpl17	3	Ultracentrifugation, Centrifugation, Sucrose gradient centrifugation
Mrs2	3	Ultracentrifugation, Centrifugation, Sucrose gradient centrifugation
Mt-Cyb	3	Ultracentrifugation, Centrifugation, Sucrose gradient centrifugation
Mtmr1	3	Ultracentrifugation, Centrifugation, Biotinylation
Mtnd1	3	Ultracentrifugation, Centrifugation, Sucrose gradient centrifugation
Mtnd3	3	Ultracentrifugation, Centrifugation, Sucrose gradient centrifugation
Mtnd4	3	Ultracentrifugation, Centrifugation, Sucrose gradient centrifugation
Mtnd5	3	Ultracentrifugation, Centrifugation, Sucrose gradient centrifugation
Myadm	3	Ultracentrifugation, Centrifugation, Sucrose gradient centrifugation
Myorg	3	Cell surface capturing (CSC) technology, Ultracentrifugation, Centrifugation
Napa	3	Ultracentrifugation, Centrifugation, Biotinylation
Nbea	3	Ultracentrifugation, Centrifugation, Biotinylation
Ncam2	3	Cell surface capturing (CSC) technology, Centrifugation, Biotinylation
Ncl	3	Cell surface capturing (CSC) technology, Ultracentrifugation, Sucrose gradient centrifugation
Ncln	3	Cell surface capturing (CSC) technology, Ultracentrifugation, Centrifugation
Ndufa2	3	Cell surface capturing (CSC) technology, Centrifugation, Sucrose gradient centrifugation
Ndufa7	3	Ultracentrifugation, Centrifugation, Sucrose gradient centrifugation
Ndufa9	3	Ultracentrifugation, Centrifugation, Sucrose gradient centrifugation
Ndufs5	3	Ultracentrifugation, Centrifugation, Sucrose gradient centrifugation
Ndufs7	3	Ultracentrifugation, Centrifugation, Sucrose gradient centrifugation
Negr1	3	Cell surface capturing (CSC) technology, Centrifugation, Biotinylation
Nfasc	3	Cell surface capturing (CSC) technology, Centrifugation, Biotinylation
Ngef	3	Ultracentrifugation, Centrifugation, Biotinylation
Nid2	3	Cell surface capturing (CSC) technology, Ultracentrifugation, Centrifugation
Nipsnap1	3	Ultracentrifugation, Centrifugation, Biotinylation
Nlgn1	3	Cell surface capturing (CSC) technology, Centrifugation, Biotinylation
Nlgn2	3	Cell surface capturing (CSC) technology, Centrifugation, Biotinylation
Notch2	3	Cell surface capturing (CSC) technology, Ultracentrifugation, Centrifugation
Npm1	3	Ultracentrifugation, Biotinylation, Sucrose gradient centrifugation
Nras	3	Ultracentrifugation, Biotinylation, Sucrose gradient centrifugation
Ntm	3	Cell surface capturing (CSC) technology, Ultracentrifugation, Biotinylation
Pcbp1	3	Cell surface capturing (CSC) technology, Ultracentrifugation, Biotinylation
Pdcd6ip	3	Ultracentrifugation, Biotinylation, Sucrose gradient centrifugation
Phb	3	Ultracentrifugation, Biotinylation, Sucrose gradient centrifugation
Pkm	3	Ultracentrifugation, Biotinylation, Sucrose gradient centrifugation
Pld3	3	Cell surface capturing (CSC) technology, Ultracentrifugation, Biotinylation
Plxna1	3	Cell surface capturing (CSC) technology, Ultracentrifugation, Biotinylation
Plxnb1	3	Cell surface capturing (CSC) technology, Ultracentrifugation, Biotinylation
Plxnc1	3	Cell surface capturing (CSC) technology, Ultracentrifugation, Biotinylation
Ppap2b	3	Cell surface capturing (CSC) technology, Ultracentrifugation, Sucrose gradient centrifugation
Ppib	3	Cell surface capturing (CSC) technology, Ultracentrifugation, Sucrose gradient centrifugation
Preb	3	Ultracentrifugation, Biotinylation, Sucrose gradient centrifugation
Psap	3	Cell surface capturing (CSC) technology, Ultracentrifugation, Biotinylation
Ptprd	3	Cell surface capturing (CSC) technology, Ultracentrifugation, Biotinylation
Ptprf	3	Cell surface capturing (CSC) technology, Ultracentrifugation, Biotinylation
Ptprg	3	Cell surface capturing (CSC) technology, Ultracentrifugation, Biotinylation
Pttg1ip	3	Cell surface capturing (CSC) technology, Ultracentrifugation, Biotinylation
Rab10	3	Ultracentrifugation, Biotinylation, Sucrose gradient centrifugation
Rab14	3	Ultracentrifugation, Biotinylation, Sucrose gradient centrifugation
Rab18	3	Ultracentrifugation, Biotinylation, Sucrose gradient centrifugation
Rab2a	3	Ultracentrifugation, Biotinylation, Sucrose gradient centrifugation
Rab5a	3	Ultracentrifugation, Biotinylation, Sucrose gradient centrifugation
Rap1a	3	Ultracentrifugation, Biotinylation, Sucrose gradient centrifugation
Romo1	3	Ultracentrifugation, Centrifugation, Sucrose gradient centrifugation
Rpl18	3	Cell surface capturing (CSC) technology, Ultracentrifugation, Sucrose gradient centrifugation
Rps15a	3	Cell surface capturing (CSC) technology, Ultracentrifugation, Biotinylation
S1pr1	3	Cell surface capturing (CSC) technology, Ultracentrifugation, Biotinylation
Sacm1l	3	Ultracentrifugation, Biotinylation, Sucrose gradient centrifugation
Scarb2	3	Cell surface capturing (CSC) technology, Ultracentrifugation, Sucrose gradient centrifugation
Sccpdh	3	Ultracentrifugation, Biotinylation, Sucrose gradient centrifugation
Sgcb	3	Cell surface capturing (CSC) technology, Ultracentrifugation, Sucrose gradient centrifugation
Sirpa	3	Cell surface capturing (CSC) technology, Ultracentrifugation, Biotinylation
Slc12a7	3	Cell surface capturing (CSC) technology, Ultracentrifugation, Sucrose gradient centrifugation
Slc16a1	3	Ultracentrifugation, Biotinylation, Sucrose gradient centrifugation
Slc1a2	3	Cell surface capturing (CSC) technology, Ultracentrifugation, Biotinylation
Slc1a4	3	Cell surface capturing (CSC) technology, Ultracentrifugation, Biotinylation
Slc23a2	3	Cell surface capturing (CSC) technology, Ultracentrifugation, Biotinylation
Slc25a11	3	Ultracentrifugation, Biotinylation, Sucrose gradient centrifugation
Slc25a3	3	Ultracentrifugation, Biotinylation, Sucrose gradient centrifugation
Slc25a4	3	Ultracentrifugation, Biotinylation, Sucrose gradient centrifugation
Slc25a5	3	Ultracentrifugation, Biotinylation, Sucrose gradient centrifugation
Slc2a1	3	Cell surface capturing (CSC) technology, Ultracentrifugation, Biotinylation
Slc2a3	3	Cell surface capturing (CSC) technology, Ultracentrifugation, Biotinylation
Slc35f6	3	Ultracentrifugation, Centrifugation, Sucrose gradient centrifugation
Slc3a2	3	Cell surface capturing (CSC) technology, Ultracentrifugation, Biotinylation
Slc44a1	3	Cell surface capturing (CSC) technology, Ultracentrifugation, Biotinylation
Slc4a10	3	Cell surface capturing (CSC) technology, Ultracentrifugation, Biotinylation
Slc6a11	3	Cell surface capturing (CSC) technology, Ultracentrifugation, Biotinylation
Smpd2	3	Ultracentrifugation, Biotinylation, Sucrose gradient centrifugation
Sppl2a	3	Cell surface capturing (CSC) technology, Ultracentrifugation, Biotinylation
St3gal4	3	Cell surface capturing (CSC) technology, Ultracentrifugation, Biotinylation
Stt3b	3	Cell surface capturing (CSC) technology, Ultracentrifugation, Sucrose gradient centrifugation
Suclg1	3	Ultracentrifugation, Biotinylation, Sucrose gradient centrifugation
Sun1	3	Cell surface capturing (CSC) technology, Ultracentrifugation, Centrifugation
Syngr1	3	Ultracentrifugation, Centrifugation, Sucrose gradient centrifugation
Syp	3	Cell surface capturing (CSC) technology, Centrifugation, Biotinylation
Syt1	3	Ultracentrifugation, Centrifugation, Biotinylation
Thy1	3	Cell surface capturing (CSC) technology, Centrifugation, Biotinylation
Timm17a	3	Ultracentrifugation, Centrifugation, Sucrose gradient centrifugation
Timm50	3	Ultracentrifugation, Centrifugation, Biotinylation
Tln1	3	Ultracentrifugation, Centrifugation, Sucrose gradient centrifugation
Tm9sf3	3	Cell surface capturing (CSC) technology, Ultracentrifugation, Centrifugation
Tm9sf4	3	Cell surface capturing (CSC) technology, Ultracentrifugation, Sucrose gradient centrifugation
Tmed10	3	Ultracentrifugation, Centrifugation, Sucrose gradient centrifugation
Tmed2	3	Ultracentrifugation, Centrifugation, Sucrose gradient centrifugation
Tmed4	3	Cell surface capturing (CSC) technology, Ultracentrifugation, Centrifugation
Tmem106b	3	Cell surface capturing (CSC) technology, Ultracentrifugation, Centrifugation
Tmem109	3	Ultracentrifugation, Centrifugation, Sucrose gradient centrifugation
Tmem143	3	Ultracentrifugation, Centrifugation, Sucrose gradient centrifugation
Tmem14c	3	Ultracentrifugation, Centrifugation, Sucrose gradient centrifugation
Tmem160	3	Ultracentrifugation, Centrifugation, Sucrose gradient centrifugation
Tmem161a	3	Ultracentrifugation, Centrifugation, Sucrose gradient centrifugation
Tmem186	3	Ultracentrifugation, Centrifugation, Sucrose gradient centrifugation
Tmem38a	3	Ultracentrifugation, Centrifugation, Sucrose gradient centrifugation
Tmem62	3	Cell surface capturing (CSC) technology, Ultracentrifugation, Centrifugation
Tmem63a	3	Cell surface capturing (CSC) technology, Ultracentrifugation, Centrifugation
Tmem63b	3	Cell surface capturing (CSC) technology, Ultracentrifugation, Centrifugation
Tmem87a	3	Cell surface capturing (CSC) technology, Ultracentrifugation, Centrifugation
Tmem87b	3	Cell surface capturing (CSC) technology, Ultracentrifugation, Centrifugation
Tmem9	3	Cell surface capturing (CSC) technology, Ultracentrifugation, Centrifugation
Tmem9b	3	Cell surface capturing (CSC) technology, Ultracentrifugation, Centrifugation
Tmx1	3	Ultracentrifugation, Centrifugation, Sucrose gradient centrifugation
Tmx3	3	Cell surface capturing (CSC) technology, Ultracentrifugation, Centrifugation
Tomm22	3	Ultracentrifugation, Centrifugation, Biotinylation
Tomm40l	3	Ultracentrifugation, Centrifugation, Sucrose gradient centrifugation
Tomm5	3	Ultracentrifugation, Centrifugation, Sucrose gradient centrifugation
Tomm70a	3	Ultracentrifugation, Centrifugation, Biotinylation
Tpcn1	3	Cell surface capturing (CSC) technology, Ultracentrifugation, Centrifugation
Tpm1	3	Ultracentrifugation, Biotinylation, Sucrose gradient centrifugation
Tspan2	3	Cell surface capturing (CSC) technology, Centrifugation, Biotinylation
Tspan3	3	Cell surface capturing (CSC) technology, Ultracentrifugation, Sucrose gradient centrifugation
Tspan6	3	Cell surface capturing (CSC) technology, Ultracentrifugation, Centrifugation
Tspan9	3	Cell surface capturing (CSC) technology, Ultracentrifugation, Centrifugation
Ttn	3	Cell surface capturing (CSC) technology, Biotinylation, Sucrose gradient centrifugation
Ttyh1	3	Cell surface capturing (CSC) technology, Centrifugation, Biotinylation
Tubb2a	3	Cell surface capturing (CSC) technology, Ultracentrifugation, Biotinylation
Tubb4a	3	Ultracentrifugation, Centrifugation, Biotinylation
Tubb6	3	Cell surface capturing (CSC) technology, Ultracentrifugation, Biotinylation
Tufm	3	Ultracentrifugation, Centrifugation, Biotinylation
Txndc15	3	Cell surface capturing (CSC) technology, Ultracentrifugation, Centrifugation
Tyro3	3	Cell surface capturing (CSC) technology, Centrifugation, Biotinylation
Uqcrc1	3	Ultracentrifugation, Centrifugation, Biotinylation
Uqcrfs1	3	Ultracentrifugation, Centrifugation, Sucrose gradient centrifugation
Uqcrq	3	Ultracentrifugation, Centrifugation, Sucrose gradient centrifugation
Uso1	3	Ultracentrifugation, Centrifugation, Biotinylation
Vcam1	3	Cell surface capturing (CSC) technology, Ultracentrifugation, Centrifugation
Vcl	3	Ultracentrifugation, Centrifugation, Sucrose gradient centrifugation
Vldlr	3	Ultracentrifugation, Centrifugation, Sucrose gradient centrifugation
Vti1b	3	Ultracentrifugation, Centrifugation, Sucrose gradient centrifugation
Wdfy3	3	Ultracentrifugation, Centrifugation, Biotinylation
Wfs1	3	Ultracentrifugation, Centrifugation, Biotinylation
Yme1l1	3	Ultracentrifugation, Centrifugation, Biotinylation
Zmpste24	3	Ultracentrifugation, Centrifugation, Sucrose gradient centrifugation
mt-Co3	3	Ultracentrifugation, Centrifugation, Sucrose gradient centrifugation
AU040320	2	Ultracentrifugation, Centrifugation
Abca1	2	Cell surface capturing (CSC) technology, Ultracentrifugation
Abca13	2	Ultracentrifugation, Sucrose gradient centrifugation
Abca6	2	Ultracentrifugation, Biotinylation
Abca7	2	Cell surface capturing (CSC) technology, Ultracentrifugation
Abca9	2	Cell surface capturing (CSC) technology, Ultracentrifugation
Abcb10	2	Ultracentrifugation, Centrifugation
Abcb4	2	Ultracentrifugation, Centrifugation
Abcb6	2	Ultracentrifugation, Centrifugation
Abcb7	2	Ultracentrifugation, Sucrose gradient centrifugation
Abcd2	2	Ultracentrifugation, Centrifugation
Abcd3	2	Ultracentrifugation, Biotinylation
Abcd4	2	Ultracentrifugation, Centrifugation
Abcg2	2	Ultracentrifugation, Centrifugation
Abhd12	2	Ultracentrifugation, Sucrose gradient centrifugation
Abhd14b	2	Ultracentrifugation, Biotinylation
Abhd16a	2	Ultracentrifugation, Centrifugation
Abhd3	2	Ultracentrifugation, Centrifugation
Abhd6	2	Ultracentrifugation, Centrifugation
Abi1	2	Centrifugation, Biotinylation
Acadvl	2	Ultracentrifugation, Centrifugation
Acbd3	2	Ultracentrifugation, Biotinylation
Acbd5	2	Ultracentrifugation, Centrifugation
Aco2	2	Biotinylation, Sucrose gradient centrifugation
Acp1	2	Ultracentrifugation, Biotinylation
Acsl3	2	Ultracentrifugation, Biotinylation
Acsl5	2	Ultracentrifugation, Centrifugation
Acta1	2	Ultracentrifugation, Biotinylation
Acvr1b	2	Ultracentrifugation, Centrifugation
Acvr2a	2	Cell surface capturing (CSC) technology, Centrifugation
Adam17	2	Cell surface capturing (CSC) technology, Ultracentrifugation
Adck5	2	Ultracentrifugation, Centrifugation
Adcy1	2	Centrifugation, Biotinylation
Adcy5	2	Ultracentrifugation, Centrifugation
Adcyap1r1	2	Cell surface capturing (CSC) technology, Centrifugation
Add3	2	Ultracentrifugation, Centrifugation
Adgrl1	2	Centrifugation, Biotinylation
Adgrl3	2	Centrifugation, Biotinylation
Adra1b	2	Cell surface capturing (CSC) technology, Ultracentrifugation
Adra2a	2	Cell surface capturing (CSC) technology, Centrifugation
Adss1	2	Ultracentrifugation, Centrifugation
Afg3l1	2	Ultracentrifugation, Centrifugation
Afg3l2	2	Ultracentrifugation, Centrifugation
Agpat1	2	Ultracentrifugation, Biotinylation
Agpat5	2	Ultracentrifugation, Centrifugation
Agtr1a	2	Cell surface capturing (CSC) technology, Ultracentrifugation
Ahsg	2	Cell surface capturing (CSC) technology, Ultracentrifugation
Aifm2	2	Ultracentrifugation, Sucrose gradient centrifugation
Aig1	2	Ultracentrifugation, Centrifugation
Aip	2	Ultracentrifugation, Biotinylation
Ak2	2	Ultracentrifugation, Centrifugation
Akr7a5	2	Ultracentrifugation, Biotinylation
Alb	2	Ultracentrifugation, Biotinylation
Aldh18a1	2	Ultracentrifugation, Centrifugation
Aldh2	2	Ultracentrifugation, Biotinylation
Aldoa	2	Ultracentrifugation, Biotinylation
Alg1	2	Ultracentrifugation, Centrifugation
Alg10b	2	Ultracentrifugation, Centrifugation
Alg11	2	Ultracentrifugation, Centrifugation
Alg3	2	Ultracentrifugation, Centrifugation
Alg8	2	Ultracentrifugation, Centrifugation
Alg9	2	Ultracentrifugation, Centrifugation
Alox5ap	2	Ultracentrifugation, Centrifugation
Amph	2	Centrifugation, Biotinylation
Ank2	2	Cell surface capturing (CSC) technology, Biotinylation
Ankle2	2	Ultracentrifugation, Centrifugation
Ankrd46	2	Ultracentrifugation, Centrifugation
Anks1b	2	Centrifugation, Biotinylation
Ano10	2	Ultracentrifugation, Centrifugation
Antkmt	2	Ultracentrifugation, Centrifugation
Antxr1	2	Cell surface capturing (CSC) technology, Centrifugation
Antxr2	2	Cell surface capturing (CSC) technology, Ultracentrifugation
Anxa4	2	Ultracentrifugation, Sucrose gradient centrifugation
Anxa5	2	Ultracentrifugation, Sucrose gradient centrifugation
Anxa6	2	Ultracentrifugation, Sucrose gradient centrifugation
Ap1m1	2	Ultracentrifugation, Centrifugation
Ap1s1	2	Ultracentrifugation, Centrifugation
Ap2a2	2	Ultracentrifugation, Biotinylation
Ap3b1	2	Ultracentrifugation, Centrifugation
Ap3b2	2	Centrifugation, Biotinylation
Ap3d1	2	Ultracentrifugation, Centrifugation
Ap3m2	2	Centrifugation, Biotinylation
Apoe	2	Ultracentrifugation, Centrifugation
App	2	Ultracentrifugation, Centrifugation
Appl1	2	Ultracentrifugation, Centrifugation
Appl2	2	Ultracentrifugation, Centrifugation
Aqp11	2	Ultracentrifugation, Centrifugation
Aqp4	2	Cell surface capturing (CSC) technology, Centrifugation
Arcn1	2	Ultracentrifugation, Biotinylation
Arel1	2	Ultracentrifugation, Centrifugation
Arf1	2	Ultracentrifugation, Biotinylation
Arf5	2	Ultracentrifugation, Centrifugation
Arf6	2	Ultracentrifugation, Centrifugation
Arfgap2	2	Ultracentrifugation, Centrifugation
Arfgap3	2	Ultracentrifugation, Centrifugation
Arhgdia	2	Ultracentrifugation, Centrifugation
Arl6ip1	2	Ultracentrifugation, Centrifugation
Arl8a	2	Ultracentrifugation, Centrifugation
Armc10	2	Ultracentrifugation, Centrifugation
Armh3	2	Ultracentrifugation, Centrifugation
Arpc3	2	Ultracentrifugation, Biotinylation
Arpc4	2	Ultracentrifugation, Biotinylation
Asah1	2	Cell surface capturing (CSC) technology, Ultracentrifugation
Asah2	2	Cell surface capturing (CSC) technology, Ultracentrifugation
Asap1	2	Ultracentrifugation, Centrifugation
Asap2	2	Ultracentrifugation, Centrifugation
Asl	2	Ultracentrifugation, Sucrose gradient centrifugation
Asph	2	Ultracentrifugation, Centrifugation
Atad3	2	Ultracentrifugation, Centrifugation
Atl2	2	Ultracentrifugation, Centrifugation
Atl3	2	Ultracentrifugation, Centrifugation
Atp11c	2	Ultracentrifugation, Centrifugation
Atp13a1	2	Ultracentrifugation, Centrifugation
Atp2a1	2	Ultracentrifugation, Centrifugation
Atp2a3	2	Cell surface capturing (CSC) technology, Ultracentrifugation
Atp2b1	2	Ultracentrifugation, Biotinylation
Atp2b2	2	Ultracentrifugation, Biotinylation
Atp5c1	2	Biotinylation, Sucrose gradient centrifugation
Atp5f1d	2	Ultracentrifugation, Centrifugation
Atp5md	2	Ultracentrifugation, Centrifugation
Atp5mf	2	Ultracentrifugation, Centrifugation
Atp5pb	2	Centrifugation, Biotinylation
Atp5po	2	Centrifugation, Biotinylation
Atp6ap2	2	Ultracentrifugation, Centrifugation
Atp6v0c	2	Ultracentrifugation, Centrifugation
Atp6v0d1	2	Ultracentrifugation, Biotinylation
Atp6v1c1	2	Ultracentrifugation, Biotinylation
Atp6v1d	2	Ultracentrifugation, Biotinylation
Atp6v1e1	2	Ultracentrifugation, Biotinylation
Atp6v1h	2	Ultracentrifugation, Biotinylation
Atp7b	2	Ultracentrifugation, Biotinylation
Atp8a1	2	Ultracentrifugation, Biotinylation
Atp9a	2	Ultracentrifugation, Biotinylation
Atrn	2	Cell surface capturing (CSC) technology, Ultracentrifugation
Atxn2l	2	Ultracentrifugation, Centrifugation
B3galt1	2	Cell surface capturing (CSC) technology, Ultracentrifugation
B3gnt2	2	Cell surface capturing (CSC) technology, Ultracentrifugation
B4galt3	2	Cell surface capturing (CSC) technology, Ultracentrifugation
B4gat1	2	Ultracentrifugation, Centrifugation
Bad	2	Ultracentrifugation, Centrifugation
Baiap2	2	Ultracentrifugation, Centrifugation
Basp1	2	Ultracentrifugation, Centrifugation
Bax	2	Ultracentrifugation, Centrifugation
Bcan	2	Cell surface capturing (CSC) technology, Biotinylation
Bcap29	2	Ultracentrifugation, Centrifugation
Bcar1	2	Ultracentrifugation, Centrifugation
Bche	2	Cell surface capturing (CSC) technology, Ultracentrifugation
Bckdhb	2	Ultracentrifugation, Centrifugation
Becn1	2	Ultracentrifugation, Centrifugation
Bgn	2	Cell surface capturing (CSC) technology, Centrifugation
Bmp1	2	Cell surface capturing (CSC) technology, Ultracentrifugation
Bnip1	2	Ultracentrifugation, Centrifugation
Bnip3	2	Ultracentrifugation, Centrifugation
Bpnt2	2	Ultracentrifugation, Centrifugation
Braf	2	Centrifugation, Biotinylation
Bscl2	2	Cell surface capturing (CSC) technology, Ultracentrifugation
Bst2	2	Cell surface capturing (CSC) technology, Ultracentrifugation
Btbd17	2	Cell surface capturing (CSC) technology, Biotinylation
Bves	2	Centrifugation, Sucrose gradient centrifugation
C2cd2l	2	Ultracentrifugation, Centrifugation
C3	2	Ultracentrifugation, Biotinylation
Ca4	2	Ultracentrifugation, Centrifugation
Cachd1	2	Cell surface capturing (CSC) technology, Centrifugation
Cacna1a	2	Centrifugation, Biotinylation
Cacna1e	2	Centrifugation, Biotinylation
Cacna2d3	2	Centrifugation, Biotinylation
Cacnb4	2	Centrifugation, Biotinylation
Cacng2	2	Centrifugation, Biotinylation
Cacng3	2	Centrifugation, Biotinylation
Cadps	2	Centrifugation, Biotinylation
Camk2g	2	Ultracentrifugation, Biotinylation
Camkv	2	Centrifugation, Biotinylation
Camlg	2	Ultracentrifugation, Centrifugation
Cap2	2	Centrifugation, Biotinylation
Capn2	2	Ultracentrifugation, Centrifugation
Capns1	2	Ultracentrifugation, Centrifugation
Carkd	2	Cell surface capturing (CSC) technology, Sucrose gradient centrifugation
Casd1	2	Cell surface capturing (CSC) technology, Ultracentrifugation
Cav1	2	Ultracentrifugation, Centrifugation
Cav2	2	Ultracentrifugation, Centrifugation
Ccdc167	2	Ultracentrifugation, Centrifugation
Ccdc47	2	Ultracentrifugation, Centrifugation
Ccdc51	2	Ultracentrifugation, Centrifugation
Ccdc90b	2	Ultracentrifugation, Centrifugation
Ccsmst1	2	Ultracentrifugation, Sucrose gradient centrifugation
Cct3	2	Ultracentrifugation, Biotinylation
Cd14	2	Cell surface capturing (CSC) technology, Ultracentrifugation
Cd163	2	Cell surface capturing (CSC) technology, Ultracentrifugation
Cd180	2	Cell surface capturing (CSC) technology, Ultracentrifugation
Cd200	2	Cell surface capturing (CSC) technology, Centrifugation
Cd274	2	Cell surface capturing (CSC) technology, Ultracentrifugation
Cd302	2	Cell surface capturing (CSC) technology, Ultracentrifugation
Cd48	2	Cell surface capturing (CSC) technology, Ultracentrifugation
Cd55	2	Ultracentrifugation, Centrifugation
Cd59a	2	Ultracentrifugation, Centrifugation
Cd74	2	Cell surface capturing (CSC) technology, Ultracentrifugation
Cd9	2	Ultracentrifugation, Centrifugation
Cd93	2	Cell surface capturing (CSC) technology, Centrifugation
Cdan1	2	Ultracentrifugation, Centrifugation
Cdc42ep4	2	Ultracentrifugation, Centrifugation
Cdh1	2	Cell surface capturing (CSC) technology, Ultracentrifugation
Cdh10	2	Cell surface capturing (CSC) technology, Biotinylation
Cdh11	2	Cell surface capturing (CSC) technology, Centrifugation
Cdh17	2	Cell surface capturing (CSC) technology, Ultracentrifugation
Cdh20	2	Cell surface capturing (CSC) technology, Centrifugation
Cdh4	2	Cell surface capturing (CSC) technology, Centrifugation
Cdh6	2	Cell surface capturing (CSC) technology, Centrifugation
Ceacam1	2	Cell surface capturing (CSC) technology, Ultracentrifugation
Celsr2	2	Cell surface capturing (CSC) technology, Ultracentrifugation
Cemip2	2	Ultracentrifugation, Centrifugation
Cept1	2	Ultracentrifugation, Centrifugation
Cers2	2	Ultracentrifugation, Centrifugation
Chchd3	2	Ultracentrifugation, Centrifugation
Chl1	2	Cell surface capturing (CSC) technology, Centrifugation
Chmp2a	2	Ultracentrifugation, Centrifugation
Chmp6	2	Ultracentrifugation, Centrifugation
Chpt1	2	Ultracentrifugation, Sucrose gradient centrifugation
Chst12	2	Cell surface capturing (CSC) technology, Centrifugation
Chst2	2	Cell surface capturing (CSC) technology, Centrifugation
Cisd1	2	Ultracentrifugation, Centrifugation
Cisd2	2	Ultracentrifugation, Centrifugation
Ckb	2	Ultracentrifugation, Biotinylation
Ckm	2	Biotinylation, Sucrose gradient centrifugation
Ckmt1	2	Ultracentrifugation, Centrifugation
Ckmt2	2	Ultracentrifugation, Sucrose gradient centrifugation
Clasp2	2	Ultracentrifugation, Biotinylation
Clcn3	2	Ultracentrifugation, Centrifugation
Clcn4	2	Ultracentrifugation, Centrifugation
Clcn5	2	Cell surface capturing (CSC) technology, Ultracentrifugation
Cldn1	2	Ultracentrifugation, Centrifugation
Cldn12	2	Ultracentrifugation, Centrifugation
Cldn5	2	Ultracentrifugation, Centrifugation
Clec1b	2	Cell surface capturing (CSC) technology, Ultracentrifugation
Clec2d	2	Cell surface capturing (CSC) technology, Ultracentrifugation
Clic1	2	Cell surface capturing (CSC) technology, Ultracentrifugation
Cln8	2	Ultracentrifugation, Centrifugation
Clta	2	Ultracentrifugation, Biotinylation
Cltc	2	Cell surface capturing (CSC) technology, Ultracentrifugation
Cmklr1	2	Cell surface capturing (CSC) technology, Ultracentrifugation
Cnih4	2	Ultracentrifugation, Centrifugation
Cnksr2	2	Centrifugation, Biotinylation
Cnnm1	2	Centrifugation, Biotinylation
Cnnm3	2	Ultracentrifugation, Centrifugation
Cnr1	2	Cell surface capturing (CSC) technology, Centrifugation
Cntn3	2	Cell surface capturing (CSC) technology, Centrifugation
Cntn4	2	Centrifugation, Biotinylation
Cntnap1	2	Cell surface capturing (CSC) technology, Biotinylation
Cntnap2	2	Centrifugation, Biotinylation
Cntnap4	2	Cell surface capturing (CSC) technology, Centrifugation
Coa3	2	Ultracentrifugation, Centrifugation
Cog3	2	Ultracentrifugation, Centrifugation
Cog5	2	Ultracentrifugation, Centrifugation
Cog6	2	Ultracentrifugation, Centrifugation
Cog7	2	Ultracentrifugation, Centrifugation
Cog8	2	Ultracentrifugation, Centrifugation
Col18a1	2	Cell surface capturing (CSC) technology, Centrifugation
Col1a1	2	Cell surface capturing (CSC) technology, Ultracentrifugation
Col2a1	2	Cell surface capturing (CSC) technology, Ultracentrifugation
Col3a1	2	Cell surface capturing (CSC) technology, Ultracentrifugation
Col4a1	2	Centrifugation, Biotinylation
Col6a1	2	Cell surface capturing (CSC) technology, Centrifugation
Col6a2	2	Cell surface capturing (CSC) technology, Centrifugation
Colec12	2	Cell surface capturing (CSC) technology, Ultracentrifugation
Comt	2	Ultracentrifugation, Centrifugation
Copa	2	Ultracentrifugation, Centrifugation
Copb2	2	Ultracentrifugation, Centrifugation
Copg2	2	Centrifugation, Biotinylation
Coq8b	2	Ultracentrifugation, Centrifugation
Cox10	2	Ultracentrifugation, Centrifugation
Cox4i1	2	Ultracentrifugation, Centrifugation
Cox6a1	2	Ultracentrifugation, Centrifugation
Cox6c	2	Ultracentrifugation, Centrifugation
Cox7a1	2	Ultracentrifugation, Centrifugation
Cox7a2	2	Ultracentrifugation, Centrifugation
Cox7b	2	Ultracentrifugation, Centrifugation
Cpa3	2	Cell surface capturing (CSC) technology, Biotinylation
Cpt1b	2	Ultracentrifugation, Sucrose gradient centrifugation
Crat	2	Ultracentrifugation, Sucrose gradient centrifugation
Creld1	2	Ultracentrifugation, Centrifugation
Cryz	2	Ultracentrifugation, Biotinylation
Csf1r	2	Cell surface capturing (CSC) technology, Ultracentrifugation
Ctnna1	2	Ultracentrifugation, Centrifugation
Ctnnd2	2	Centrifugation, Biotinylation
Ctsc	2	Cell surface capturing (CSC) technology, Ultracentrifugation
Ctsl	2	Cell surface capturing (CSC) technology, Ultracentrifugation
Cubn	2	Cell surface capturing (CSC) technology, Ultracentrifugation
Cyb5a	2	Ultracentrifugation, Centrifugation
Cyb5d2	2	Ultracentrifugation, Centrifugation
Cyb5r1	2	Ultracentrifugation, Centrifugation
Cybc1	2	Ultracentrifugation, Centrifugation
Cycs	2	Ultracentrifugation, Sucrose gradient centrifugation
Cyfip1	2	Centrifugation, Biotinylation
Cyp1a2	2	Cell surface capturing (CSC) technology, Ultracentrifugation
Cyp20a1	2	Ultracentrifugation, Centrifugation
Cyp2s1	2	Ultracentrifugation, Centrifugation
Cyp46a1	2	Ultracentrifugation, Centrifugation
Cyp4f14	2	Ultracentrifugation, Centrifugation
Cyp7b1	2	Ultracentrifugation, Centrifugation
Cyrib	2	Ultracentrifugation, Biotinylation
D630045J12Rik	2	Cell surface capturing (CSC) technology, Centrifugation
Daglb	2	Ultracentrifugation, Centrifugation
Dbn1	2	Ultracentrifugation, Biotinylation
Dcbld2	2	Cell surface capturing (CSC) technology, Centrifugation
Dcc	2	Cell surface capturing (CSC) technology, Centrifugation
Ddx19a	2	Ultracentrifugation, Centrifugation
Ddx3x	2	Ultracentrifugation, Biotinylation
Degs1	2	Ultracentrifugation, Centrifugation
Dennd1a	2	Ultracentrifugation, Centrifugation
Dennd5b	2	Ultracentrifugation, Centrifugation
Derl1	2	Ultracentrifugation, Centrifugation
Des	2	Centrifugation, Sucrose gradient centrifugation
Dgat1	2	Ultracentrifugation, Centrifugation
Dhcr24	2	Ultracentrifugation, Centrifugation
Dhcr7	2	Ultracentrifugation, Centrifugation
Dhodh	2	Ultracentrifugation, Centrifugation
Dhrs1	2	Ultracentrifugation, Centrifugation
Dhrs3	2	Ultracentrifugation, Centrifugation
Dhrs7	2	Ultracentrifugation, Sucrose gradient centrifugation
Dhrs7b	2	Ultracentrifugation, Centrifugation
Diras2	2	Centrifugation, Biotinylation
Disp2	2	Cell surface capturing (CSC) technology, Centrifugation
Dlat	2	Ultracentrifugation, Biotinylation
Dlg2	2	Centrifugation, Biotinylation
Dlg4	2	Centrifugation, Biotinylation
Dlgap2	2	Ultracentrifugation, Centrifugation
Dlst	2	Ultracentrifugation, Biotinylation
Dmac2l	2	Ultracentrifugation, Centrifugation
Dnaja1	2	Ultracentrifugation, Centrifugation
Dnaja2	2	Ultracentrifugation, Centrifugation
Dnaja3	2	Ultracentrifugation, Sucrose gradient centrifugation
Dnajb14	2	Ultracentrifugation, Centrifugation
Dnajc16	2	Ultracentrifugation, Centrifugation
Dnm2	2	Ultracentrifugation, Biotinylation
Dock1	2	Ultracentrifugation, Centrifugation
Dock4	2	Ultracentrifugation, Centrifugation
Dock9	2	Ultracentrifugation, Centrifugation
Dolk	2	Ultracentrifugation, Centrifugation
Dolpp1	2	Ultracentrifugation, Centrifugation
Dpep1	2	Cell surface capturing (CSC) technology, Ultracentrifugation
Dpp10	2	Cell surface capturing (CSC) technology, Biotinylation
Dpp4	2	Cell surface capturing (CSC) technology, Ultracentrifugation
Dpp6	2	Cell surface capturing (CSC) technology, Biotinylation
Dpy19l1	2	Ultracentrifugation, Centrifugation
Dpy19l3	2	Ultracentrifugation, Centrifugation
Dpy19l4	2	Cell surface capturing (CSC) technology, Ultracentrifugation
Dpysl2	2	Ultracentrifugation, Biotinylation
Dsc2	2	Cell surface capturing (CSC) technology, Ultracentrifugation
Dysf	2	Ultracentrifugation, Sucrose gradient centrifugation
Ebp	2	Ultracentrifugation, Centrifugation
Ecel1	2	Cell surface capturing (CSC) technology, Centrifugation
Eci1	2	Ultracentrifugation, Centrifugation
Edem3	2	Cell surface capturing (CSC) technology, Ultracentrifugation
Efna3	2	Cell surface capturing (CSC) technology, Centrifugation
Efnb3	2	Cell surface capturing (CSC) technology, Centrifugation
Efr3a	2	Ultracentrifugation, Centrifugation
Ehd1	2	Ultracentrifugation, Centrifugation
Ehd2	2	Ultracentrifugation, Centrifugation
Ehd4	2	Ultracentrifugation, Centrifugation
Ei24	2	Ultracentrifugation, Centrifugation
Eif2s1	2	Ultracentrifugation, Biotinylation
Eif3a	2	Ultracentrifugation, Biotinylation
Eif3h	2	Ultracentrifugation, Biotinylation
Eif4g1	2	Ultracentrifugation, Biotinylation
Elapor1	2	Cell surface capturing (CSC) technology, Ultracentrifugation
Elfn1	2	Cell surface capturing (CSC) technology, Centrifugation
Elfn2	2	Cell surface capturing (CSC) technology, Centrifugation
Elmo1	2	Ultracentrifugation, Centrifugation
Emb	2	Cell surface capturing (CSC) technology, Centrifugation
Emc3	2	Ultracentrifugation, Centrifugation
Emc4	2	Ultracentrifugation, Centrifugation
Emc6	2	Ultracentrifugation, Centrifugation
Emd	2	Ultracentrifugation, Centrifugation
Endod1	2	Ultracentrifugation, Biotinylation
Eno2	2	Centrifugation, Biotinylation
Enpp3	2	Cell surface capturing (CSC) technology, Ultracentrifugation
Entpd4	2	Ultracentrifugation, Centrifugation
Epcam	2	Cell surface capturing (CSC) technology, Ultracentrifugation
Epha1	2	Cell surface capturing (CSC) technology, Ultracentrifugation
Ephb2	2	Cell surface capturing (CSC) technology, Centrifugation
Ephb3	2	Cell surface capturing (CSC) technology, Centrifugation
Ephx1	2	Ultracentrifugation, Sucrose gradient centrifugation
Epn1	2	Ultracentrifugation, Centrifugation
Eprs	2	Cell surface capturing (CSC) technology, Ultracentrifugation
Eps15	2	Ultracentrifugation, Centrifugation
Erap1	2	Ultracentrifugation, Biotinylation
Erbb3	2	Cell surface capturing (CSC) technology, Ultracentrifugation
Erbb4	2	Cell surface capturing (CSC) technology, Centrifugation
Erbin	2	Ultracentrifugation, Centrifugation
Erc2	2	Centrifugation, Biotinylation
Ergic1	2	Ultracentrifugation, Centrifugation
Ergic3	2	Ultracentrifugation, Centrifugation
Erp29	2	Ultracentrifugation, Biotinylation
Esyt1	2	Ultracentrifugation, Centrifugation
Esyt2	2	Ultracentrifugation, Centrifugation
Exoc2	2	Ultracentrifugation, Biotinylation
Exoc7	2	Ultracentrifugation, Centrifugation
Exog	2	Ultracentrifugation, Centrifugation
Ext2	2	Ultracentrifugation, Centrifugation
Extl2	2	Ultracentrifugation, Centrifugation
Extl3	2	Cell surface capturing (CSC) technology, Ultracentrifugation
Ezr	2	Ultracentrifugation, Sucrose gradient centrifugation
F2r	2	Cell surface capturing (CSC) technology, Ultracentrifugation
Fads1	2	Ultracentrifugation, Centrifugation
Fads2	2	Ultracentrifugation, Centrifugation
Fahd1	2	Ultracentrifugation, Centrifugation
Fam126a	2	Centrifugation, Biotinylation
Fam151a	2	Cell surface capturing (CSC) technology, Ultracentrifugation
Fam162a	2	Ultracentrifugation, Centrifugation
Fam171a2	2	Cell surface capturing (CSC) technology, Centrifugation
Fam210a	2	Ultracentrifugation, Centrifugation
Fam210b	2	Ultracentrifugation, Centrifugation
Fam234a	2	Ultracentrifugation, Centrifugation
Fam241b	2	Ultracentrifugation, Centrifugation
Far1	2	Ultracentrifugation, Centrifugation
Farp1	2	Ultracentrifugation, Biotinylation
Farp2	2	Ultracentrifugation, Centrifugation
Fasn	2	Ultracentrifugation, Biotinylation
Fat4	2	Cell surface capturing (CSC) technology, Centrifugation
Fcgr1	2	Cell surface capturing (CSC) technology, Ultracentrifugation
Fdft1	2	Ultracentrifugation, Centrifugation
Fdxr	2	Ultracentrifugation, Centrifugation
Fermt2	2	Ultracentrifugation, Centrifugation
Fgfr1	2	Cell surface capturing (CSC) technology, Centrifugation
Fgfr2	2	Cell surface capturing (CSC) technology, Centrifugation
Fgfr3	2	Cell surface capturing (CSC) technology, Centrifugation
Fgg	2	Ultracentrifugation, Biotinylation
Fis1	2	Ultracentrifugation, Centrifugation
Fkbp10	2	Cell surface capturing (CSC) technology, Ultracentrifugation
Fkbp9	2	Cell surface capturing (CSC) technology, Ultracentrifugation
Fkrp	2	Cell surface capturing (CSC) technology, Ultracentrifugation
Flnb	2	Ultracentrifugation, Centrifugation
Flot2	2	Ultracentrifugation, Sucrose gradient centrifugation
Flt1	2	Cell surface capturing (CSC) technology, Centrifugation
Flt4	2	Cell surface capturing (CSC) technology, Ultracentrifugation
Fmo1	2	Ultracentrifugation, Centrifugation
Fmo2	2	Ultracentrifugation, Centrifugation
Fndc3a	2	Ultracentrifugation, Centrifugation
Fndc3b	2	Ultracentrifugation, Centrifugation
Folr1	2	Cell surface capturing (CSC) technology, Ultracentrifugation
Folr2	2	Cell surface capturing (CSC) technology, Ultracentrifugation
Frk	2	Ultracentrifugation, Biotinylation
Fth1	2	Ultracentrifugation, Sucrose gradient centrifugation
Fut8	2	Ultracentrifugation, Centrifugation
Fyco1	2	Ultracentrifugation, Sucrose gradient centrifugation
Fyn	2	Ultracentrifugation, Centrifugation
Fzd2	2	Ultracentrifugation, Centrifugation
Fzd4	2	Ultracentrifugation, Centrifugation
Gaa	2	Cell surface capturing (CSC) technology, Ultracentrifugation
Gabbr2	2	Cell surface capturing (CSC) technology, Biotinylation
Gabra1	2	Centrifugation, Biotinylation
Gabra3	2	Cell surface capturing (CSC) technology, Biotinylation
Gabrb1	2	Centrifugation, Biotinylation
Gad2	2	Centrifugation, Biotinylation
Gal3st3	2	Cell surface capturing (CSC) technology, Centrifugation
Galnt11	2	Ultracentrifugation, Centrifugation
Galnt2	2	Ultracentrifugation, Sucrose gradient centrifugation
Ganab	2	Ultracentrifugation, Biotinylation
Gapdh	2	Cell surface capturing (CSC) technology, Ultracentrifugation
Gba	2	Cell surface capturing (CSC) technology, Ultracentrifugation
Gba2	2	Ultracentrifugation, Centrifugation
Gcdh	2	Ultracentrifugation, Sucrose gradient centrifugation
Gde1	2	Ultracentrifugation, Centrifugation
Gfap	2	Cell surface capturing (CSC) technology, Biotinylation
Gfra2	2	Cell surface capturing (CSC) technology, Centrifugation
Gga1	2	Ultracentrifugation, Centrifugation
Ggt5	2	Cell surface capturing (CSC) technology, Ultracentrifugation
Ggt7	2	Cell surface capturing (CSC) technology, Biotinylation
Ghitm	2	Ultracentrifugation, Centrifugation
Gjb1	2	Ultracentrifugation, Centrifugation
Gjb2	2	Ultracentrifugation, Centrifugation
Glce	2	Cell surface capturing (CSC) technology, Ultracentrifugation
Gna12	2	Ultracentrifugation, Centrifugation
Gnao1	2	Centrifugation, Biotinylation
Gnaz	2	Centrifugation, Biotinylation
Gnb2	2	Ultracentrifugation, Biotinylation
Gng12	2	Ultracentrifugation, Centrifugation
Gns	2	Cell surface capturing (CSC) technology, Ultracentrifugation
Golga5	2	Ultracentrifugation, Centrifugation
Golga7	2	Ultracentrifugation, Centrifugation
Golm2	2	Ultracentrifugation, Centrifugation
Gorasp2	2	Ultracentrifugation, Centrifugation
Gosr1	2	Ultracentrifugation, Centrifugation
Gosr2	2	Ultracentrifugation, Centrifugation
Gp5	2	Cell surface capturing (CSC) technology, Centrifugation
Gpaa1	2	Ultracentrifugation, Centrifugation
Gpam	2	Ultracentrifugation, Centrifugation
Gpat4	2	Ultracentrifugation, Centrifugation
Gpc4	2	Cell surface capturing (CSC) technology, Ultracentrifugation
Gpd1l	2	Ultracentrifugation, Biotinylation
Gpd2	2	Ultracentrifugation, Centrifugation
Gphn	2	Ultracentrifugation, Biotinylation
Gpm6b	2	Cell surface capturing (CSC) technology, Biotinylation
Gpnmb	2	Cell surface capturing (CSC) technology, Ultracentrifugation
Gpr180	2	Ultracentrifugation, Centrifugation
Gpr37l1	2	Cell surface capturing (CSC) technology, Centrifugation
Gpr39	2	Cell surface capturing (CSC) technology, Ultracentrifugation
Gpr89	2	Ultracentrifugation, Centrifugation
Gramd4	2	Ultracentrifugation, Centrifugation
Gria4	2	Cell surface capturing (CSC) technology, Biotinylation
Grid2	2	Cell surface capturing (CSC) technology, Centrifugation
Grik2	2	Cell surface capturing (CSC) technology, Centrifugation
Grik3	2	Centrifugation, Biotinylation
Grin1	2	Cell surface capturing (CSC) technology, Biotinylation
Grin2a	2	Cell surface capturing (CSC) technology, Centrifugation
Grin2b	2	Cell surface capturing (CSC) technology, Centrifugation
Grk2	2	Ultracentrifugation, Centrifugation
Grm1	2	Centrifugation, Biotinylation
Grm2	2	Centrifugation, Biotinylation
Grm4	2	Centrifugation, Biotinylation
Grn	2	Cell surface capturing (CSC) technology, Ultracentrifugation
Gstm1	2	Ultracentrifugation, Biotinylation
Gusb	2	Cell surface capturing (CSC) technology, Ultracentrifugation
Gxylt1	2	Cell surface capturing (CSC) technology, Ultracentrifugation
H1f0	2	Ultracentrifugation, Sucrose gradient centrifugation
H2-Aa	2	Cell surface capturing (CSC) technology, Ultracentrifugation
H2-D1	2	Cell surface capturing (CSC) technology, Ultracentrifugation
H2-DMa	2	Cell surface capturing (CSC) technology, Ultracentrifugation
H2-K1	2	Cell surface capturing (CSC) technology, Ultracentrifugation
H2-L	2	Cell surface capturing (CSC) technology, Ultracentrifugation
H2-Q10	2	Cell surface capturing (CSC) technology, Ultracentrifugation
H2-Q7	2	Cell surface capturing (CSC) technology, Ultracentrifugation
Hax1	2	Ultracentrifugation, Centrifugation
Hccs	2	Ultracentrifugation, Centrifugation
Hcn2	2	Centrifugation, Biotinylation
Heph	2	Cell surface capturing (CSC) technology, Centrifugation
Herc2	2	Centrifugation, Biotinylation
Herpud1	2	Ultracentrifugation, Centrifugation
Hexa	2	Cell surface capturing (CSC) technology, Ultracentrifugation
Hexb	2	Cell surface capturing (CSC) technology, Ultracentrifugation
Hfe	2	Cell surface capturing (CSC) technology, Ultracentrifugation
Hgsnat	2	Cell surface capturing (CSC) technology, Ultracentrifugation
Hid1	2	Ultracentrifugation, Centrifugation
Higd2a	2	Ultracentrifugation, Centrifugation
Hip1	2	Ultracentrifugation, Biotinylation
Hip1r	2	Ultracentrifugation, Centrifugation
Hist1h1c	2	Cell surface capturing (CSC) technology, Sucrose gradient centrifugation
Hk1	2	Ultracentrifugation, Biotinylation
Hmox2	2	Ultracentrifugation, Centrifugation
Hnrnpa2b1	2	Ultracentrifugation, Sucrose gradient centrifugation
Hnrnpf	2	Ultracentrifugation, Sucrose gradient centrifugation
Hsd11b1	2	Ultracentrifugation, Centrifugation
Hsd17b11	2	Ultracentrifugation, Sucrose gradient centrifugation
Hsd17b4	2	Ultracentrifugation, Biotinylation
Hsd17b7	2	Ultracentrifugation, Centrifugation
Hsdl1	2	Ultracentrifugation, Sucrose gradient centrifugation
Hspa13	2	Cell surface capturing (CSC) technology, Ultracentrifugation
Hspa5	2	Ultracentrifugation, Biotinylation
Hspb1	2	Ultracentrifugation, Sucrose gradient centrifugation
Htt	2	Ultracentrifugation, Biotinylation
Hyal2	2	Cell surface capturing (CSC) technology, Ultracentrifugation
Ica1	2	Centrifugation, Biotinylation
Icam1	2	Cell surface capturing (CSC) technology, Ultracentrifugation
Icam2	2	Cell surface capturing (CSC) technology, Ultracentrifugation
Icam5	2	Centrifugation, Biotinylation
Ifitm3	2	Ultracentrifugation, Centrifugation
Igdcc4	2	Cell surface capturing (CSC) technology, Centrifugation
Igf1r	2	Cell surface capturing (CSC) technology, Centrifugation
Igsf1	2	Cell surface capturing (CSC) technology, Centrifugation
Igsf10	2	Cell surface capturing (CSC) technology, Ultracentrifugation
Igsf21	2	Cell surface capturing (CSC) technology, Biotinylation
Igsf3	2	Cell surface capturing (CSC) technology, Centrifugation
Il10rb	2	Cell surface capturing (CSC) technology, Ultracentrifugation
Il1r1	2	Cell surface capturing (CSC) technology, Ultracentrifugation
Il1rapl1	2	Centrifugation, Biotinylation
Il2rg	2	Cell surface capturing (CSC) technology, Ultracentrifugation
Ilk	2	Ultracentrifugation, Centrifugation
Ilvbl	2	Ultracentrifugation, Centrifugation
Immp2l	2	Ultracentrifugation, Centrifugation
Irgm1	2	Ultracentrifugation, Centrifugation
Islr	2	Cell surface capturing (CSC) technology, Ultracentrifugation
Itga5	2	Cell surface capturing (CSC) technology, Ultracentrifugation
Itga6	2	Cell surface capturing (CSC) technology, Ultracentrifugation
Itga8	2	Cell surface capturing (CSC) technology, Ultracentrifugation
Itgae	2	Cell surface capturing (CSC) technology, Biotinylation
Itgal	2	Cell surface capturing (CSC) technology, Ultracentrifugation
Itgam	2	Cell surface capturing (CSC) technology, Ultracentrifugation
Itgax	2	Cell surface capturing (CSC) technology, Ultracentrifugation
Itgb4	2	Cell surface capturing (CSC) technology, Ultracentrifugation
Itm2b	2	Ultracentrifugation, Centrifugation
Itm2c	2	Ultracentrifugation, Centrifugation
Itpr3	2	Ultracentrifugation, Centrifugation
Ivd	2	Ultracentrifugation, Sucrose gradient centrifugation
Iyd	2	Ultracentrifugation, Centrifugation
Jagn1	2	Ultracentrifugation, Centrifugation
Jam2	2	Cell surface capturing (CSC) technology, Centrifugation
Jam3	2	Cell surface capturing (CSC) technology, Centrifugation
Kcna2	2	Centrifugation, Biotinylation
Kcnab2	2	Centrifugation, Biotinylation
Kcnc3	2	Centrifugation, Biotinylation
Kcnc4	2	Cell surface capturing (CSC) technology, Centrifugation
Kcnd2	2	Centrifugation, Biotinylation
Kcnj11	2	Centrifugation, Sucrose gradient centrifugation
Kcnj3	2	Centrifugation, Biotinylation
Kcnn2	2	Ultracentrifugation, Centrifugation
Kctd16	2	Centrifugation, Biotinylation
Kdelr1	2	Ultracentrifugation, Centrifugation
Kdr	2	Cell surface capturing (CSC) technology, Ultracentrifugation
Kdsr	2	Ultracentrifugation, Centrifugation
Khdrbs1	2	Ultracentrifugation, Centrifugation
Kirrel3	2	Cell surface capturing (CSC) technology, Centrifugation
Krt17	2	Ultracentrifugation, Sucrose gradient centrifugation
Krt18	2	Ultracentrifugation, Sucrose gradient centrifugation
Krt19	2	Ultracentrifugation, Biotinylation
Krt2	2	Ultracentrifugation, Biotinylation
Krt35	2	Ultracentrifugation, Sucrose gradient centrifugation
Krt5	2	Ultracentrifugation, Biotinylation
Krt73	2	Ultracentrifugation, Biotinylation
Krt79	2	Ultracentrifugation, Biotinylation
Krt8	2	Ultracentrifugation, Centrifugation
Krtcap2	2	Ultracentrifugation, Centrifugation
Ksr1	2	Ultracentrifugation, Centrifugation
L1cam	2	Cell surface capturing (CSC) technology, Biotinylation
L2hgdh	2	Ultracentrifugation, Centrifugation
Lactb	2	Ultracentrifugation, Sucrose gradient centrifugation
Lama1	2	Cell surface capturing (CSC) technology, Centrifugation
Lama2	2	Cell surface capturing (CSC) technology, Centrifugation
Lama3	2	Ultracentrifugation, Biotinylation
Lamc1	2	Cell surface capturing (CSC) technology, Centrifugation
Lamtor2	2	Ultracentrifugation, Sucrose gradient centrifugation
Lancl1	2	Ultracentrifugation, Biotinylation
Lemd2	2	Ultracentrifugation, Centrifugation
Lemd3	2	Ultracentrifugation, Centrifugation
Leprotl1	2	Ultracentrifugation, Centrifugation
Letmd1	2	Ultracentrifugation, Centrifugation
Lgals3bp	2	Cell surface capturing (CSC) technology, Ultracentrifugation
Lgals9	2	Ultracentrifugation, Biotinylation
Lgr4	2	Cell surface capturing (CSC) technology, Ultracentrifugation
Lingo1	2	Cell surface capturing (CSC) technology, Biotinylation
Lingo2	2	Centrifugation, Biotinylation
Lman1	2	Ultracentrifugation, Centrifugation
Lman2	2	Cell surface capturing (CSC) technology, Ultracentrifugation
Lman2l	2	Cell surface capturing (CSC) technology, Ultracentrifugation
Lmf1	2	Ultracentrifugation, Centrifugation
Lmnb1	2	Ultracentrifugation, Centrifugation
Lmtk3	2	Ultracentrifugation, Centrifugation
Lnpk	2	Ultracentrifugation, Centrifugation
Lpar6	2	Cell surface capturing (CSC) technology, Ultracentrifugation
Lpcat1	2	Ultracentrifugation, Centrifugation
Lpcat2	2	Ultracentrifugation, Centrifugation
Lpcat3	2	Ultracentrifugation, Centrifugation
Lpgat1	2	Ultracentrifugation, Biotinylation
Lpl	2	Cell surface capturing (CSC) technology, Ultracentrifugation
Lrba	2	Ultracentrifugation, Biotinylation
Lrfn2	2	Cell surface capturing (CSC) technology, Centrifugation
Lrig1	2	Cell surface capturing (CSC) technology, Centrifugation
Lrp2	2	Cell surface capturing (CSC) technology, Ultracentrifugation
Lrp5	2	Cell surface capturing (CSC) technology, Ultracentrifugation
Lrpap1	2	Cell surface capturing (CSC) technology, Ultracentrifugation
Lrrc24	2	Cell surface capturing (CSC) technology, Centrifugation
Lrrc4	2	Cell surface capturing (CSC) technology, Centrifugation
Lrrc4b	2	Cell surface capturing (CSC) technology, Centrifugation
Lrrc4c	2	Centrifugation, Biotinylation
Lrrc59	2	Ultracentrifugation, Centrifugation
Lrrc7	2	Ultracentrifugation, Biotinylation
Lrrc8d	2	Ultracentrifugation, Centrifugation
Lrrn1	2	Cell surface capturing (CSC) technology, Centrifugation
Lrrtm2	2	Centrifugation, Biotinylation
Lrrtm3	2	Cell surface capturing (CSC) technology, Centrifugation
Lsr	2	Ultracentrifugation, Centrifugation
Ltbp1	2	Cell surface capturing (CSC) technology, Biotinylation
Ltbr	2	Cell surface capturing (CSC) technology, Ultracentrifugation
Ly6c1	2	Ultracentrifugation, Centrifugation
Ly6e	2	Ultracentrifugation, Centrifugation
Ly6h	2	Cell surface capturing (CSC) technology, Biotinylation
Ly75	2	Cell surface capturing (CSC) technology, Ultracentrifugation
Macf1	2	Ultracentrifugation, Biotinylation
Madd	2	Centrifugation, Biotinylation
Mag	2	Centrifugation, Biotinylation
Man1a1	2	Ultracentrifugation, Centrifugation
Man1b1	2	Ultracentrifugation, Centrifugation
Man2b1	2	Cell surface capturing (CSC) technology, Ultracentrifugation
Map1lc3b	2	Ultracentrifugation, Centrifugation
Map7	2	Ultracentrifugation, Biotinylation
Mapt	2	Centrifugation, Biotinylation
Marchf6	2	Ultracentrifugation, Centrifugation
Marco	2	Cell surface capturing (CSC) technology, Ultracentrifugation
Mark2	2	Ultracentrifugation, Biotinylation
Mavs	2	Ultracentrifugation, Centrifugation
Mbp	2	Centrifugation, Biotinylation
Mbtps1	2	Cell surface capturing (CSC) technology, Ultracentrifugation
Mccc1	2	Ultracentrifugation, Centrifugation
Mcoln2	2	Cell surface capturing (CSC) technology, Ultracentrifugation
Mdga1	2	Cell surface capturing (CSC) technology, Centrifugation
Mdga2	2	Cell surface capturing (CSC) technology, Centrifugation
Mdh1	2	Ultracentrifugation, Sucrose gradient centrifugation
Megf10	2	Cell surface capturing (CSC) technology, Centrifugation
Megf9	2	Cell surface capturing (CSC) technology, Centrifugation
Met	2	Cell surface capturing (CSC) technology, Ultracentrifugation
Mfap3l	2	Cell surface capturing (CSC) technology, Centrifugation
Mff	2	Ultracentrifugation, Centrifugation
Mfge8	2	Cell surface capturing (CSC) technology, Ultracentrifugation
Mfn2	2	Centrifugation, Biotinylation
Mfsd10	2	Ultracentrifugation, Centrifugation
Mfsd2a	2	Cell surface capturing (CSC) technology, Centrifugation
Mfsd5	2	Ultracentrifugation, Centrifugation
Mfsd8	2	Cell surface capturing (CSC) technology, Ultracentrifugation
Mgat1	2	Ultracentrifugation, Centrifugation
Mgat4b	2	Cell surface capturing (CSC) technology, Ultracentrifugation
Mgat5	2	Cell surface capturing (CSC) technology, Ultracentrifugation
Mia2	2	Ultracentrifugation, Centrifugation
Mia3	2	Ultracentrifugation, Centrifugation
Micos10	2	Ultracentrifugation, Centrifugation
Micu1	2	Ultracentrifugation, Centrifugation
Miga2	2	Ultracentrifugation, Centrifugation
Mmgt1	2	Ultracentrifugation, Centrifugation
Mospd1	2	Ultracentrifugation, Centrifugation
Mospd2	2	Ultracentrifugation, Centrifugation
Moxd1	2	Cell surface capturing (CSC) technology, Centrifugation
Mpp5	2	Ultracentrifugation, Biotinylation
Mpst	2	Ultracentrifugation, Centrifugation
Mpv17	2	Ultracentrifugation, Sucrose gradient centrifugation
Mpv17l	2	Ultracentrifugation, Centrifugation
Mpz	2	Cell surface capturing (CSC) technology, Ultracentrifugation
Mrc1	2	Cell surface capturing (CSC) technology, Ultracentrifugation
Mrc2	2	Cell surface capturing (CSC) technology, Ultracentrifugation
Mrps17	2	Ultracentrifugation, Centrifugation
Mrps21	2	Ultracentrifugation, Centrifugation
Msn	2	Ultracentrifugation, Centrifugation
Msr1	2	Cell surface capturing (CSC) technology, Ultracentrifugation
Mtarc2	2	Ultracentrifugation, Centrifugation
Mtatp8	2	Ultracentrifugation, Centrifugation
Mtch1	2	Ultracentrifugation, Centrifugation
Mtco1	2	Ultracentrifugation, Sucrose gradient centrifugation
Mtdh	2	Centrifugation, Biotinylation
Mtnd2	2	Ultracentrifugation, Sucrose gradient centrifugation
Mtnd4l	2	Ultracentrifugation, Centrifugation
Mtor	2	Ultracentrifugation, Biotinylation
Mtx1	2	Ultracentrifugation, Centrifugation
Mtx2	2	Ultracentrifugation, Centrifugation
Mug1	2	Cell surface capturing (CSC) technology, Ultracentrifugation
Mul1	2	Ultracentrifugation, Centrifugation
Mxra8	2	Cell surface capturing (CSC) technology, Ultracentrifugation
Myh7b	2	Centrifugation, Sucrose gradient centrifugation
Myh9	2	Ultracentrifugation, Biotinylation
Myo18a	2	Biotinylation, Sucrose gradient centrifugation
Myo1c	2	Ultracentrifugation, Sucrose gradient centrifugation
Myo9a	2	Cell surface capturing (CSC) technology, Centrifugation
Naalad2	2	Cell surface capturing (CSC) technology, Ultracentrifugation
Nagpa	2	Cell surface capturing (CSC) technology, Ultracentrifugation
Nat14	2	Centrifugation, Biotinylation
Ncan	2	Cell surface capturing (CSC) technology, Biotinylation
Ncdn	2	Ultracentrifugation, Biotinylation
Nckap1	2	Ultracentrifugation, Biotinylation
Ndc1	2	Ultracentrifugation, Centrifugation
Ndrg1	2	Ultracentrifugation, Biotinylation
Ndufa1	2	Ultracentrifugation, Centrifugation
Ndufa11	2	Ultracentrifugation, Centrifugation
Ndufa12	2	Centrifugation, Sucrose gradient centrifugation
Ndufa13	2	Ultracentrifugation, Centrifugation
Ndufa3	2	Ultracentrifugation, Centrifugation
Ndufa4	2	Ultracentrifugation, Centrifugation
Ndufa8	2	Ultracentrifugation, Centrifugation
Ndufab1	2	Ultracentrifugation, Sucrose gradient centrifugation
Ndufb10	2	Ultracentrifugation, Centrifugation
Ndufb11	2	Ultracentrifugation, Centrifugation
Ndufb3	2	Ultracentrifugation, Centrifugation
Ndufb4	2	Ultracentrifugation, Centrifugation
Ndufb5	2	Ultracentrifugation, Centrifugation
Ndufb6	2	Ultracentrifugation, Centrifugation
Ndufb7	2	Ultracentrifugation, Centrifugation
Ndufb8	2	Ultracentrifugation, Centrifugation
Ndufb9	2	Ultracentrifugation, Centrifugation
Ndufc2	2	Ultracentrifugation, Centrifugation
Ndufs2	2	Centrifugation, Sucrose gradient centrifugation
Ndufs3	2	Centrifugation, Sucrose gradient centrifugation
Ndufs4	2	Centrifugation, Sucrose gradient centrifugation
Ndufv2	2	Centrifugation, Sucrose gradient centrifugation
Nectin1	2	Ultracentrifugation, Biotinylation
Nedd4	2	Ultracentrifugation, Biotinylation
Nemp1	2	Cell surface capturing (CSC) technology, Ultracentrifugation
Nf1	2	Ultracentrifugation, Biotinylation
Ngfr	2	Ultracentrifugation, Centrifugation
Nisch	2	Ultracentrifugation, Centrifugation
Nkain4	2	Cell surface capturing (CSC) technology, Biotinylation
Nlgn3	2	Cell surface capturing (CSC) technology, Biotinylation
Nlrx1	2	Ultracentrifugation, Sucrose gradient centrifugation
Nme1	2	Ultracentrifugation, Biotinylation
Nomo1	2	Ultracentrifugation, Sucrose gradient centrifugation
Notch1	2	Cell surface capturing (CSC) technology, Centrifugation
Npr2	2	Cell surface capturing (CSC) technology, Centrifugation
Nptxr	2	Cell surface capturing (CSC) technology, Biotinylation
Nrcam	2	Cell surface capturing (CSC) technology, Biotinylation
Nrp1	2	Cell surface capturing (CSC) technology, Ultracentrifugation
Nrp2	2	Cell surface capturing (CSC) technology, Ultracentrifugation
Nrxn1	2	Cell surface capturing (CSC) technology, Biotinylation
Nsf	2	Ultracentrifugation, Biotinylation
Nt5e	2	Cell surface capturing (CSC) technology, Ultracentrifugation
Ntng2	2	Cell surface capturing (CSC) technology, Biotinylation
Ntrk2	2	Cell surface capturing (CSC) technology, Biotinylation
Ntrk3	2	Cell surface capturing (CSC) technology, Ultracentrifugation
Nup155	2	Ultracentrifugation, Sucrose gradient centrifugation
Nup210	2	Cell surface capturing (CSC) technology, Ultracentrifugation
Obscn	2	Biotinylation, Sucrose gradient centrifugation
Ogt	2	Ultracentrifugation, Biotinylation
Olfm1	2	Cell surface capturing (CSC) technology, Biotinylation
Oma1	2	Ultracentrifugation, Sucrose gradient centrifugation
Omg	2	Cell surface capturing (CSC) technology, Biotinylation
Opa1	2	Ultracentrifugation, Biotinylation
Ostc	2	Ultracentrifugation, Centrifugation
P2rx4	2	Cell surface capturing (CSC) technology, Ultracentrifugation
P2rx7	2	Cell surface capturing (CSC) technology, Ultracentrifugation
Pa2g4	2	Cell surface capturing (CSC) technology, Ultracentrifugation
Pabpc1	2	Ultracentrifugation, Biotinylation
Pacc1	2	Ultracentrifugation, Centrifugation
Pam16	2	Ultracentrifugation, Centrifugation
Parl	2	Ultracentrifugation, Sucrose gradient centrifugation
Pbxip1	2	Cell surface capturing (CSC) technology, Ultracentrifugation
Pcdh15	2	Cell surface capturing (CSC) technology, Biotinylation
Pclo	2	Centrifugation, Biotinylation
Pcyox1	2	Cell surface capturing (CSC) technology, Ultracentrifugation
Pde2a	2	Ultracentrifugation, Biotinylation
Pdgfrb	2	Cell surface capturing (CSC) technology, Ultracentrifugation
Pdhb	2	Ultracentrifugation, Biotinylation
Pdia3	2	Ultracentrifugation, Biotinylation
Pdia6	2	Ultracentrifugation, Biotinylation
Pebp1	2	Ultracentrifugation, Biotinylation
Pecam1	2	Cell surface capturing (CSC) technology, Ultracentrifugation
Pfkl	2	Biotinylation, Sucrose gradient centrifugation
Pgam1	2	Ultracentrifugation, Biotinylation
Pgam5	2	Ultracentrifugation, Biotinylation
Pgap1	2	Cell surface capturing (CSC) technology, Ultracentrifugation
Pign	2	Cell surface capturing (CSC) technology, Ultracentrifugation
Pigo	2	Cell surface capturing (CSC) technology, Ultracentrifugation
Pigs	2	Cell surface capturing (CSC) technology, Ultracentrifugation
Pigt	2	Cell surface capturing (CSC) technology, Ultracentrifugation
Pip4k2b	2	Ultracentrifugation, Biotinylation
Pip4p1	2	Ultracentrifugation, Centrifugation
Pip4p2	2	Ultracentrifugation, Centrifugation
Pip5k1c	2	Ultracentrifugation, Biotinylation
Pkp4	2	Ultracentrifugation, Centrifugation
Plcg1	2	Ultracentrifugation, Biotinylation
Pld4	2	Cell surface capturing (CSC) technology, Ultracentrifugation
Plec	2	Biotinylation, Sucrose gradient centrifugation
Plgrkt	2	Ultracentrifugation, Centrifugation
Plin3	2	Ultracentrifugation, Centrifugation
Plod1	2	Cell surface capturing (CSC) technology, Ultracentrifugation
Plod3	2	Cell surface capturing (CSC) technology, Ultracentrifugation
Plp1	2	Ultracentrifugation, Biotinylation
Plp2	2	Ultracentrifugation, Sucrose gradient centrifugation
Plpp3	2	Ultracentrifugation, Biotinylation
Plppr4	2	Centrifugation, Biotinylation
Pltp	2	Cell surface capturing (CSC) technology, Ultracentrifugation
Plxna2	2	Cell surface capturing (CSC) technology, Ultracentrifugation
Plxna4	2	Cell surface capturing (CSC) technology, Biotinylation
Plxnb2	2	Ultracentrifugation, Biotinylation
Plxnd1	2	Ultracentrifugation, Biotinylation
Pnkd	2	Ultracentrifugation, Sucrose gradient centrifugation
Podxl	2	Cell surface capturing (CSC) technology, Ultracentrifugation
Podxl2	2	Cell surface capturing (CSC) technology, Biotinylation
Pomt2	2	Cell surface capturing (CSC) technology, Ultracentrifugation
Pon1	2	Cell surface capturing (CSC) technology, Ultracentrifugation
Pon2	2	Cell surface capturing (CSC) technology, Ultracentrifugation
Ppia	2	Ultracentrifugation, Sucrose gradient centrifugation
Ppif	2	Ultracentrifugation, Sucrose gradient centrifugation
Ppm1a	2	Ultracentrifugation, Centrifugation
Ppm1l	2	Cell surface capturing (CSC) technology, Ultracentrifugation
Ppp1cc	2	Ultracentrifugation, Biotinylation
Ppp2r1a	2	Ultracentrifugation, Biotinylation
Ppp3ca	2	Ultracentrifugation, Biotinylation
Praf2	2	Ultracentrifugation, Biotinylation
Prdx1	2	Ultracentrifugation, Biotinylation
Prdx5	2	Ultracentrifugation, Sucrose gradient centrifugation
Prdx6	2	Ultracentrifugation, Biotinylation
Prkaca	2	Ultracentrifugation, Biotinylation
Prkar2a	2	Ultracentrifugation, Biotinylation
Prkca	2	Ultracentrifugation, Biotinylation
Prkcb	2	Ultracentrifugation, Biotinylation
Prnp	2	Cell surface capturing (CSC) technology, Biotinylation
Prom1	2	Cell surface capturing (CSC) technology, Ultracentrifugation
Prom2	2	Cell surface capturing (CSC) technology, Ultracentrifugation
Prps2	2	Ultracentrifugation, Biotinylation
Psmc5	2	Ultracentrifugation, Biotinylation
Psmc6	2	Ultracentrifugation, Biotinylation
Psmd12	2	Ultracentrifugation, Biotinylation
Psmd2	2	Ultracentrifugation, Biotinylation
Psme2	2	Ultracentrifugation, Biotinylation
Ptdss2	2	Cell surface capturing (CSC) technology, Ultracentrifugation
Ptges2	2	Ultracentrifugation, Sucrose gradient centrifugation
Ptgfrn	2	Cell surface capturing (CSC) technology, Ultracentrifugation
Ptgs2	2	Cell surface capturing (CSC) technology, Ultracentrifugation
Pth1r	2	Cell surface capturing (CSC) technology, Ultracentrifugation
Ptk2b	2	Ultracentrifugation, Biotinylation
Ptk7	2	Cell surface capturing (CSC) technology, Ultracentrifugation
Ptpra	2	Ultracentrifugation, Biotinylation
Ptprc	2	Cell surface capturing (CSC) technology, Ultracentrifugation
Ptprj	2	Cell surface capturing (CSC) technology, Ultracentrifugation
Ptprk	2	Cell surface capturing (CSC) technology, Ultracentrifugation
Ptprn	2	Cell surface capturing (CSC) technology, Sucrose gradient centrifugation
Ptprs	2	Cell surface capturing (CSC) technology, Biotinylation
Pxdn	2	Cell surface capturing (CSC) technology, Ultracentrifugation
Pxmp2	2	Ultracentrifugation, Sucrose gradient centrifugation
Qsox2	2	Cell surface capturing (CSC) technology, Ultracentrifugation
Rab11b	2	Ultracentrifugation, Sucrose gradient centrifugation
Rab11fip1	2	Cell surface capturing (CSC) technology, Ultracentrifugation
Rab1a	2	Cell surface capturing (CSC) technology, Ultracentrifugation
Rab1b	2	Ultracentrifugation, Biotinylation
Rab21	2	Ultracentrifugation, Biotinylation
Rab2b	2	Ultracentrifugation, Biotinylation
Rab35	2	Ultracentrifugation, Biotinylation
Rab3a	2	Ultracentrifugation, Biotinylation
Rab3b	2	Biotinylation, Sucrose gradient centrifugation
Rab5b	2	Ultracentrifugation, Biotinylation
Rab5c	2	Ultracentrifugation, Biotinylation
Rab5if	2	Ultracentrifugation, Sucrose gradient centrifugation
Rab6a	2	Ultracentrifugation, Biotinylation
Rab7a	2	Ultracentrifugation, Biotinylation
Rack1	2	Ultracentrifugation, Biotinylation
Rala	2	Ultracentrifugation, Sucrose gradient centrifugation
Rap2a	2	Ultracentrifugation, Biotinylation
Rap2b	2	Ultracentrifugation, Biotinylation
Rapgef2	2	Ultracentrifugation, Biotinylation
Rdx	2	Ultracentrifugation, Sucrose gradient centrifugation
Reck	2	Cell surface capturing (CSC) technology, Ultracentrifugation
Reep5	2	Ultracentrifugation, Biotinylation
Rer1	2	Ultracentrifugation, Sucrose gradient centrifugation
Retreg1	2	Ultracentrifugation, Centrifugation
Retreg2	2	Ultracentrifugation, Centrifugation
Retreg3	2	Ultracentrifugation, Centrifugation
Rhag	2	Cell surface capturing (CSC) technology, Ultracentrifugation
Rhbdf2	2	Cell surface capturing (CSC) technology, Ultracentrifugation
Rhoa	2	Ultracentrifugation, Sucrose gradient centrifugation
Rhob	2	Ultracentrifugation, Biotinylation
Rmdn2	2	Ultracentrifugation, Centrifugation
Rmdn3	2	Ultracentrifugation, Centrifugation
Rnf13	2	Cell surface capturing (CSC) technology, Ultracentrifugation
Robo1	2	Cell surface capturing (CSC) technology, Biotinylation
Rock2	2	Ultracentrifugation, Biotinylation
Rpl10	2	Ultracentrifugation, Biotinylation
Rpl18a	2	Ultracentrifugation, Biotinylation
Rpl21	2	Cell surface capturing (CSC) technology, Ultracentrifugation
Rpl22	2	Ultracentrifugation, Sucrose gradient centrifugation
Rpl23	2	Ultracentrifugation, Biotinylation
Rpl23a	2	Ultracentrifugation, Sucrose gradient centrifugation
Rpl24	2	Ultracentrifugation, Biotinylation
Rpl27a	2	Cell surface capturing (CSC) technology, Ultracentrifugation
Rpl3	2	Cell surface capturing (CSC) technology, Ultracentrifugation
Rpl35	2	Cell surface capturing (CSC) technology, Ultracentrifugation
Rpl35a	2	Cell surface capturing (CSC) technology, Ultracentrifugation
Rpl37a	2	Ultracentrifugation, Biotinylation
Rpl4	2	Cell surface capturing (CSC) technology, Ultracentrifugation
Rpl5	2	Ultracentrifugation, Sucrose gradient centrifugation
Rpl6	2	Ultracentrifugation, Biotinylation
Rpl9	2	Cell surface capturing (CSC) technology, Ultracentrifugation
Rplp2	2	Cell surface capturing (CSC) technology, Ultracentrifugation
Rps10	2	Ultracentrifugation, Biotinylation
Rps11	2	Ultracentrifugation, Sucrose gradient centrifugation
Rps16	2	Ultracentrifugation, Biotinylation
Rps18	2	Ultracentrifugation, Biotinylation
Rps19	2	Ultracentrifugation, Sucrose gradient centrifugation
Rps23	2	Cell surface capturing (CSC) technology, Ultracentrifugation
Rps24	2	Ultracentrifugation, Biotinylation
Rps3	2	Ultracentrifugation, Biotinylation
Rps4x	2	Ultracentrifugation, Biotinylation
Rps5	2	Ultracentrifugation, Biotinylation
Rps6	2	Ultracentrifugation, Biotinylation
Rps7	2	Ultracentrifugation, Biotinylation
Rps8	2	Cell surface capturing (CSC) technology, Ultracentrifugation
Rps9	2	Ultracentrifugation, Biotinylation
Rpsa	2	Ultracentrifugation, Biotinylation
Rras	2	Ultracentrifugation, Sucrose gradient centrifugation
Rtn2	2	Ultracentrifugation, Sucrose gradient centrifugation
Rtn3	2	Ultracentrifugation, Biotinylation
Rtn4	2	Ultracentrifugation, Biotinylation
Rusf1	2	Ultracentrifugation, Centrifugation
Samm50	2	Ultracentrifugation, Biotinylation
Saraf	2	Ultracentrifugation, Centrifugation
Scap	2	Cell surface capturing (CSC) technology, Ultracentrifugation
Scarb1	2	Cell surface capturing (CSC) technology, Ultracentrifugation
Scpep1	2	Cell surface capturing (CSC) technology, Ultracentrifugation
Sdha	2	Biotinylation, Sucrose gradient centrifugation
Sdhc	2	Ultracentrifugation, Sucrose gradient centrifugation
Sdhd	2	Ultracentrifugation, Sucrose gradient centrifugation
Sdk1	2	Cell surface capturing (CSC) technology, Biotinylation
Sec22b	2	Ultracentrifugation, Biotinylation
Sec23ip	2	Ultracentrifugation, Biotinylation
Sec61a1	2	Ultracentrifugation, Biotinylation
Sel1l	2	Cell surface capturing (CSC) technology, Ultracentrifugation
Sema4a	2	Ultracentrifugation, Biotinylation
Sema4g	2	Cell surface capturing (CSC) technology, Ultracentrifugation
Sema7a	2	Cell surface capturing (CSC) technology, Biotinylation
Septin7	2	Ultracentrifugation, Biotinylation
Serinc5	2	Cell surface capturing (CSC) technology, Ultracentrifugation
Sez6l2	2	Cell surface capturing (CSC) technology, Biotinylation
Sf1	2	Ultracentrifugation, Biotinylation
Sgcd	2	Cell surface capturing (CSC) technology, Ultracentrifugation
Sgce	2	Cell surface capturing (CSC) technology, Ultracentrifugation
Sidt2	2	Cell surface capturing (CSC) technology, Ultracentrifugation
Sigirr	2	Cell surface capturing (CSC) technology, Ultracentrifugation
Siglec1	2	Cell surface capturing (CSC) technology, Ultracentrifugation
Slc11a2	2	Cell surface capturing (CSC) technology, Ultracentrifugation
Slc12a2	2	Cell surface capturing (CSC) technology, Ultracentrifugation
Slc12a4	2	Cell surface capturing (CSC) technology, Ultracentrifugation
Slc12a5	2	Cell surface capturing (CSC) technology, Biotinylation
Slc12a6	2	Cell surface capturing (CSC) technology, Ultracentrifugation
Slc12a9	2	Cell surface capturing (CSC) technology, Ultracentrifugation
Slc15a4	2	Cell surface capturing (CSC) technology, Ultracentrifugation
Slc17a7	2	Cell surface capturing (CSC) technology, Biotinylation
Slc1a1	2	Cell surface capturing (CSC) technology, Biotinylation
Slc1a3	2	Cell surface capturing (CSC) technology, Biotinylation
Slc1a5	2	Cell surface capturing (CSC) technology, Ultracentrifugation
Slc20a2	2	Cell surface capturing (CSC) technology, Ultracentrifugation
Slc22a23	2	Cell surface capturing (CSC) technology, Ultracentrifugation
Slc22a4	2	Cell surface capturing (CSC) technology, Ultracentrifugation
Slc22a5	2	Cell surface capturing (CSC) technology, Ultracentrifugation
Slc24a4	2	Cell surface capturing (CSC) technology, Biotinylation
Slc25a12	2	Ultracentrifugation, Sucrose gradient centrifugation
Slc25a13	2	Ultracentrifugation, Sucrose gradient centrifugation
Slc25a19	2	Ultracentrifugation, Sucrose gradient centrifugation
Slc25a20	2	Ultracentrifugation, Sucrose gradient centrifugation
Slc25a22	2	Ultracentrifugation, Sucrose gradient centrifugation
Slc25a42	2	Ultracentrifugation, Sucrose gradient centrifugation
Slc25a46	2	Ultracentrifugation, Sucrose gradient centrifugation
Slc25a51	2	Ultracentrifugation, Centrifugation
Slc27a1	2	Ultracentrifugation, Sucrose gradient centrifugation
Slc27a4	2	Ultracentrifugation, Biotinylation
Slc29a1	2	Cell surface capturing (CSC) technology, Ultracentrifugation
Slc29a4	2	Cell surface capturing (CSC) technology, Biotinylation
Slc2a4	2	Cell surface capturing (CSC) technology, Sucrose gradient centrifugation
Slc2a8	2	Cell surface capturing (CSC) technology, Ultracentrifugation
Slc30a1	2	Cell surface capturing (CSC) technology, Ultracentrifugation
Slc38a2	2	Cell surface capturing (CSC) technology, Ultracentrifugation
Slc39a14	2	Cell surface capturing (CSC) technology, Ultracentrifugation
Slc39a4	2	Cell surface capturing (CSC) technology, Ultracentrifugation
Slc39a8	2	Cell surface capturing (CSC) technology, Ultracentrifugation
Slc43a1	2	Cell surface capturing (CSC) technology, Ultracentrifugation
Slc43a3	2	Cell surface capturing (CSC) technology, Ultracentrifugation
Slc44a3	2	Cell surface capturing (CSC) technology, Ultracentrifugation
Slc46a1	2	Cell surface capturing (CSC) technology, Ultracentrifugation
Slc4a11	2	Cell surface capturing (CSC) technology, Ultracentrifugation
Slc4a2	2	Cell surface capturing (CSC) technology, Ultracentrifugation
Slc4a4	2	Ultracentrifugation, Biotinylation
Slc4a7	2	Cell surface capturing (CSC) technology, Ultracentrifugation
Slc4a8	2	Ultracentrifugation, Biotinylation
Slc5a11	2	Cell surface capturing (CSC) technology, Ultracentrifugation
Slc5a3	2	Cell surface capturing (CSC) technology, Ultracentrifugation
Slc6a12	2	Cell surface capturing (CSC) technology, Ultracentrifugation
Slc6a6	2	Cell surface capturing (CSC) technology, Ultracentrifugation
Slc6a8	2	Cell surface capturing (CSC) technology, Ultracentrifugation
Slc6a9	2	Cell surface capturing (CSC) technology, Ultracentrifugation
Slc7a1	2	Cell surface capturing (CSC) technology, Ultracentrifugation
Slc7a2	2	Cell surface capturing (CSC) technology, Ultracentrifugation
Slc7a5	2	Ultracentrifugation, Biotinylation
Slc7a8	2	Ultracentrifugation, Biotinylation
Slc9a8	2	Ultracentrifugation, Biotinylation
Slc9a9	2	Cell surface capturing (CSC) technology, Ultracentrifugation
Slco1a4	2	Cell surface capturing (CSC) technology, Ultracentrifugation
Slco1a5	2	Cell surface capturing (CSC) technology, Ultracentrifugation
Slco2a1	2	Cell surface capturing (CSC) technology, Ultracentrifugation
Smap1	2	Ultracentrifugation, Biotinylation
Smdt1	2	Ultracentrifugation, Centrifugation
Smim8	2	Ultracentrifugation, Centrifugation
Smpdl3b	2	Cell surface capturing (CSC) technology, Ultracentrifugation
Snap25	2	Ultracentrifugation, Biotinylation
Snap47	2	Ultracentrifugation, Biotinylation
Snta1	2	Ultracentrifugation, Biotinylation
Sod2	2	Ultracentrifugation, Biotinylation
Sort1	2	Cell surface capturing (CSC) technology, Ultracentrifugation
Sppl2b	2	Cell surface capturing (CSC) technology, Ultracentrifugation
Sptan1	2	Ultracentrifugation, Biotinylation
Sptb	2	Ultracentrifugation, Biotinylation
Sptbn1	2	Biotinylation, Sucrose gradient centrifugation
Srgap2	2	Ultracentrifugation, Biotinylation
Ssr1	2	Cell surface capturing (CSC) technology, Ultracentrifugation
St3gal1	2	Cell surface capturing (CSC) technology, Ultracentrifugation
Stab1	2	Cell surface capturing (CSC) technology, Ultracentrifugation
Steap4	2	Cell surface capturing (CSC) technology, Ultracentrifugation
Stim1	2	Cell surface capturing (CSC) technology, Ultracentrifugation
Stk24	2	Ultracentrifugation, Biotinylation
Stom	2	Ultracentrifugation, Sucrose gradient centrifugation
Stoml2	2	Ultracentrifugation, Biotinylation
Sts	2	Cell surface capturing (CSC) technology, Ultracentrifugation
Stt3a	2	Cell surface capturing (CSC) technology, Ultracentrifugation
Stx4	2	Ultracentrifugation, Sucrose gradient centrifugation
Stxbp1	2	Ultracentrifugation, Biotinylation
Surf4	2	Ultracentrifugation, Sucrose gradient centrifugation
Susd2	2	Cell surface capturing (CSC) technology, Ultracentrifugation
Sv2a	2	Cell surface capturing (CSC) technology, Biotinylation
Sv2b	2	Cell surface capturing (CSC) technology, Biotinylation
Sv2c	2	Cell surface capturing (CSC) technology, Ultracentrifugation
Syne1	2	Ultracentrifugation, Centrifugation
Syne2	2	Ultracentrifugation, Centrifugation
Syngr2	2	Ultracentrifugation, Sucrose gradient centrifugation
Syngr3	2	Centrifugation, Biotinylation
Synpr	2	Cell surface capturing (CSC) technology, Centrifugation
Synrg	2	Ultracentrifugation, Centrifugation
Sypl1	2	Ultracentrifugation, Centrifugation
Sypl2	2	Ultracentrifugation, Centrifugation
Syt2	2	Centrifugation, Biotinylation
Syt5	2	Centrifugation, Biotinylation
Syvn1	2	Ultracentrifugation, Centrifugation
Tamm41	2	Ultracentrifugation, Centrifugation
Tanc1	2	Ultracentrifugation, Centrifugation
Tap1	2	Ultracentrifugation, Centrifugation
Tapbpl	2	Cell surface capturing (CSC) technology, Ultracentrifugation
Tapt1	2	Ultracentrifugation, Centrifugation
Tbc1d20	2	Ultracentrifugation, Centrifugation
Tek	2	Cell surface capturing (CSC) technology, Ultracentrifugation
Tex2	2	Ultracentrifugation, Centrifugation
Tgfbr1	2	Cell surface capturing (CSC) technology, Ultracentrifugation
Tgfbr2	2	Cell surface capturing (CSC) technology, Ultracentrifugation
Tgfbrap1	2	Ultracentrifugation, Centrifugation
Tgm1	2	Ultracentrifugation, Centrifugation
Tgoln1	2	Cell surface capturing (CSC) technology, Ultracentrifugation
Thbs1	2	Cell surface capturing (CSC) technology, Ultracentrifugation
Them4	2	Ultracentrifugation, Centrifugation
Timm10	2	Ultracentrifugation, Sucrose gradient centrifugation
Timm13	2	Ultracentrifugation, Sucrose gradient centrifugation
Timm21	2	Ultracentrifugation, Centrifugation
Timm22	2	Ultracentrifugation, Centrifugation
Timm8a1	2	Ultracentrifugation, Centrifugation
Timmdc1	2	Ultracentrifugation, Centrifugation
Tjp1	2	Ultracentrifugation, Centrifugation
Tjp2	2	Ultracentrifugation, Centrifugation
Tlcd4	2	Ultracentrifugation, Centrifugation
Tln2	2	Ultracentrifugation, Biotinylation
Tlr13	2	Cell surface capturing (CSC) technology, Ultracentrifugation
Tlr2	2	Cell surface capturing (CSC) technology, Ultracentrifugation
Tlr3	2	Ultracentrifugation, Centrifugation
Tm2d1	2	Cell surface capturing (CSC) technology, Centrifugation
Tm2d3	2	Cell surface capturing (CSC) technology, Ultracentrifugation
Tm4sf1	2	Cell surface capturing (CSC) technology, Ultracentrifugation
Tm7sf2	2	Ultracentrifugation, Centrifugation
Tm9sf1	2	Cell surface capturing (CSC) technology, Ultracentrifugation
Tm9sf2	2	Ultracentrifugation, Sucrose gradient centrifugation
Tmbim1	2	Ultracentrifugation, Centrifugation
Tmbim6	2	Ultracentrifugation, Centrifugation
Tmc6	2	Cell surface capturing (CSC) technology, Ultracentrifugation
Tmcc1	2	Ultracentrifugation, Centrifugation
Tmcc3	2	Ultracentrifugation, Centrifugation
Tmco1	2	Ultracentrifugation, Sucrose gradient centrifugation
Tmed1	2	Ultracentrifugation, Sucrose gradient centrifugation
Tmed3	2	Ultracentrifugation, Centrifugation
Tmed5	2	Ultracentrifugation, Centrifugation
Tmed9	2	Cell surface capturing (CSC) technology, Ultracentrifugation
Tmeff1	2	Cell surface capturing (CSC) technology, Centrifugation
Tmem104	2	Cell surface capturing (CSC) technology, Ultracentrifugation
Tmem11	2	Ultracentrifugation, Centrifugation
Tmem115	2	Ultracentrifugation, Centrifugation
Tmem120a	2	Ultracentrifugation, Centrifugation
Tmem126a	2	Ultracentrifugation, Centrifugation
Tmem126b	2	Ultracentrifugation, Centrifugation
Tmem130	2	Cell surface capturing (CSC) technology, Centrifugation
Tmem131	2	Cell surface capturing (CSC) technology, Ultracentrifugation
Tmem141	2	Ultracentrifugation, Centrifugation
Tmem147	2	Ultracentrifugation, Centrifugation
Tmem161b	2	Ultracentrifugation, Centrifugation
Tmem165	2	Ultracentrifugation, Centrifugation
Tmem167a	2	Ultracentrifugation, Centrifugation
Tmem168	2	Ultracentrifugation, Centrifugation
Tmem175	2	Ultracentrifugation, Centrifugation
Tmem176b	2	Ultracentrifugation, Centrifugation
Tmem177	2	Ultracentrifugation, Centrifugation
Tmem201	2	Ultracentrifugation, Centrifugation
Tmem205	2	Ultracentrifugation, Centrifugation
Tmem209	2	Ultracentrifugation, Centrifugation
Tmem214	2	Ultracentrifugation, Centrifugation
Tmem222	2	Ultracentrifugation, Centrifugation
Tmem223	2	Ultracentrifugation, Centrifugation
Tmem256	2	Ultracentrifugation, Centrifugation
Tmem26	2	Cell surface capturing (CSC) technology, Ultracentrifugation
Tmem260	2	Ultracentrifugation, Centrifugation
Tmem267	2	Ultracentrifugation, Centrifugation
Tmem30b	2	Cell surface capturing (CSC) technology, Ultracentrifugation
Tmem38b	2	Ultracentrifugation, Centrifugation
Tmem41a	2	Ultracentrifugation, Centrifugation
Tmem43	2	Ultracentrifugation, Centrifugation
Tmem50a	2	Ultracentrifugation, Centrifugation
Tmem50b	2	Ultracentrifugation, Centrifugation
Tmem51	2	Ultracentrifugation, Centrifugation
Tmem59	2	Ultracentrifugation, Centrifugation
Tmem63c	2	Cell surface capturing (CSC) technology, Centrifugation
Tmem65	2	Ultracentrifugation, Centrifugation
Tmem67	2	Cell surface capturing (CSC) technology, Centrifugation
Tmem68	2	Ultracentrifugation, Centrifugation
Tmem94	2	Ultracentrifugation, Centrifugation
Tmem97	2	Ultracentrifugation, Centrifugation
Tmpo	2	Cell surface capturing (CSC) technology, Ultracentrifugation
Tmprss4	2	Cell surface capturing (CSC) technology, Ultracentrifugation
Tmtc3	2	Ultracentrifugation, Centrifugation
Tmtc4	2	Cell surface capturing (CSC) technology, Centrifugation
Tmx2	2	Ultracentrifugation, Centrifugation
Tmx4	2	Ultracentrifugation, Centrifugation
Tnc	2	Cell surface capturing (CSC) technology, Ultracentrifugation
Tnfrsf10b	2	Cell surface capturing (CSC) technology, Biotinylation
Tomm20	2	Ultracentrifugation, Centrifugation
Tomm34	2	Ultracentrifugation, Centrifugation
Tomm40	2	Ultracentrifugation, Centrifugation
Tor1aip1	2	Cell surface capturing (CSC) technology, Ultracentrifugation
Tor1aip2	2	Cell surface capturing (CSC) technology, Ultracentrifugation
Tor1b	2	Cell surface capturing (CSC) technology, Ultracentrifugation
Tor2a	2	Cell surface capturing (CSC) technology, Ultracentrifugation
Tpbg	2	Cell surface capturing (CSC) technology, Biotinylation
Tpi1	2	Ultracentrifugation, Biotinylation
Tpp1	2	Cell surface capturing (CSC) technology, Ultracentrifugation
Tpst1	2	Ultracentrifugation, Centrifugation
Tpst2	2	Cell surface capturing (CSC) technology, Ultracentrifugation
Tram1	2	Ultracentrifugation, Centrifugation
Trap1	2	Cell surface capturing (CSC) technology, Ultracentrifugation
Trappc3	2	Ultracentrifugation, Centrifugation
Trhde	2	Centrifugation, Biotinylation
Trim72	2	Ultracentrifugation, Sucrose gradient centrifugation
Tsg101	2	Ultracentrifugation, Centrifugation
Tspan13	2	Cell surface capturing (CSC) technology, Centrifugation
Tspan14	2	Ultracentrifugation, Centrifugation
Tspan15	2	Ultracentrifugation, Centrifugation
Tspan18	2	Cell surface capturing (CSC) technology, Centrifugation
Tspan31	2	Cell surface capturing (CSC) technology, Ultracentrifugation
Tspan33	2	Ultracentrifugation, Centrifugation
Tst	2	Ultracentrifugation, Centrifugation
Ttyh2	2	Cell surface capturing (CSC) technology, Ultracentrifugation
Txndc11	2	Cell surface capturing (CSC) technology, Ultracentrifugation
U2af1	2	Cell surface capturing (CSC) technology, Biotinylation
Ubac2	2	Ultracentrifugation, Centrifugation
Ube2j1	2	Ultracentrifugation, Centrifugation
Ubl3	2	Ultracentrifugation, Centrifugation
Ubxn4	2	Ultracentrifugation, Centrifugation
Ubxn8	2	Ultracentrifugation, Sucrose gradient centrifugation
Ucp3	2	Centrifugation, Sucrose gradient centrifugation
Ugcg	2	Ultracentrifugation, Centrifugation
Ugt1a6	2	Ultracentrifugation, Centrifugation
Unc5a	2	Cell surface capturing (CSC) technology, Centrifugation
Unc5b	2	Cell surface capturing (CSC) technology, Centrifugation
Unc5c	2	Cell surface capturing (CSC) technology, Centrifugation
Unc93b1	2	Ultracentrifugation, Centrifugation
Uqcr10	2	Ultracentrifugation, Centrifugation
Uqcr11	2	Ultracentrifugation, Centrifugation
Use1	2	Ultracentrifugation, Centrifugation
Usp14	2	Ultracentrifugation, Biotinylation
Usp24	2	Ultracentrifugation, Sucrose gradient centrifugation
Vac14	2	Ultracentrifugation, Biotinylation
Vamp2	2	Ultracentrifugation, Biotinylation
Vamp3	2	Ultracentrifugation, Centrifugation
Vamp4	2	Ultracentrifugation, Centrifugation
Vamp5	2	Ultracentrifugation, Centrifugation
Vamp7	2	Ultracentrifugation, Centrifugation
Vamp8	2	Ultracentrifugation, Centrifugation
Vapa	2	Ultracentrifugation, Centrifugation
Vapb	2	Ultracentrifugation, Centrifugation
Vasn	2	Cell surface capturing (CSC) technology, Ultracentrifugation
Vcan	2	Cell surface capturing (CSC) technology, Biotinylation
Vkorc1	2	Ultracentrifugation, Centrifugation
Vkorc1l1	2	Ultracentrifugation, Centrifugation
Vma21	2	Ultracentrifugation, Centrifugation
Vnn1	2	Cell surface capturing (CSC) technology, Ultracentrifugation
Vps16	2	Ultracentrifugation, Centrifugation
Vps18	2	Ultracentrifugation, Biotinylation
Vps29	2	Ultracentrifugation, Centrifugation
Vps33a	2	Ultracentrifugation, Biotinylation
Vps33b	2	Ultracentrifugation, Centrifugation
Vps37b	2	Ultracentrifugation, Centrifugation
Vps45	2	Ultracentrifugation, Centrifugation
Vps52	2	Ultracentrifugation, Centrifugation
Vps53	2	Ultracentrifugation, Centrifugation
Vwf	2	Ultracentrifugation, Centrifugation
Wdr11	2	Ultracentrifugation, Centrifugation
Wls	2	Ultracentrifugation, Centrifugation
Xk	2	Centrifugation, Biotinylation
Xpr1	2	Ultracentrifugation, Centrifugation
Yif1b	2	Ultracentrifugation, Centrifugation
Yipf3	2	Ultracentrifugation, Centrifugation
Ykt6	2	Ultracentrifugation, Centrifugation
Ywhae	2	Ultracentrifugation, Biotinylation
Ywhag	2	Ultracentrifugation, Biotinylation
Ywhah	2	Ultracentrifugation, Biotinylation
Ywhaq	2	Ultracentrifugation, Biotinylation
Ywhaz	2	Ultracentrifugation, Biotinylation
Zdhhc17	2	Ultracentrifugation, Centrifugation
Zdhhc5	2	Ultracentrifugation, Centrifugation
Zdhhc6	2	Ultracentrifugation, Centrifugation
Zfpl1	2	Ultracentrifugation, Centrifugation
Zfyve27	2	Ultracentrifugation, Centrifugation
Zw10	2	Ultracentrifugation, Centrifugation
