# Supplementary material for: REMEMProt: a resource of membrane-enriched proteome profiles, their disease associations, and biomarker status
Source: Life Sci Alliance. 2024 May 7;7(7):e202302443. doi: 10.26508/lsa.202302443 (PMC11077588; doi:10.26508/lsa.202302443)
Supplement: Supplementary file 3 [file LSA-2023-02443_TableS3.xlsx]

## Sheet: Human
Supplementary table S3	Supplementary table shows the enrichment of proteins for the cellular markers using the CellMarker DB data from human
Gene Symbol	Species Type	Tissue Type	Cancer Type	Cell Name
PTPRC	Human	Periosteum	Normal	Periosteum-derived progenitor cell
CD9	Human	Periosteum	Normal	Periosteum-derived progenitor cell
THY1	Human	Periosteum	Normal	Periosteum-derived progenitor cell							4979	Proteins
NANOG	Human	Amniotic membrane	Normal	Amnion epithelial cell							226	Cells
POU5F1	Human	Amniotic membrane	Normal	Amnion epithelial cell							64	Tissue
CYR61	Human	Chorionic villus	Normal	Villous stromal cell							59	Immune cells
ITGAM	Human	Liver	Normal	Kupffer cell							32	cancer
CD14	Human	Liver	Normal	Kupffer cell
ITGB2	Human	Liver	Normal	Kupffer cell
FCGR2A	Human	Liver	Normal	Kupffer cell
FCGR2B	Human	Liver	Normal	Kupffer cell
CD68	Human	Liver	Normal	Kupffer cell
CDH5	Human	Adipose tissue	Normal	Adipose-derived stromal cell
PECAM1	Human	Adipose tissue	Normal	Adipose-derived stromal cell
CD34	Human	Adipose tissue	Normal	Adipose-derived stromal cell
COL2A1	Human	Cartilage	Normal	Cartilage progenitor cell
PHEX	Human	Bone	Normal	Osteocyte
GNAS	Human	Retina	Normal	Bipolar cell
CD19	Human	Peripheral blood	Normal	Monocyte
CD2	Human	Peripheral blood	Normal	Monocyte
CD3D	Human	Peripheral blood	Normal	Monocyte
CD3E	Human	Peripheral blood	Normal	Monocyte
CD3G	Human	Peripheral blood	Normal	Monocyte
BMI1	Human	Tongue	Tongue Squamous Cell Carcinoma	Cancer stem cell
ENG	Human	Gingiva	Normal	Mesenchymal stem cell
CD44	Human	Gingiva	Normal	Mesenchymal stem cell
NT5E	Human	Gingiva	Normal	Mesenchymal stem cell
ALDH1A1	Human	Undefined	Esophageal Adenocarcinoma	Cancer stem cell
MS4A1	Human	Peripheral blood	Normal	Monocyte
CD38	Human	Peripheral blood	Normal	Monocyte
CD79A	Human	Peripheral blood	Normal	Monocyte
ICAM1	Human	Uterus	Normal	Endometrial stem cell
SUSD2	Human	Uterus	Normal	Endometrial stem cell
NES	Human	Adipose tissue	Normal	Adipose-derived stem cell
PDGFRB	Human	Adipose tissue	Normal	Adipose-derived stem cell
SOX2	Human	Adipose tissue	Normal	Adipose-derived stem cell
PDGFRA	Human	Adipose tissue	Normal	Preadipocyte progenitor cell
ITGA2	Human	Undefined	Normal	Regulatory T (Treg) cell
LAG3	Human	Undefined	Normal	Regulatory T (Treg) cell
CA12	Human	Nucleus pulposus	Normal	Nucleus pulposus cell
FOXF1	Human	Nucleus pulposus	Normal	Nucleus pulposus cell
PTN	Human	Nucleus pulposus	Normal	Nucleus pulposus cell
ITGAL	Human	Undefined	Renal Clear Cell Carcinoma	Immune cell
SIGLEC5	Human	Undefined	Renal Clear Cell Carcinoma	Immune cell
SIRPG	Human	Undefined	Renal Clear Cell Carcinoma	Immune cell
CCR5	Human	Undefined	Renal Clear Cell Carcinoma	Immune cell
SLAMF7	Human	Undefined	Renal Clear Cell Carcinoma	Immune cell
SLAMF6	Human	Undefined	Renal Clear Cell Carcinoma	Immune cell
CD4	Human	Undefined	Renal Clear Cell Carcinoma	Immune cell
SPN	Human	Undefined	Renal Clear Cell Carcinoma	Immune cell
CD48	Human	Undefined	Renal Clear Cell Carcinoma	Immune cell
CD5	Human	Undefined	Renal Clear Cell Carcinoma	Immune cell
ICAM3	Human	Undefined	Renal Clear Cell Carcinoma	Immune cell
CD52	Human	Undefined	Renal Clear Cell Carcinoma	Immune cell
CD53	Human	Undefined	Renal Clear Cell Carcinoma	Immune cell
CD6	Human	Undefined	Renal Clear Cell Carcinoma	Immune cell
CD69	Human	Undefined	Renal Clear Cell Carcinoma	Immune cell
CD7	Human	Undefined	Renal Clear Cell Carcinoma	Immune cell
TEK	Human	Undefined	Renal Clear Cell Carcinoma	Endothelial cell
INSR	Human	Undefined	Renal Clear Cell Carcinoma	Endothelial cell
TSPAN7	Human	Undefined	Renal Clear Cell Carcinoma	Endothelial cell
BMPR1A	Human	Undefined	Renal Clear Cell Carcinoma	Endothelial cell
KDR	Human	Undefined	Renal Clear Cell Carcinoma	Endothelial cell
FGFR2	Human	Undefined	Renal Clear Cell Carcinoma	Endothelial cell
PROCR	Human	Undefined	Renal Clear Cell Carcinoma	Endothelial cell
NECTIN1	Human	Undefined	Renal Clear Cell Carcinoma	Fibroblast
ADAM17	Human	Undefined	Renal Clear Cell Carcinoma	Fibroblast
PROM1	Human	Peripheral blood	Normal	Endothelial cell
ANPEP	Human	Bone marrow	Normal	Mesenchymal stromal cell
CD151	Human	Bone marrow	Normal	Mesenchymal stromal cell
CD276	Human	Bone marrow	Normal	Mesenchymal stromal cell
CD59	Human	Bone marrow	Normal	Mesenchymal stromal cell
SLC3A2	Human	Bone marrow	Normal	Mesenchymal stromal cell
CD33	Human	Peripheral blood	Normal	Myeloid-derived suppressor cell
ENTPD1	Human	Peripheral blood	Normal	Myeloid-derived suppressor cell
ITGAX	Human	Peripheral blood	Normal	Myeloid-derived suppressor cell
CD1D	Human	Peripheral blood	Normal	Myeloid-derived suppressor cell
CD226	Human	Peripheral blood	Normal	Myeloid-derived suppressor cell
CD244	Human	Peripheral blood	Normal	Myeloid-derived suppressor cell
GP1BA	Human	Peripheral blood	Normal	Myeloid-derived suppressor cell
CD46	Human	Peripheral blood	Normal	Myeloid-derived suppressor cell
ITGA1	Human	Peripheral blood	Normal	Myeloid-derived suppressor cell
ITGA4	Human	Peripheral blood	Normal	Myeloid-derived suppressor cell
SELL	Human	Peripheral blood	Normal	Myeloid-derived suppressor cell
SELP	Human	Peripheral blood	Normal	Myeloid-derived suppressor cell
CEACAM1	Human	Peripheral blood	Normal	Myeloid-derived suppressor cell
CEACAM6	Human	Peripheral blood	Normal	Myeloid-derived suppressor cell
CEACAM5	Human	Peripheral blood	Normal	Myeloid-derived suppressor cell
CD84	Human	Peripheral blood	Normal	Myeloid-derived suppressor cell
LILRB2	Human	Peripheral blood	Normal	Myeloid-derived suppressor cell
LILRB1	Human	Peripheral blood	Normal	Myeloid-derived suppressor cell
CADM1	Human	Brain	Glioblastoma	Cancer stem cell
CLCC1	Human	Brain	Glioblastoma	Cancer stem cell
HMOX1	Human	Brain	Glioblastoma	Cancer stem cell
SCAMP3	Human	Brain	Glioblastoma	Cancer stem cell
CD40	Human	Bone marrow	Normal	Dendritic cell
CD80	Human	Bone marrow	Normal	Dendritic cell
ACTB	Human	Blood	Normal	Circulating fetal cell
CDC42	Human	Blood	Normal	Circulating fetal cell
CLDN6	Human	Blood	Normal	Circulating fetal cell
COL1A2	Human	Blood	Normal	Circulating fetal cell
CRABP1	Human	Blood	Normal	Circulating fetal cell
CRYL1	Human	Blood	Normal	Circulating fetal cell
CTNNB1	Human	Blood	Normal	Circulating fetal cell
F11R	Human	Blood	Normal	Circulating fetal cell
FOXA2	Human	Blood	Normal	Circulating fetal cell
HMGA1	Human	Blood	Normal	Circulating fetal cell
JUN	Human	Blood	Normal	Circulating fetal cell
JUNB	Human	Blood	Normal	Circulating fetal cell
KCNQ4	Human	Blood	Normal	Circulating fetal cell
OLIG2	Human	Blood	Normal	Circulating fetal cell
PDGFC	Human	Blood	Normal	Circulating fetal cell
PF4	Human	Blood	Normal	Circulating fetal cell
PUM2	Human	Blood	Normal	Circulating fetal cell
SMAD3	Human	Blood	Normal	Circulating fetal cell
SMC3	Human	Blood	Normal	Circulating fetal cell
TNC	Human	Blood	Normal	Circulating fetal cell
GFAP	Human	Brain	Normal	Neural progenitor cell
VWF	Human	Skin	Normal	Endothelial cell
EPCAM	Human	Thymus	Normal	Epithelial cell
FZD4	Human	Thymus	Normal	Epithelial cell
DLK1	Human	Liver	Normal	Hepatoblast
CD8A	Human	Liver	Normal	CD8+ T cell
IL17RA	Human	Peripheral blood	Normal	T helper17 (Th17) cell
PDPN	Human	Lymph node	Normal	Lymphatic endothelial cell
FLT4	Human	Lymph node	Normal	Lymphatic endothelial cell
LRRC32	Human	Blood	Normal	Responder T cell
VCAM1	Human	Adipose tissue	Normal	Adipose-derived stem cell
KIT	Human	Adipose tissue	Normal	Adipose-derived stem cell
ITGB4	Human	Oral mucosa	Normal	Oral keratinocyte stem cell
CD40LG	Human	Blood	Normal	Plasmablast
CCR7	Human	Blood	Normal	Effector CD4+ memory T (Tem) cell
CDH11	Human	Undefined	Normal	Pluripotent stem cell
GPC3	Human	Undefined	Normal	Pluripotent stem cell
PRSS50	Human	Undefined	Normal	Pluripotent stem cell
NECTIN2	Human	Undefined	Normal	Pluripotent stem cell
MME	Human	Blood	Normal	B cell
BTLA	Human	Peripheral blood	Normal	T cell
CR2	Human	Peripheral blood	Normal	B cell
FUT4	Human	Peripheral blood	Normal	Myeloid cell
CEACAM8	Human	Peripheral blood	Normal	Myeloid cell
CASK	Human	Peripheral blood	Normal	Myeloid cell
CD274	Human	Peripheral blood	Normal	Monocyte
F3	Human	Peripheral blood	Normal	Monocyte
ENPP3	Human	Peripheral blood	Normal	Granulocyte
CD63	Human	Peripheral blood	Normal	Granulocyte
CHST8	Human	Ovarian follicle	Normal	Granulosa cell
FSHR	Human	Ovarian follicle	Normal	Granulosa cell
GLDC	Human	Ovarian follicle	Normal	Granulosa cell
MGARP	Human	Ovarian follicle	Normal	Granulosa cell
OGN	Human	Ovarian follicle	Normal	Theca interna cell
KRT14	Human	Limbal epithelium	Normal	Limbal stem cell
CCNA2	Human	Undefined	Testicular Germ Cell Tumor	Primordial germ cell
B3GAT1	Human	Peripheral blood	Normal	Monocyte
CD83	Human	Breast	Normal	Immune cell
MSI1	Human	Brain	Glioma	Cancer stem cell
CX3CR1	Human	Blood	Normal	Lymphocyte
ACTA2	Human	Undefined	Normal	Smooth muscle cell
DES	Human	Undefined	Normal	Smooth muscle cell
PRPH	Human	Retina	Normal	Photoreceptor cell
PRRT2	Human	Retina	Normal	Photoreceptor cell
RCVRN	Human	Retina	Normal	Photoreceptor cell
RHO	Human	Retina	Normal	Photoreceptor cell
RPE65	Human	Retina	Normal	Photoreceptor cell
SMN1	Human	Undefined	Infantile Hemangiomas	Pericyte
MYC	Human	Undefined	Infantile Hemangiomas	Cancer stem cell
C5AR2	Human	Undefined	Breast Cancer	Fibroblast
CXCR4	Human	Endometrium	Endometrial Cancer	Cancer stem-like cell
BCL6	Human	Salivary gland	Normal	Follicular helper (Tfh) T cell
CCR6	Human	Peripheral blood	Normal	T helper17 (Th17) cell
LOR	Human	Vagina	Normal	Vaginal cell
SFN	Human	Vagina	Normal	Vaginal cell
CASP3	Human	Bone marrow	Normal	Mesenchymal stem cell
TIA1	Human	Blood	Normal	Lymphoid cell
EGF	Human	Liver	Hepatocellular Carcinoma	Liver stem cell
GSTP1	Human	Liver	Hepatocellular Carcinoma	Liver stem cell
HGF	Human	Liver	Hepatocellular Carcinoma	Liver stem cell
ITGA2B	Human	Umbilical cord blood	Normal	Megakaryocyte
ITGB3	Human	Umbilical cord blood	Normal	Megakaryocyte
DDR1	Human	Pancreas	Normal	Endocrine progenitor cell
SEZ6L2	Human	Pancreas	Normal	Endocrine cell
IL18R1	Human	Undefined	Normal	Lymphocyte
IL1RL1	Human	Undefined	Normal	Lymphocyte
CD74	Human	Lymphoid tissue	Normal	B cell
LIFR	Human	Bone marrow	Normal	Mesenchymal stromal cell
ALPL	Human	Embryo	Normal	Pluripotent stem cell
PODXL	Human	Embryo	Normal	Pluripotent stem cell
BCL2	Human	Peripheral blood	Normal	CD4-CD28+ T cell
TNFRSF8	Human	Peripheral blood	Normal	CD4-CD28+ T cell
FAS	Human	Peripheral blood	Normal	CD4-CD28+ T cell
KRT7	Human	Liver	Normal	Bile duct cell
ITGAD	Human	Tonsil	Normal	Myeloid cell
CR1	Human	Tonsil	Normal	Myeloid cell
ABCB5	Human	Peripheral blood	Melanoma (circulating)	Cancer cell
MAP2	Human	Adipose tissue	Normal	Neuron
TUBB3	Human	Adipose tissue	Normal	Neuron
VEGFA	Human	Corneal endothelium	Normal	Corneal endothelial cell
FLT1	Human	Corneal endothelium	Normal	Corneal endothelial cell
ERBB2	Human	Blood	Prostate Cancer (circulating)	Cancer cell
NPEPPS	Human	Blood	Prostate Cancer (circulating)	Cancer cell
ATP6AP2	Human	Kidney	Normal	Infiltrated mononuclear cell
THBD	Human	Subcutaneous adipose tissue	Normal	Adipose-derived stem cell
CD200	Human	Visceral adipose tissue	Normal	Adipose-derived stromal cell
TNFRSF19	Human	Gastric corpus	Normal	Gastric stem cell
SIRPA	Human	Embryonic stem cell	Normal	Cardiac progenitor cell
PLAUR	Human	Blood	Breast Cancer (circulating)	Cancer cell
SDC1	Human	Undefined	Pleural Tumor	Cancer cell
ABCB1	Human	Undefined	Gastric Cancer	Cancer stem cell
CD101	Human	Peripheral blood	Normal	Regulatory T (Treg) cell
CDCP1	Human	Undefined	Normal	Endocrine cell
CDH3	Human	Embryonic stem cell	Normal	Embryonic stem cell
FLT3	Human	Bone marrow	Normal	Endothelial progenitor cell
KRT15	Human	Corneal epithelium	Normal	Limbal stem cell
SOD2	Human	Corneal epithelium	Normal	Limbal stem cell
COX2	Human	Blood	Normal	Monocyte
MPO	Human	Blood	Normal	Monocyte
CD36	Human	Adipose tissue	Normal	Preadipocyte
ADA	Human	Undefined	Head And Neck Squamous Cell Carcinoma	Regulatory T (Treg) cell
MET	Human	Fetal liver	Normal	Hepatocyte
DNMT3B	Human	Undefined	Leiomyoma	Stem cell
ICAM2	Human	Undefined	Leukemia	B cell
BST1	Human	Undefined	Leukemia	B cell
BST2	Human	Undefined	Leukemia	B cell
ADGRE5	Human	Undefined	Leukemia	B cell
ZBTB16	Human	Undefined	Normal	Mesenchymal stem cell
UCHL1	Human	Testis	Normal	Spermatogonial stem cell
CD55	Human	Adipose tissue	Normal	Adipose-derived stem cell
FCRL3	Human	Peripheral blood	Normal	Regulatory T (Treg) cell
CSF1R	Human	Bone marrow	Normal	Dendritic cell progenitor
LMO2	Human	Lymphoid tissue	Normal	Germinal center B cell
GPC4	Human	Eye	Normal	Corneal endothelial cell
ICOS	Human	Lymph node	Normal	Follicular helper (Tfh) T cell
IL6R	Human	Peripheral blood	Normal	Monocyte
CD22	Human	Peripheral blood	Normal	Monocyte
MPL	Human	Liver	Colorectal Cancer	Migrating cancer stem cell
CCR4	Human	Bone marrow	Normal	T helper cell
MUC1	Human	Bladder	Bladder Cancer	Cancer stem cell
CXCR5	Human	Tonsil	Normal	T helper cell
KRT13	Human	Undefined	Normal	Epithelial cell
CDH1	Human	Blood	Prostate Cancer (circulating)	Cancer cell
FOLH1	Human	Blood	Prostate Cancer (circulating)	Cancer cell
CLDN4	Human	Ovary	Normal	Endothelial cell
DSP	Human	Ovary	Normal	Endothelial cell
OCLN	Human	Ovary	Normal	Endothelial cell
FN1	Human	Ovary	Normal	Mesenchymal cell
MMP2	Human	Ovary	Normal	Mesenchymal cell
S100A4	Human	Ovary	Normal	Mesenchymal cell
SNAI2	Human	Ovary	Normal	Mesenchymal cell
TWIST1	Human	Ovary	Normal	Mesenchymal cell
WNT5A	Human	Ovary	Normal	Mesenchymal cell
ZEB1	Human	Ovary	Normal	Mesenchymal cell
LTB	Human	Peripheral blood	Normal	CD4+ T cell
TFAP2C	Human	Embryo	Normal	Germ cell
ZFP42	Human	Embryo	Normal	Embryonic stem cell
TERT	Human	Embryo	Normal	Embryonic stem cell
ACTN1	Human	Heart	Normal	Cardiomyocyte
TNNI3	Human	Heart	Normal	Cardiomyocyte
MYH6	Human	Heart	Normal	Cardiomyocyte
CD82	Human	Muscle	Normal	Muscle satellite cell
CLDN1	Human	Kidney	Normal	Epithelial cell
TJP1	Human	Kidney	Normal	Epithelial cell
TJP2	Human	Kidney	Normal	Epithelial cell
MMRN1	Human	Kidney	Normal	Proximal tubular cell
KRT5	Human	Prostate	Normal	Basal cell
AR	Human	Prostate	Normal	Epithelial cell
PSCA	Human	Prostate	Normal	Cancer stem cell
TACSTD2	Human	Prostate	Normal	Cancer stem cell
SMTN	Human	Muscle	Normal	Stem cell
IL13	Human	Peripheral blood	Normal	Eosinophil
CXCL8	Human	Peripheral blood	Normal	Eosinophil
IL4R	Human	Blood	Normal	Eosinophil
IL5RA	Human	Blood	Normal	Eosinophil
MMP14	Human	Blood	Normal	Circulating fetal cell
GP9	Human	Peripheral blood	Normal	Megakaryocyte
CD70	Human	Adipose tissue	Normal	Mesenchymal stem cell
UPK3B	Human	Undefined	Normal	Mesothelial cell
ABCG5	Human	Lung	Non-Small Cell Lung Cancer	Cancer stem cell
CD1C	Human	Lung	Normal	Dendritic cell
CD1A	Human	Lung	Small Cell Lung Cancer	Dendritic cell
S100B	Human	Brain	Normal	Astrocyte
DCX	Human	Brain	Normal	Neural stem cell
DPYSL3	Human	Brain	Normal	Neural stem cell
ACAN	Human	Cartilage	Normal	Chondrocyte
TNFRSF11A	Human	Bone	Normal	Osteoclast
GNL3	Human	Dental pulp	Normal	Stem cell
STAB2	Human	Liver	Normal	Endothelial cell
CD109	Human	Liver	Normal	Hematopoietic cell
ALB	Human	Liver	Normal	Hepatocyte
CYP3A4	Human	Liver	Normal	Hepatocyte
ABCC2	Human	Liver	Normal	Hepatocyte
UBD	Human	Liver	Normal	Stem cell
CD58	Human	Liver	Normal	T cell
RBP1	Human	Liver	Normal	Myofibroblast
KDM1A	Human	Breast	Breast Cancer	Cancer stem cell
PIP	Human	Breast	Normal	Epithelial cell
AQP5	Human	Undefined	Normal	Type I pneumocyte
PTPN13	Human	Lung	Normal	Fibroblast
IKZF2	Human	Skin	Normal	Regulatory T (Treg) cell
NRP1	Human	Skin	Normal	Regulatory T (Treg) cell
LRIG1	Human	Hair follicle	Normal	Stem cell
AQP1	Human	Fetal kidney	Normal	Endothelial cell
PLVAP	Human	Fetal kidney	Normal	Endothelial cell
SLC14A1	Human	Fetal kidney	Normal	Endothelial cell
HLA-DRA	Human	Fetal kidney	Normal	Monocyte
LYZ	Human	Fetal kidney	Normal	Monocyte
S100A8	Human	Fetal kidney	Normal	Monocyte
CTSW	Human	Fetal kidney	Normal	Megakaryocyte
PLEK	Human	Fetal kidney	Normal	Megakaryocyte
PPBP	Human	Fetal kidney	Normal	Megakaryocyte
RAB27B	Human	Fetal kidney	Normal	Megakaryocyte
RASGRP2	Human	Fetal kidney	Normal	Megakaryocyte
SRGN	Human	Fetal kidney	Normal	Megakaryocyte
SLC18A2	Human	Kidney	Normal	Mast cell
ATP6V0D2	Human	Kidney	Normal	Nephron epithelial cell
PTPRO	Human	Kidney	Normal	Nephron epithelial cell
SLC12A1	Human	Kidney	Normal	Nephron epithelial cell
SLC13A3	Human	Kidney	Normal	Nephron epithelial cell
SLC16A9	Human	Kidney	Normal	Nephron epithelial cell
SLC22A8	Human	Kidney	Normal	Nephron epithelial cell
SLC34A1	Human	Kidney	Normal	Nephron epithelial cell
SLC4A1	Human	Kidney	Normal	Nephron epithelial cell
SLC8A1	Human	Kidney	Normal	Nephron epithelial cell
DHRS2	Human	Kidney	Normal	Urothelium cell
NECTIN4	Human	Kidney	Normal	Urothelium cell
PTPRB	Human	Kidney	Normal	Endothelial cell
CCL5	Human	Kidney	Renal Cell Carcinoma	CD8+ T cell
ALAS2	Human	Kidney	Renal Cell Carcinoma	Erythroblast
CA1	Human	Kidney	Renal Cell Carcinoma	Erythroblast
HBB	Human	Kidney	Renal Cell Carcinoma	Erythroblast
TNFRSF18	Human	Kidney	Renal Cell Carcinoma	Regulatory T (Treg) cell
CA9	Human	Kidney	Renal Cell Carcinoma	Cancer cell
NDUFA4L2	Human	Kidney	Renal Cell Carcinoma	Cancer cell
ELF3	Human	Kidney	Nephroblastoma	Cancer cell
TNFRSF9	Human	Undefined	Normal	Activated T cell
ADIPOR1	Human	Adipose tissue	Normal	Fat cell (adipocyte)
CLTCL1	Human	Adipose tissue	Normal	Fat cell (adipocyte)
SLC27A1	Human	Adipose tissue	Normal	Fat cell (adipocyte)
SLC27A2	Human	Adipose tissue	Normal	Fat cell (adipocyte)
SLC27A4	Human	Adipose tissue	Normal	Fat cell (adipocyte)
SLC27A6	Human	Adipose tissue	Normal	Fat cell (adipocyte)
SLC2A4	Human	Adipose tissue	Normal	Fat cell (adipocyte)
PLIN2	Human	Adipose tissue	Normal	Fat cell (adipocyte)
BSCL2	Human	Adipose tissue	Normal	Fat cell (adipocyte)
C5AR1	Human	Brain	Normal	Astrocyte
SLC1A3	Human	Undefined	Normal	Astrocyte
SLC1A2	Human	Undefined	Normal	Astrocyte
BCR	Human	Undefined	Normal	B cell
CCR2	Human	Undefined	Normal	B cell
TNFRSF13C	Human	Undefined	Normal	B cell
CD79B	Human	Undefined	Normal	B cell
IL13RA1	Human	Undefined	Normal	B cell
TNFRSF13B	Human	Undefined	Normal	B cell
TNFSF4	Human	Undefined	Normal	B cell
LAMP1	Human	Undefined	Normal	Basophil
TLR1	Human	Undefined	Normal	Basophil
TLR2	Human	Undefined	Normal	Basophil
TLR6	Human	Undefined	Normal	Basophil
TLR9	Human	Undefined	Normal	Basophil
CXCR1	Human	Undefined	Breast Cancer	Cancer stem cell
DLL4	Human	Undefined	Breast Cancer	Cancer stem cell
GLI2	Human	Undefined	Breast Cancer	Cancer stem cell
IL1A	Human	Undefined	Breast Cancer	Cancer stem cell
PTEN	Human	Undefined	Breast Cancer	Cancer stem cell
MAF	Human	Undefined	Glioma	Cancer stem cell
EPAS1	Human	Undefined	Glioma	Cancer stem cell
L1CAM	Human	Undefined	Glioma	Cancer stem cell
MSI2	Human	Undefined	Leukemia	Cancer stem cell
NF2	Human	Undefined	Liver Cancer	Cancer stem cell
KITLG	Human	Heart	Normal	Cardiac progenitor cell
SGCB	Human	Heart	Normal	Cardiomyocyte
BMP4	Human	Heart	Normal	Cardiomyocyte
GJA4	Human	Heart	Normal	Cardiomyocyte
TDGF1	Human	Heart	Normal	Cardiomyocyte
SGCE	Human	Heart	Normal	Cardiomyocyte
FABP3	Human	Heart	Normal	Cardiomyocyte
GATA6	Human	Heart	Normal	Cardiomyocyte
HCN4	Human	Heart	Normal	Cardiomyocyte
KCNJ2	Human	Heart	Normal	Cardiomyocyte
LRG1	Human	Heart	Normal	Cardiomyocyte
MYH7	Human	Heart	Normal	Cardiomyocyte
TNF	Human	Undefined	Normal	CD8+ cytotoxic T cell
EOMES	Human	Undefined	Normal	Central memory T cell
ACHE	Human	Undefined	Normal	Cholinergic neuron
SLC18A3	Human	Undefined	Normal	Cholinergic neuron
PDCD1LG2	Human	Undefined	Normal	Conventional dendritic cell
APOE	Human	Undefined	Normal	Cytotoxic T cell
GZMA	Human	Undefined	Normal	Cytotoxic T cell
CLIP1	Human	Undefined	Normal	Dendritic cell
CLU	Human	Undefined	Normal	Dendritic cell
CD302	Human	Undefined	Normal	Dendritic cell
IL12RB2	Human	Undefined	Normal	Dendritic cell
TLR7	Human	Undefined	Normal	Dendritic cell
KCNJ6	Human	Undefined	Normal	Dopaminergic neuron
NCLN	Human	Undefined	Normal	Mesoderm cell
NOTCH1	Human	Germ	Normal	Ectoderm cell
TPBG	Human	Undefined	Normal	Induced pluripotent stem cell
ACVR1B	Human	Undefined	Normal	Induced pluripotent stem cell
ACVR2B	Human	Undefined	Normal	Induced pluripotent stem cell
KLF5	Human	Undefined	Normal	Induced pluripotent stem cell
L1TD1	Human	Undefined	Normal	Induced pluripotent stem cell
LEFTY1	Human	Undefined	Normal	Induced pluripotent stem cell
LEFTY2	Human	Undefined	Normal	Induced pluripotent stem cell
LIN28A	Human	Undefined	Normal	Induced pluripotent stem cell
SMAD2	Human	Undefined	Normal	Induced pluripotent stem cell
STAT3	Human	Undefined	Normal	Induced pluripotent stem cell
TBX3	Human	Undefined	Normal	Induced pluripotent stem cell
VSIR	Human	Undefined	Normal	Induced pluripotent stem cell
ZIC3	Human	Undefined	Normal	Induced pluripotent stem cell
FZD5	Human	Germ	Normal	Embryonic stem cell
ACE	Human	Blood vessel	Normal	Endothelial cell
CD248	Human	Blood vessel	Normal	Endothelial cell
CD93	Human	Blood vessel	Normal	Endothelial cell
COLEC11	Human	Blood vessel	Normal	Endothelial cell
COLEC12	Human	Blood vessel	Normal	Endothelial cell
DCBLD2	Human	Blood vessel	Normal	Endothelial cell
ECSCR	Human	Blood vessel	Normal	Endothelial cell
S1PR1	Human	Blood vessel	Normal	Endothelial cell
S1PR3	Human	Blood vessel	Normal	Endothelial cell
S1PR2	Human	Blood vessel	Normal	Endothelial cell
S1PR4	Human	Blood vessel	Normal	Endothelial cell
S1PR5	Human	Blood vessel	Normal	Endothelial cell
EMCN	Human	Blood vessel	Normal	Endothelial cell
EPOR	Human	Blood vessel	Normal	Endothelial cell
ESAM	Human	Blood vessel	Normal	Endothelial cell
ITGB7	Human	Blood vessel	Normal	Endothelial cell
TYMP	Human	Blood vessel	Normal	Endothelial cell
PLXDC1	Human	Blood vessel	Normal	Endothelial cell
ANTXR1	Human	Blood vessel	Normal	Endothelial cell
TNFRSF10A	Human	Blood vessel	Normal	Endothelial cell
TNFRSF10B	Human	Blood vessel	Normal	Endothelial cell
TNFRSF1A	Human	Blood vessel	Normal	Endothelial cell
EGFL7	Human	Blood vessel	Normal	Endothelial cell
C3AR1	Human	Undefined	Normal	Eosinophil
CCR1	Human	Undefined	Normal	Eosinophil
S100A9	Human	Undefined	Normal	Eosinophil
SIGLEC10	Human	Undefined	Normal	Eosinophil
YAP1	Human	Skin	Normal	Epidermal stem cell
ITGAE	Human	Skin	Normal	Epithelial cell
NOS2	Human	Skin	Normal	Epithelial cell
KRT1	Human	Undefined	Normal	Epithelial cell
KRT10	Human	Undefined	Normal	Epithelial cell
KRT16	Human	Undefined	Normal	Epithelial cell
KRT2	Human	Undefined	Normal	Epithelial cell
KRT6A	Human	Undefined	Normal	Epithelial cell
ICOSLG	Human	Undefined	Normal	Follicular B cell
FOXO1	Human	Undefined	Normal	Follicular B cell
GABBR2	Human	Undefined	Normal	GABAergic neuron
GABBR1	Human	Undefined	Normal	GABAergic neuron
SLC6A1	Human	Undefined	Normal	GABAergic neuron
GAD2	Human	Undefined	Normal	GABAergic neuron
GAD1	Human	Undefined	Normal	GABAergic neuron
EGFR	Human	Undefined	Normal	Germ cell
RBMY1A1	Human	Undefined	Normal	Germ cell
TDRKH	Human	Undefined	Normal	Germ cell
FABP7	Human	Undefined	Normal	Glial cell
FGFR3	Human	Undefined	Normal	Glial cell
MBP	Human	Undefined	Normal	Glial cell
MPZ	Human	Undefined	Normal	Glial cell
NEFL	Human	Undefined	Normal	Glial cell
MRPS22	Human	Undefined	Normal	Glial cell
GRIN2B	Human	Undefined	Normal	Glutamatergic neuron
CACNA1F	Human	Undefined	Normal	Granulosa cell
MCL1	Human	Bone marrow	Normal	Hematopoietic stem cell
STAT5B	Human	Bone marrow	Normal	Hematopoietic stem cell
SPIB	Human	Bone marrow	Normal	Hematopoietic stem cell
STMN1	Human	Undefined	Normal	Immature neuron
DCLK1	Human	Small intestine	Normal	Intestinal stem cell
EPHB2	Human	Small intestine	Normal	Intestinal stem cell
CD72	Human	Germ	Normal	Mesoderm cell
MERTK	Human	Undefined	Normal	M1 macrophage
STAT1	Human	Undefined	Normal	M1 macrophage
MSR1	Human	Undefined	Normal	M2 macrophage
STAT6	Human	Undefined	Normal	M2 macrophage
LAMP2	Human	Undefined	Normal	Macrophage
LGALS3	Human	Undefined	Normal	Macrophage
SIGLEC1	Human	Undefined	Normal	Macrophage
GPNMB	Human	Undefined	Normal	Macrophage
CD180	Human	Undefined	Normal	Marginal zone B cell
FCRL4	Human	Undefined	Normal	Marginal zone B cell
NOTCH2	Human	Undefined	Normal	Marginal zone B cell
NEFM	Human	Undefined	Normal	Neuron
DLG4	Human	Undefined	Normal	Neuron
SYP	Human	Undefined	Normal	Neuron
CLDN11	Human	Undefined	Normal	Oligodendrocyte
GP1BB	Human	Undefined	Normal	Megakaryocyte
GP5	Human	Undefined	Normal	Megakaryocyte
CD200R1	Human	Undefined	Normal	Megakaryocyte erythroid cell
TLR10	Human	Undefined	Normal	Memory B cell
BMPR2	Human	Undefined	Normal	Mesenchymal stem cell
P2RY12	Human	Undefined	Normal	Microglial cell
CD177	Human	Bone marrow	Normal	Myeloid cell
IL18	Human	Undefined	Normal	Natural killer cell
NUMB	Human	Undefined	Normal	Neural crest cell
SMARCA4	Human	Undefined	Normal	Neural stem cell
NR2F1	Human	Undefined	Normal	Neural stem cell
FGFR4	Human	Undefined	Normal	Neural stem cell
MSX1	Human	Undefined	Normal	Neural stem cell
OTX2	Human	Undefined	Normal	Neural stem cell
PRKCZ	Human	Undefined	Normal	Neural stem cell
ROR2	Human	Undefined	Normal	Neural stem cell
RXRA	Human	Undefined	Normal	Neural stem cell
SFRP2	Human	Undefined	Normal	Neural stem cell
SLAIN1	Human	Undefined	Normal	Neural stem cell
SOX11	Human	Undefined	Normal	Neural stem cell
SOX21	Human	Undefined	Normal	Neural stem cell
TRAF4	Human	Undefined	Normal	Neural stem cell
TLR8	Human	Germ	Normal	Neural tube cell
CSPG5	Human	Germ	Normal	Neural tube cell
NELL2	Human	Germ	Normal	Neural tube cell
FOS	Human	Undefined	Normal	Neuron
SRC	Human	Undefined	Normal	Neuron
SEMA4D	Human	Undefined	Normal	Neuron
SIRPB1	Human	Undefined	Normal	Neuron
PRNP	Human	Undefined	Normal	Neuron
CXCR2	Human	Blood	Normal	Neutrophil
FCAR	Human	Undefined	Normal	Neutrophil
NFIL3	Human	Undefined	Normal	Natural killer cell
GATA3	Human	Undefined	Normal	Natural killer cell
TOX	Human	Undefined	Normal	Natural killer cell
OSCAR	Human	Bone	Normal	Osteoblast
WDR5	Human	Bone	Normal	Osteoblast
BGN	Human	Bone	Normal	Osteocyte
SPARC	Human	Bone	Normal	Osteocyte
SOX17	Human	Undefined	Normal	Pancreatic endoderm cell
TLR3	Human	Undefined	Normal	Plasmacytoid dendritic cell
TGFB1	Human	Undefined	Normal	Platelet
JAM3	Human	Blood	Normal	Platelet
IFITM1	Human	Undefined	Normal	Primordial germ cell
SMAD1	Human	Undefined	Normal	Primordial germ cell
SMAD4	Human	Undefined	Normal	Primordial germ cell
SMAD5	Human	Undefined	Normal	Primordial germ cell
ABAT	Human	Undefined	Normal	Purkinje cell
HDAC6	Human	Undefined	Normal	Purkinje cell
MPRIP	Human	Undefined	Normal	Purkinje cell
ALKBH3	Human	Undefined	Normal	Purkinje cell
ENPP1	Human	Undefined	Normal	Purkinje cell
PDE5A	Human	Undefined	Normal	Purkinje cell
PDE9A	Human	Undefined	Normal	Purkinje cell
PCP4	Human	Undefined	Normal	Purkinje cell
ATP2B1	Human	Undefined	Normal	Purkinje cell
S100A1	Human	Undefined	Normal	Purkinje cell
ATP2A3	Human	Undefined	Normal	Purkinje cell
ALDOC	Human	Undefined	Normal	Purkinje cell
FZD2	Human	Skin	Normal	Epidermal stem cell
FZD3	Human	Skin	Normal	Epidermal stem cell
FZD7	Human	Skin	Normal	Epidermal stem cell
GRM1	Human	Undefined	Normal	Pyramidal cell
GRM5	Human	Undefined	Normal	Pyramidal cell
PTPRG	Human	Undefined	Normal	Pyramidal cell
PRKCA	Human	Undefined	Normal	Retinal ganglion cell
GAP43	Human	Undefined	Normal	Schwann cell
CALB2	Human	Undefined	Normal	Sertoli cell
DHH	Human	Undefined	Normal	Sertoli cell
HTR1A	Human	Undefined	Normal	Sertoli cell
CALD1	Human	Heart	Normal	Smooth muscle cell
HEXIM1	Human	Heart	Normal	Smooth muscle cell
TAGLN	Human	Heart	Normal	Smooth muscle cell
LTBR	Human	Undefined	Normal	Stromal cell
MADCAM1	Human	Undefined	Normal	Stromal cell
TIMP1	Human	Undefined	Normal	Stromal cell
TIMP2	Human	Undefined	Normal	Stromal cell
IFNGR1	Human	Undefined	Normal	T helper1 (Th1) cell
TNFSF11	Human	Undefined	Normal	T helper1 (Th1) cell
IL1B	Human	Undefined	Normal	T helper17 (Th17) cell
IL23A	Human	Undefined	Normal	T helper17 (Th17) cell
IL17RB	Human	Undefined	Normal	T helper2 (Th2) cell
IL1R2	Human	Undefined	Normal	Regulatory T (Treg) cell
SMO	Human	Undefined	Prostate Cancer	Cancer stem cell
MYD88	Human	Undefined	Ovarian Cancer	Cancer stem cell
KDM5B	Human	Undefined	Melanoma	Cancer stem cell
CLEC4A	Human	Bone marrow	Normal	Myeloid conventional dendritic cell
AXL	Human	Bone marrow	Normal	Dendritic cell progenitor
SIGLEC6	Human	Bone marrow	Normal	Dendritic cell progenitor
SECISBP2L	Human	Bone marrow	Normal	Non-classical monocyte
CD99	Human	Undefined	Normal	Mesenchymal stem cell
CBX3	Human	Undefined	Osteosarcoma	Cancer stem cell
ALDH1B1	Human	Undefined	Colorectal Cancer	Cancer stem cell
PTCH1	Human	Undefined	Lung Cancer	Cancer stem cell
ITGB5	Human	Undefined	Normal	Mesenchymal stem cell
ABCA3	Human	Lung	Normal	Type II pneumocyte
SLC34A2	Human	Lung	Normal	Type II pneumocyte
AQP3	Human	Lung	Normal	Airway secretory cell
MUC5AC	Human	Lung	Normal	Airway secretory cell
MUC5B	Human	Lung	Normal	Airway secretory cell
PIGR	Human	Lung	Normal	Airway secretory cell
UBA2	Human	Pancreas	Normal	Alpha cell
GBA	Human	Pancreas	Normal	Alpha cell
TM4SF4	Human	Pancreas	Normal	Alpha cell
IRX2	Human	Pancreas	Normal	Alpha cell
MAFB	Human	Pancreas	Normal	Alpha cell
PTGER3	Human	Pancreas	Normal	Alpha cell
PLCE1	Human	Pancreas	Normal	Alpha cell
BMP5	Human	Pancreas	Normal	Beta cell
CDKN1C	Human	Pancreas	Normal	Beta cell
NPTX2	Human	Pancreas	Normal	Beta cell
PIR	Human	Pancreas	Normal	Beta cell
SMAD9	Human	Pancreas	Normal	Beta cell
SYT13	Human	Pancreas	Normal	Beta cell
TGFBR3	Human	Pancreas	Normal	Beta cell
AATF	Human	Pancreas	Normal	Delta cell
ETV1	Human	Pancreas	Normal	Delta cell
ERBB4	Human	Pancreas	Normal	Delta cell
PSIP1	Human	Pancreas	Normal	Delta cell
LEPROT	Human	Pancreas	Normal	Delta cell
PDLIM4	Human	Pancreas	Normal	Delta cell
RBP4	Human	Pancreas	Normal	Delta cell
FRZB	Human	Pancreas	Normal	Delta cell
ZNF506	Human	Pancreas	Normal	Pancreatic polypeptide cell
ENO2	Human	Brain	Normal	Neuron
HAND1	Human	Undefined	Normal	Trophoblast stem cell
CER1	Human	Undefined	Normal	Definitive endoderm cell
AKT2	Human	Lung	Normal	Idiopathic pulmonary fibrosis cell
COL1A1	Human	Lung	Normal	Idiopathic pulmonary fibrosis cell
SLC26A8	Human	Lung	Normal	Idiopathic pulmonary fibrosis cell
APLNR	Human	Embryoid body	Normal	Muscle cell
COL5A1	Human	Embryoid body	Normal	Stromal cell
LUM	Human	Embryoid body	Normal	Stromal cell
GNG11	Human	Embryoid body	Normal	Endothelial cell
DMD	Human	Embryoid body	Normal	Epithelial cell
FGB	Human	Embryoid body	Normal	Hepatocyte
CD8B	Human	Peripheral blood	Normal	CD8+ T cell
COL3A1	Human	Peripheral blood	Normal	Fibroblast
FAP	Human	Peripheral blood	Normal	Fibroblast
MITF	Human	Peripheral blood	Melanoma	Cancer cell
CD37	Human	Peripheral blood	Normal	B cell
CD247	Human	Peripheral blood	Normal	Natural killer cell
S100A12	Human	Peripheral blood	Normal	CD14+CD16+ monocyte
CMTM7	Human	Peripheral blood	Normal	Regulatory T (Treg) cell
CST3	Human	Peripheral blood	Normal	Monocyte derived dendritic cell
ABCA1	Human	Brain	Normal	Astrocyte
ACSL6	Human	Brain	Normal	Astrocyte
ADCYAP1R1	Human	Brain	Normal	Astrocyte
AGT	Human	Brain	Normal	Astrocyte
ANLN	Human	Brain	Normal	Astrocyte
ATP1B2	Human	Brain	Normal	Astrocyte
CDC42EP4	Human	Brain	Normal	Astrocyte
CPE	Human	Brain	Normal	Astrocyte
CPNE5	Human	Brain	Normal	Astrocyte
CPVL	Human	Brain	Normal	Astrocyte
CRYAB	Human	Brain	Normal	Astrocyte
DNASE2	Human	Brain	Normal	Astrocyte
EFEMP1	Human	Brain	Normal	Astrocyte
EGLN3	Human	Brain	Normal	Astrocyte
EZR	Human	Brain	Normal	Astrocyte
FTH1	Human	Brain	Normal	Astrocyte
GABRB1	Human	Brain	Normal	Astrocyte
GRIA1	Human	Brain	Normal	Astrocyte
HEPACAM	Human	Brain	Normal	Astrocyte
HEY1	Human	Brain	Normal	Astrocyte
HLA-E	Human	Brain	Normal	Astrocyte
HNMT	Human	Brain	Normal	Astrocyte
IER2	Human	Brain	Normal	Astrocyte
IGFBP7	Human	Brain	Normal	Astrocyte
IL11RA	Human	Brain	Normal	Astrocyte
LCAT	Human	Brain	Normal	Astrocyte
LHFPL6	Human	Brain	Normal	Astrocyte
LPL	Human	Brain	Normal	Astrocyte
LRRC8A	Human	Brain	Normal	Astrocyte
LYPD1	Human	Brain	Normal	Astrocyte
METTL7A	Human	Brain	Normal	Astrocyte
MLC1	Human	Brain	Normal	Astrocyte
MT1X	Human	Brain	Normal	Astrocyte
MTHFD2	Human	Brain	Normal	Astrocyte
NTRK2	Human	Brain	Normal	Astrocyte
P2RY1	Human	Brain	Normal	Astrocyte
PEA15	Human	Brain	Normal	Astrocyte
PER1	Human	Brain	Normal	Astrocyte
PLTP	Human	Brain	Normal	Astrocyte
PON2	Human	Brain	Normal	Astrocyte
PSAP	Human	Brain	Normal	Astrocyte
RGMA	Human	Brain	Normal	Astrocyte
SCG2	Human	Brain	Normal	Astrocyte
SCG3	Human	Brain	Normal	Astrocyte
SEMA6A	Human	Brain	Normal	Astrocyte
SERPINA3	Human	Brain	Normal	Astrocyte
SF3A1	Human	Brain	Normal	Astrocyte
SLC39A11	Human	Brain	Normal	Astrocyte
SORL1	Human	Brain	Normal	Astrocyte
SPARCL1	Human	Brain	Normal	Astrocyte
SPON1	Human	Brain	Normal	Astrocyte
SSTR2	Human	Brain	Normal	Astrocyte
TACR1	Human	Brain	Normal	Astrocyte
TBC1D10A	Human	Brain	Normal	Astrocyte
TIMP3	Human	Brain	Normal	Astrocyte
TNS1	Human	Brain	Normal	Astrocyte
TPCN1	Human	Brain	Normal	Astrocyte
TRIL	Human	Brain	Normal	Astrocyte
ZFAND5	Human	Brain	Normal	Astrocyte
ZFP36L1	Human	Brain	Normal	Astrocyte
ACAT2	Human	Brain	Normal	Oligodendrocyte
ACTG1	Human	Brain	Normal	Oligodendrocyte
AFAP1L2	Human	Brain	Normal	Oligodendrocyte
AMOTL2	Human	Brain	Normal	Oligodendrocyte
ANGPTL2	Human	Brain	Normal	Oligodendrocyte
APOD	Human	Brain	Normal	Oligodendrocyte
ARL4A	Human	Brain	Normal	Oligodendrocyte
ASIC1	Human	Brain	Normal	Oligodendrocyte
ATCAY	Human	Brain	Normal	Oligodendrocyte
ATP5F1E	Human	Brain	Normal	Oligodendrocyte
BIN1	Human	Brain	Normal	Oligodendrocyte
CDH13	Human	Brain	Normal	Oligodendrocyte
CDHR1	Human	Brain	Normal	Oligodendrocyte
CNP	Human	Brain	Normal	Oligodendrocyte
COX7C	Human	Brain	Normal	Oligodendrocyte
CRB1	Human	Brain	Normal	Oligodendrocyte
CXADR	Human	Brain	Normal	Oligodendrocyte
DHCR24	Human	Brain	Normal	Oligodendrocyte
DHCR7	Human	Brain	Normal	Oligodendrocyte
DLL1	Human	Brain	Normal	Oligodendrocyte
EBP	Human	Brain	Normal	Oligodendrocyte
EIF3L	Human	Brain	Normal	Oligodendrocyte
EPN2	Human	Brain	Normal	Oligodendrocyte
FA2H	Human	Brain	Normal	Oligodendrocyte
FAU	Human	Brain	Normal	Oligodendrocyte
FDPS	Human	Brain	Normal	Oligodendrocyte
FERMT1	Human	Brain	Normal	Oligodendrocyte
FGFBP3	Human	Brain	Normal	Oligodendrocyte
FXYD6	Human	Brain	Normal	Oligodendrocyte
GRIA4	Human	Brain	Normal	Oligodendrocyte
HIP1	Human	Brain	Normal	Oligodendrocyte
HIPK2	Human	Brain	Normal	Oligodendrocyte
LDHB	Human	Brain	Normal	Oligodendrocyte
LIMA1	Human	Brain	Normal	Oligodendrocyte
LIMS2	Human	Brain	Normal	Oligodendrocyte
LMF1	Human	Brain	Normal	Oligodendrocyte
LRRN1	Human	Brain	Normal	Oligodendrocyte
MAP1A	Human	Brain	Normal	Oligodendrocyte
MARCKSL1	Human	Brain	Normal	Oligodendrocyte
MEST	Human	Brain	Normal	Oligodendrocyte
MICAL1	Human	Brain	Normal	Oligodendrocyte
MIF	Human	Brain	Normal	Oligodendrocyte
MTSS1	Human	Brain	Normal	Oligodendrocyte
NME1	Human	Brain	Normal	Oligodendrocyte
OPCML	Human	Brain	Normal	Oligodendrocyte
PGRMC1	Human	Brain	Normal	Oligodendrocyte
PHLDA1	Human	Brain	Normal	Oligodendrocyte
PHLDB1	Human	Brain	Normal	Oligodendrocyte
PID1	Human	Brain	Normal	Oligodendrocyte
RAB33A	Human	Brain	Normal	Oligodendrocyte
RGMB	Human	Brain	Normal	Oligodendrocyte
RGR	Human	Brain	Normal	Oligodendrocyte
RTKN	Human	Brain	Normal	Oligodendrocyte
SCD	Human	Brain	Normal	Oligodendrocyte
SHISA4	Human	Brain	Normal	Oligodendrocyte
SLC1A1	Human	Brain	Normal	Oligodendrocyte
SNX1	Human	Brain	Normal	Oligodendrocyte
TAGLN3	Human	Brain	Normal	Oligodendrocyte
TM7SF2	Human	Brain	Normal	Oligodendrocyte
TMEM97	Human	Brain	Normal	Oligodendrocyte
TMSB10	Human	Brain	Normal	Oligodendrocyte
TMSB4X	Human	Brain	Normal	Oligodendrocyte
TUBB	Human	Brain	Normal	Oligodendrocyte
TUBB4A	Human	Brain	Normal	Oligodendrocyte
UGT8	Human	Brain	Normal	Oligodendrocyte
UQCRB	Human	Brain	Normal	Oligodendrocyte
VIPR2	Human	Brain	Normal	Oligodendrocyte
WSCD1	Human	Brain	Normal	Oligodendrocyte
ZCCHC24	Human	Brain	Normal	Oligodendrocyte
ADAM15	Human	Embryo	Normal	Trophectoderm cell
ALPP	Human	Embryo	Normal	Trophectoderm cell
ATP6V0A4	Human	Embryo	Normal	Trophectoderm cell
ATP6V1B1	Human	Embryo	Normal	Trophectoderm cell
ATP8B1	Human	Embryo	Normal	Trophectoderm cell
BASP1	Human	Embryo	Normal	Trophectoderm cell
CAST	Human	Embryo	Normal	Trophectoderm cell
CLDN10	Human	Embryo	Normal	Trophectoderm cell
CLDN3	Human	Embryo	Normal	Trophectoderm cell
CYP26A1	Human	Embryo	Normal	Trophectoderm cell
DAB2	Human	Embryo	Normal	Trophectoderm cell
DNAJC6	Human	Embryo	Normal	Trophectoderm cell
EFNA1	Human	Embryo	Normal	Trophectoderm cell
ELOVL6	Human	Embryo	Normal	Trophectoderm cell
EMP2	Human	Embryo	Normal	Trophectoderm cell
ENPEP	Human	Embryo	Normal	Trophectoderm cell
FASN	Human	Embryo	Normal	Trophectoderm cell
FBXL18	Human	Embryo	Normal	Trophectoderm cell
FHL2	Human	Embryo	Normal	Trophectoderm cell
FOLR1	Human	Embryo	Normal	Trophectoderm cell
FRMD4B	Human	Embryo	Normal	Trophectoderm cell
GALNT10	Human	Embryo	Normal	Trophectoderm cell
GLIPR2	Human	Embryo	Normal	Trophectoderm cell
GM2A	Human	Embryo	Normal	Trophectoderm cell
GPRC5A	Human	Embryo	Normal	Trophectoderm cell
GRHL2	Human	Embryo	Normal	Trophectoderm cell
LARGE2	Human	Embryo	Normal	Trophectoderm cell
HSPB11	Human	Embryo	Normal	Trophectoderm cell
JDP2	Human	Embryo	Normal	Trophectoderm cell
LAD1	Human	Embryo	Normal	Trophectoderm cell
LRP2	Human	Embryo	Normal	Trophectoderm cell
LRRFIP1	Human	Embryo	Normal	Trophectoderm cell
MYCT1	Human	Embryo	Normal	Trophectoderm cell
MYO6	Human	Embryo	Normal	Trophectoderm cell
NPC2	Human	Embryo	Normal	Trophectoderm cell
OSBPL6	Human	Embryo	Normal	Trophectoderm cell
PALLD	Human	Embryo	Normal	Trophectoderm cell
PDLIM1	Human	Embryo	Normal	Trophectoderm cell
PPME1	Human	Embryo	Normal	Trophectoderm cell
PPT1	Human	Embryo	Normal	Trophectoderm cell
PRSS8	Human	Embryo	Normal	Trophectoderm cell
PTGES	Human	Embryo	Normal	Trophectoderm cell
RAB25	Human	Embryo	Normal	Trophectoderm cell
S100A16	Human	Embryo	Normal	Trophectoderm cell
S100A6	Human	Embryo	Normal	Trophectoderm cell
SH3GL3	Human	Embryo	Normal	Trophectoderm cell
SLC12A3	Human	Embryo	Normal	Trophectoderm cell
SLC19A3	Human	Embryo	Normal	Trophectoderm cell
SLC7A2	Human	Embryo	Normal	Trophectoderm cell
SYBU	Human	Embryo	Normal	Trophectoderm cell
TAGLN2	Human	Embryo	Normal	Trophectoderm cell
TCF7L1	Human	Embryo	Normal	Trophectoderm cell
TMEM106C	Human	Embryo	Normal	Trophectoderm cell
TMPRSS2	Human	Embryo	Normal	Trophectoderm cell
TSPAN15	Human	Embryo	Normal	Trophectoderm cell
VAMP8	Human	Embryo	Normal	Trophectoderm cell
ABHD6	Human	Embryo	Normal	Primitive endoderm cell
ADD3	Human	Embryo	Normal	Primitive endoderm cell
AMOTL1	Human	Embryo	Normal	Primitive endoderm cell
APOA1	Human	Embryo	Normal	Primitive endoderm cell
APOA2	Human	Embryo	Normal	Primitive endoderm cell
BMP6	Human	Embryo	Normal	Primitive endoderm cell
CACHD1	Human	Embryo	Normal	Primitive endoderm cell
CAMK2D	Human	Embryo	Normal	Primitive endoderm cell
CERS6	Human	Embryo	Normal	Primitive endoderm cell
COL18A1	Human	Embryo	Normal	Primitive endoderm cell
COL4A1	Human	Embryo	Normal	Primitive endoderm cell
COL4A2	Human	Embryo	Normal	Primitive endoderm cell
CTSE	Human	Embryo	Normal	Primitive endoderm cell
DEPDC7	Human	Embryo	Normal	Primitive endoderm cell
DUSP4	Human	Embryo	Normal	Primitive endoderm cell
DYNLT3	Human	Embryo	Normal	Primitive endoderm cell
EDEM1	Human	Embryo	Normal	Primitive endoderm cell
FGG	Human	Embryo	Normal	Primitive endoderm cell
FLRT3	Human	Embryo	Normal	Primitive endoderm cell
FRMD6	Human	Embryo	Normal	Primitive endoderm cell
GCKR	Human	Embryo	Normal	Primitive endoderm cell
GCNT3	Human	Embryo	Normal	Primitive endoderm cell
GPR161	Human	Embryo	Normal	Primitive endoderm cell
HMGCR	Human	Embryo	Normal	Primitive endoderm cell
KCNJ16	Human	Embryo	Normal	Primitive endoderm cell
KIFAP3	Human	Embryo	Normal	Primitive endoderm cell
P3H1	Human	Embryo	Normal	Primitive endoderm cell
MARCKS	Human	Embryo	Normal	Primitive endoderm cell
MYL4	Human	Embryo	Normal	Primitive endoderm cell
NID1	Human	Embryo	Normal	Primitive endoderm cell
P4HA1	Human	Embryo	Normal	Primitive endoderm cell
PAPSS1	Human	Embryo	Normal	Primitive endoderm cell
PGM1	Human	Embryo	Normal	Primitive endoderm cell
PHLDB2	Human	Embryo	Normal	Primitive endoderm cell
PIK3R1	Human	Embryo	Normal	Primitive endoderm cell
PITX2	Human	Embryo	Normal	Primitive endoderm cell
POMC	Human	Embryo	Normal	Primitive endoderm cell
PRCP	Human	Embryo	Normal	Primitive endoderm cell
PROS1	Human	Embryo	Normal	Primitive endoderm cell
RGS5	Human	Embryo	Normal	Primitive endoderm cell
ROBO1	Human	Embryo	Normal	Primitive endoderm cell
RSPO3	Human	Embryo	Normal	Primitive endoderm cell
SERPINE2	Human	Embryo	Normal	Primitive endoderm cell
SLCO2A1	Human	Embryo	Normal	Primitive endoderm cell
TMEM123	Human	Embryo	Normal	Primitive endoderm cell
TMEM88	Human	Embryo	Normal	Primitive endoderm cell
TRIM2	Human	Embryo	Normal	Primitive endoderm cell
VIL1	Human	Embryo	Normal	Primitive endoderm cell
VWA5A	Human	Embryo	Normal	Primitive endoderm cell
AARS2	Human	Embryo	Normal	Epiblast cell
ABHD12B	Human	Embryo	Normal	Epiblast cell
APOBEC3C	Human	Embryo	Normal	Epiblast cell
ASH2L	Human	Embryo	Normal	Epiblast cell
ATP8B2	Human	Embryo	Normal	Epiblast cell
BCOR	Human	Embryo	Normal	Epiblast cell
CAMKV	Human	Embryo	Normal	Epiblast cell
CAPG	Human	Embryo	Normal	Epiblast cell
CASP8	Human	Embryo	Normal	Epiblast cell
CCDC80	Human	Embryo	Normal	Epiblast cell
CPT1A	Human	Embryo	Normal	Epiblast cell
CREBL2	Human	Embryo	Normal	Epiblast cell
DOCK6	Human	Embryo	Normal	Epiblast cell
DPPA2	Human	Embryo	Normal	Epiblast cell
DPPA4	Human	Embryo	Normal	Epiblast cell
ETV4	Human	Embryo	Normal	Epiblast cell
FAM124A	Human	Embryo	Normal	Epiblast cell
GDF3	Human	Embryo	Normal	Epiblast cell
GGT1	Human	Embryo	Normal	Epiblast cell
GK	Human	Embryo	Normal	Epiblast cell
GPRC5C	Human	Embryo	Normal	Epiblast cell
IGSF1	Human	Embryo	Normal	Epiblast cell
FAM234A	Human	Embryo	Normal	Epiblast cell
LDLRAP1	Human	Embryo	Normal	Epiblast cell
LRP4	Human	Embryo	Normal	Epiblast cell
MAN1C1	Human	Embryo	Normal	Epiblast cell
NGEF	Human	Embryo	Normal	Epiblast cell
NLRP9	Human	Embryo	Normal	Epiblast cell
NODAL	Human	Embryo	Normal	Epiblast cell
RASD1	Human	Embryo	Normal	Epiblast cell
RRAD	Human	Embryo	Normal	Epiblast cell
SAT1	Human	Embryo	Normal	Epiblast cell
SERPINB6	Human	Embryo	Normal	Epiblast cell
SH3PXD2A	Human	Embryo	Normal	Epiblast cell
SLC25A12	Human	Embryo	Normal	Epiblast cell
ST6GALNAC3	Human	Embryo	Normal	Epiblast cell
TBC1D16	Human	Embryo	Normal	Epiblast cell
TDGF1P3	Human	Embryo	Normal	Epiblast cell
TRIM56	Human	Embryo	Normal	Epiblast cell
UBTD1	Human	Embryo	Normal	Epiblast cell
USP28	Human	Embryo	Normal	Epiblast cell
VASH2	Human	Embryo	Normal	Epiblast cell
VSNL1	Human	Embryo	Normal	Epiblast cell
WNT3	Human	Embryo	Normal	Epiblast cell
ANP32E	Human	Embryonic prefrontal cortex	Normal	Neural progenitor cell
APOLD1	Human	Embryonic prefrontal cortex	Normal	Neural progenitor cell
ASPM	Human	Embryonic prefrontal cortex	Normal	Neural progenitor cell
AURKB	Human	Embryonic prefrontal cortex	Normal	Neural progenitor cell
BUB3	Human	Embryonic prefrontal cortex	Normal	Neural progenitor cell
CCNB1	Human	Embryonic prefrontal cortex	Normal	Neural progenitor cell
CDCA3	Human	Embryonic prefrontal cortex	Normal	Neural progenitor cell
CDCA5	Human	Embryonic prefrontal cortex	Normal	Neural progenitor cell
CDCA7	Human	Embryonic prefrontal cortex	Normal	Neural progenitor cell
CDK1	Human	Embryonic prefrontal cortex	Normal	Neural progenitor cell
CDON	Human	Embryonic prefrontal cortex	Normal	Neural progenitor cell
CENPF	Human	Embryonic prefrontal cortex	Normal	Neural progenitor cell
CHL1	Human	Embryonic prefrontal cortex	Normal	Neural progenitor cell
CKAP2	Human	Embryonic prefrontal cortex	Normal	Neural progenitor cell
CLIC1	Human	Embryonic prefrontal cortex	Normal	Neural progenitor cell
CLSPN	Human	Embryonic prefrontal cortex	Normal	Neural progenitor cell
DLGAP5	Human	Embryonic prefrontal cortex	Normal	Neural progenitor cell
DTYMK	Human	Embryonic prefrontal cortex	Normal	Neural progenitor cell
DUT	Human	Embryonic prefrontal cortex	Normal	Neural progenitor cell
EFNB1	Human	Embryonic prefrontal cortex	Normal	Neural progenitor cell
FEN1	Human	Embryonic prefrontal cortex	Normal	Neural progenitor cell
GLI3	Human	Embryonic prefrontal cortex	Normal	Neural progenitor cell
GNG2	Human	Embryonic prefrontal cortex	Normal	Neural progenitor cell
GNG5	Human	Embryonic prefrontal cortex	Normal	Neural progenitor cell
GTSE1	Human	Embryonic prefrontal cortex	Normal	Neural progenitor cell
H2AFV	Human	Embryonic prefrontal cortex	Normal	Neural progenitor cell
H2AFX	Human	Embryonic prefrontal cortex	Normal	Neural progenitor cell
H2AFZ	Human	Embryonic prefrontal cortex	Normal	Neural progenitor cell
HAT1	Human	Embryonic prefrontal cortex	Normal	Neural progenitor cell
HELLS	Human	Embryonic prefrontal cortex	Normal	Neural progenitor cell
HIST1H4C	Human	Embryonic prefrontal cortex	Normal	Neural progenitor cell
HMGB2	Human	Embryonic prefrontal cortex	Normal	Neural progenitor cell
HSPB1	Human	Embryonic prefrontal cortex	Normal	Neural progenitor cell
IGF2BP1	Human	Embryonic prefrontal cortex	Normal	Neural progenitor cell
KIF11	Human	Embryonic prefrontal cortex	Normal	Neural progenitor cell
KIF22	Human	Embryonic prefrontal cortex	Normal	Neural progenitor cell
KIF23	Human	Embryonic prefrontal cortex	Normal	Neural progenitor cell
KIF2C	Human	Embryonic prefrontal cortex	Normal	Neural progenitor cell
KNSTRN	Human	Embryonic prefrontal cortex	Normal	Neural progenitor cell
KPNA2	Human	Embryonic prefrontal cortex	Normal	Neural progenitor cell
LDHA	Human	Embryonic prefrontal cortex	Normal	Neural progenitor cell
MAD2L1	Human	Embryonic prefrontal cortex	Normal	Neural progenitor cell
MAPT	Human	Embryonic prefrontal cortex	Normal	Neural progenitor cell
MCM2	Human	Embryonic prefrontal cortex	Normal	Neural progenitor cell
MCM3	Human	Embryonic prefrontal cortex	Normal	Neural progenitor cell
MCM4	Human	Embryonic prefrontal cortex	Normal	Neural progenitor cell
MCM5	Human	Embryonic prefrontal cortex	Normal	Neural progenitor cell
MCM6	Human	Embryonic prefrontal cortex	Normal	Neural progenitor cell
MCM7	Human	Embryonic prefrontal cortex	Normal	Neural progenitor cell
MDK	Human	Embryonic prefrontal cortex	Normal	Neural progenitor cell
MFAP2	Human	Embryonic prefrontal cortex	Normal	Neural progenitor cell
NDC80	Human	Embryonic prefrontal cortex	Normal	Neural progenitor cell
NRXN1	Human	Embryonic prefrontal cortex	Normal	Neural progenitor cell
NTM	Human	Embryonic prefrontal cortex	Normal	Neural progenitor cell
NUF2	Human	Embryonic prefrontal cortex	Normal	Neural progenitor cell
NUSAP1	Human	Embryonic prefrontal cortex	Normal	Neural progenitor cell
ORC6	Human	Embryonic prefrontal cortex	Normal	Neural progenitor cell
PAICS	Human	Embryonic prefrontal cortex	Normal	Neural progenitor cell
PHGDH	Human	Embryonic prefrontal cortex	Normal	Neural progenitor cell
PLPP3	Human	Embryonic prefrontal cortex	Normal	Neural progenitor cell
PRC1	Human	Embryonic prefrontal cortex	Normal	Neural progenitor cell
RAB3A	Human	Embryonic prefrontal cortex	Normal	Neural progenitor cell
RCN1	Human	Embryonic prefrontal cortex	Normal	Neural progenitor cell
RNASEH2A	Human	Embryonic prefrontal cortex	Normal	Neural progenitor cell
RPA3	Human	Embryonic prefrontal cortex	Normal	Neural progenitor cell
RRM1	Human	Embryonic prefrontal cortex	Normal	Neural progenitor cell
RRM2	Human	Embryonic prefrontal cortex	Normal	Neural progenitor cell
RTN1	Human	Embryonic prefrontal cortex	Normal	Neural progenitor cell
SFRP1	Human	Embryonic prefrontal cortex	Normal	Neural progenitor cell
SHTN1	Human	Embryonic prefrontal cortex	Normal	Neural progenitor cell
SLA	Human	Embryonic prefrontal cortex	Normal	Neural progenitor cell
SMC2	Human	Embryonic prefrontal cortex	Normal	Neural progenitor cell
SMC4	Human	Embryonic prefrontal cortex	Normal	Neural progenitor cell
SNAP25	Human	Embryonic prefrontal cortex	Normal	Neural progenitor cell
SNRPB	Human	Embryonic prefrontal cortex	Normal	Neural progenitor cell
SPAG5	Human	Embryonic prefrontal cortex	Normal	Neural progenitor cell
SPC25	Human	Embryonic prefrontal cortex	Normal	Neural progenitor cell
STMN2	Human	Embryonic prefrontal cortex	Normal	Neural progenitor cell
SYT1	Human	Embryonic prefrontal cortex	Normal	Neural progenitor cell
TMEM98	Human	Embryonic prefrontal cortex	Normal	Neural progenitor cell
TMPO	Human	Embryonic prefrontal cortex	Normal	Neural progenitor cell
TOP2A	Human	Embryonic prefrontal cortex	Normal	Neural progenitor cell
TPX2	Human	Embryonic prefrontal cortex	Normal	Neural progenitor cell
TUBB4B	Human	Embryonic prefrontal cortex	Normal	Neural progenitor cell
UHRF1	Human	Embryonic prefrontal cortex	Normal	Neural progenitor cell
CSRP2	Human	Embryonic prefrontal cortex	Normal	Neuron
PLS3	Human	Embryonic prefrontal cortex	Normal	Neuron
PPP2R2B	Human	Embryonic prefrontal cortex	Normal	Neuron
FDFT1	Human	Embryonic prefrontal cortex	Normal	Interneuron
NRXN3	Human	Embryonic prefrontal cortex	Normal	Interneuron
PTPRZ1	Human	Embryonic prefrontal cortex	Normal	Interneuron
AASS	Human	Embryonic prefrontal cortex	Normal	Astrocyte
ABCD3	Human	Embryonic prefrontal cortex	Normal	Astrocyte
ABHD3	Human	Embryonic prefrontal cortex	Normal	Astrocyte
AIF1L	Human	Embryonic prefrontal cortex	Normal	Astrocyte
AK4	Human	Embryonic prefrontal cortex	Normal	Astrocyte
ALDH6A1	Human	Embryonic prefrontal cortex	Normal	Astrocyte
APBB2	Human	Embryonic prefrontal cortex	Normal	Astrocyte
AQP4	Human	Embryonic prefrontal cortex	Normal	Astrocyte
BBS2	Human	Embryonic prefrontal cortex	Normal	Astrocyte
BCAN	Human	Embryonic prefrontal cortex	Normal	Astrocyte
BCAP29	Human	Embryonic prefrontal cortex	Normal	Astrocyte
BCHE	Human	Embryonic prefrontal cortex	Normal	Astrocyte
BCL11A	Human	Embryonic prefrontal cortex	Normal	Astrocyte
BDH2	Human	Embryonic prefrontal cortex	Normal	Astrocyte
CAMK2G	Human	Embryonic prefrontal cortex	Normal	Astrocyte
CBR1	Human	Embryonic prefrontal cortex	Normal	Astrocyte
CDC42EP1	Human	Embryonic prefrontal cortex	Normal	Astrocyte
CNN3	Human	Embryonic prefrontal cortex	Normal	Astrocyte
COMT	Human	Embryonic prefrontal cortex	Normal	Astrocyte
CTSL	Human	Embryonic prefrontal cortex	Normal	Astrocyte
CYP51A1	Human	Embryonic prefrontal cortex	Normal	Astrocyte
DAG1	Human	Embryonic prefrontal cortex	Normal	Astrocyte
DCN	Human	Embryonic prefrontal cortex	Normal	Astrocyte
DCXR	Human	Embryonic prefrontal cortex	Normal	Astrocyte
DDAH1	Human	Embryonic prefrontal cortex	Normal	Astrocyte
EFEMP2	Human	Embryonic prefrontal cortex	Normal	Astrocyte
EFHD2	Human	Embryonic prefrontal cortex	Normal	Astrocyte
ELOVL2	Human	Embryonic prefrontal cortex	Normal	Astrocyte
ELOVL5	Human	Embryonic prefrontal cortex	Normal	Astrocyte
EMC2	Human	Embryonic prefrontal cortex	Normal	Astrocyte
FADS2	Human	Embryonic prefrontal cortex	Normal	Astrocyte
FAM84B	Human	Embryonic prefrontal cortex	Normal	Astrocyte
FAT1	Human	Embryonic prefrontal cortex	Normal	Astrocyte
FBLN2	Human	Embryonic prefrontal cortex	Normal	Astrocyte
FERMT2	Human	Embryonic prefrontal cortex	Normal	Astrocyte
FXYD1	Human	Embryonic prefrontal cortex	Normal	Astrocyte
G6PC3	Human	Embryonic prefrontal cortex	Normal	Astrocyte
GATM	Human	Embryonic prefrontal cortex	Normal	Astrocyte
GDPD2	Human	Embryonic prefrontal cortex	Normal	Astrocyte
GNG12	Human	Embryonic prefrontal cortex	Normal	Astrocyte
GNG7	Human	Embryonic prefrontal cortex	Normal	Astrocyte
GNPTG	Human	Embryonic prefrontal cortex	Normal	Astrocyte
GPR137B	Human	Embryonic prefrontal cortex	Normal	Astrocyte
GPRC5B	Human	Embryonic prefrontal cortex	Normal	Astrocyte
GRM3	Human	Embryonic prefrontal cortex	Normal	Astrocyte
HADHB	Human	Embryonic prefrontal cortex	Normal	Astrocyte
HAPLN1	Human	Embryonic prefrontal cortex	Normal	Astrocyte
HDAC2	Human	Embryonic prefrontal cortex	Normal	Astrocyte
HLA-A	Human	Embryonic prefrontal cortex	Normal	Astrocyte
HLA-B	Human	Embryonic prefrontal cortex	Normal	Astrocyte
HLA-C	Human	Embryonic prefrontal cortex	Normal	Astrocyte
HMGCS1	Human	Embryonic prefrontal cortex	Normal	Astrocyte
HSD17B12	Human	Embryonic prefrontal cortex	Normal	Astrocyte
HTRA1	Human	Embryonic prefrontal cortex	Normal	Astrocyte
IDI1	Human	Embryonic prefrontal cortex	Normal	Astrocyte
ITM2C	Human	Embryonic prefrontal cortex	Normal	Astrocyte
ITPR2	Human	Embryonic prefrontal cortex	Normal	Astrocyte
LAMB2	Human	Embryonic prefrontal cortex	Normal	Astrocyte
LGALS1	Human	Embryonic prefrontal cortex	Normal	Astrocyte
LGALS3BP	Human	Embryonic prefrontal cortex	Normal	Astrocyte
LGI1	Human	Embryonic prefrontal cortex	Normal	Astrocyte
LIPA	Human	Embryonic prefrontal cortex	Normal	Astrocyte
LITAF	Human	Embryonic prefrontal cortex	Normal	Astrocyte
LYN	Human	Embryonic prefrontal cortex	Normal	Astrocyte
MAGT1	Human	Embryonic prefrontal cortex	Normal	Astrocyte
MFGE8	Human	Embryonic prefrontal cortex	Normal	Astrocyte
MGLL	Human	Embryonic prefrontal cortex	Normal	Astrocyte
MLLT11	Human	Embryonic prefrontal cortex	Normal	Astrocyte
MRC2	Human	Embryonic prefrontal cortex	Normal	Astrocyte
MSMO1	Human	Embryonic prefrontal cortex	Normal	Astrocyte
MT1E	Human	Embryonic prefrontal cortex	Normal	Astrocyte
MT3	Human	Embryonic prefrontal cortex	Normal	Astrocyte
NOTCH3	Human	Embryonic prefrontal cortex	Normal	Astrocyte
NPNT	Human	Embryonic prefrontal cortex	Normal	Astrocyte
OAT	Human	Embryonic prefrontal cortex	Normal	Astrocyte
OCIAD2	Human	Embryonic prefrontal cortex	Normal	Astrocyte
OLFM2	Human	Embryonic prefrontal cortex	Normal	Astrocyte
P3H4	Human	Embryonic prefrontal cortex	Normal	Astrocyte
PAQR8	Human	Embryonic prefrontal cortex	Normal	Astrocyte
PBXIP1	Human	Embryonic prefrontal cortex	Normal	Astrocyte
PDLIM3	Human	Embryonic prefrontal cortex	Normal	Astrocyte
PDLIM5	Human	Embryonic prefrontal cortex	Normal	Astrocyte
PHYHIPL	Human	Embryonic prefrontal cortex	Normal	Astrocyte
PLAGL1	Human	Embryonic prefrontal cortex	Normal	Astrocyte
PLCD1	Human	Embryonic prefrontal cortex	Normal	Astrocyte
PLEKHB1	Human	Embryonic prefrontal cortex	Normal	Astrocyte
PLIN3	Human	Embryonic prefrontal cortex	Normal	Astrocyte
PMP22	Human	Embryonic prefrontal cortex	Normal	Astrocyte
PPP1R16A	Human	Embryonic prefrontal cortex	Normal	Astrocyte
PREX1	Human	Embryonic prefrontal cortex	Normal	Astrocyte
PRODH	Human	Embryonic prefrontal cortex	Normal	Astrocyte
PRR5	Human	Embryonic prefrontal cortex	Normal	Astrocyte
PRSS35	Human	Embryonic prefrontal cortex	Normal	Astrocyte
PSAT1	Human	Embryonic prefrontal cortex	Normal	Astrocyte
PTMA	Human	Embryonic prefrontal cortex	Normal	Astrocyte
QKI	Human	Embryonic prefrontal cortex	Normal	Astrocyte
RAB31	Human	Embryonic prefrontal cortex	Normal	Astrocyte
RAB34	Human	Embryonic prefrontal cortex	Normal	Astrocyte
RAMP1	Human	Embryonic prefrontal cortex	Normal	Astrocyte
RGS20	Human	Embryonic prefrontal cortex	Normal	Astrocyte
RHOC	Human	Embryonic prefrontal cortex	Normal	Astrocyte
S100A13	Human	Embryonic prefrontal cortex	Normal	Astrocyte
SDC3	Human	Embryonic prefrontal cortex	Normal	Astrocyte
SEMA6D	Human	Embryonic prefrontal cortex	Normal	Astrocyte
SEZ6L	Human	Embryonic prefrontal cortex	Normal	Astrocyte
SFXN5	Human	Embryonic prefrontal cortex	Normal	Astrocyte
SLC15A2	Human	Embryonic prefrontal cortex	Normal	Astrocyte
SLC1A4	Human	Embryonic prefrontal cortex	Normal	Astrocyte
SLC25A18	Human	Embryonic prefrontal cortex	Normal	Astrocyte
SLC38A3	Human	Embryonic prefrontal cortex	Normal	Astrocyte
SLC4A4	Human	Embryonic prefrontal cortex	Normal	Astrocyte
SLC9A3R1	Human	Embryonic prefrontal cortex	Normal	Astrocyte
SLCO1C1	Human	Embryonic prefrontal cortex	Normal	Astrocyte
SNX3	Human	Embryonic prefrontal cortex	Normal	Astrocyte
SNX5	Human	Embryonic prefrontal cortex	Normal	Astrocyte
SOAT1	Human	Embryonic prefrontal cortex	Normal	Astrocyte
SPRY1	Human	Embryonic prefrontal cortex	Normal	Astrocyte
SPRY2	Human	Embryonic prefrontal cortex	Normal	Astrocyte
STON2	Human	Embryonic prefrontal cortex	Normal	Astrocyte
SYPL1	Human	Embryonic prefrontal cortex	Normal	Astrocyte
TECPR2	Human	Embryonic prefrontal cortex	Normal	Astrocyte
TEX264	Human	Embryonic prefrontal cortex	Normal	Astrocyte
TFPI	Human	Embryonic prefrontal cortex	Normal	Astrocyte
THBS3	Human	Embryonic prefrontal cortex	Normal	Astrocyte
TMEM132B	Human	Embryonic prefrontal cortex	Normal	Astrocyte
TOR1AIP1	Human	Embryonic prefrontal cortex	Normal	Astrocyte
TP53I3	Human	Embryonic prefrontal cortex	Normal	Astrocyte
TRIM47	Human	Embryonic prefrontal cortex	Normal	Astrocyte
TTYH1	Human	Embryonic prefrontal cortex	Normal	Astrocyte
TTYH2	Human	Embryonic prefrontal cortex	Normal	Astrocyte
UBL3	Human	Embryonic prefrontal cortex	Normal	Astrocyte
VEPH1	Human	Embryonic prefrontal cortex	Normal	Astrocyte
YIF1A	Human	Embryonic prefrontal cortex	Normal	Astrocyte
ZFYVE21	Human	Embryonic prefrontal cortex	Normal	Astrocyte
ARC	Human	Embryonic prefrontal cortex	Normal	Oligodendrocyte progenitor cell
CADM2	Human	Embryonic prefrontal cortex	Normal	Oligodendrocyte progenitor cell
CNTN1	Human	Embryonic prefrontal cortex	Normal	Oligodendrocyte progenitor cell
EDNRB	Human	Embryonic prefrontal cortex	Normal	Oligodendrocyte progenitor cell
ENC1	Human	Embryonic prefrontal cortex	Normal	Oligodendrocyte progenitor cell
EPB41L2	Human	Embryonic prefrontal cortex	Normal	Oligodendrocyte progenitor cell
GRID2	Human	Embryonic prefrontal cortex	Normal	Oligodendrocyte progenitor cell
ITGB8	Human	Embryonic prefrontal cortex	Normal	Oligodendrocyte progenitor cell
KANK1	Human	Embryonic prefrontal cortex	Normal	Oligodendrocyte progenitor cell
LSAMP	Human	Embryonic prefrontal cortex	Normal	Oligodendrocyte progenitor cell
NOVA1	Human	Embryonic prefrontal cortex	Normal	Oligodendrocyte progenitor cell
PCDH15	Human	Embryonic prefrontal cortex	Normal	Oligodendrocyte progenitor cell
PDE4B	Human	Embryonic prefrontal cortex	Normal	Oligodendrocyte progenitor cell
PLAT	Human	Embryonic prefrontal cortex	Normal	Oligodendrocyte progenitor cell
PLLP	Human	Embryonic prefrontal cortex	Normal	Oligodendrocyte progenitor cell
RFTN2	Human	Embryonic prefrontal cortex	Normal	Oligodendrocyte progenitor cell
SCD5	Human	Embryonic prefrontal cortex	Normal	Oligodendrocyte progenitor cell
SEMA5A	Human	Embryonic prefrontal cortex	Normal	Oligodendrocyte progenitor cell
SPRY4	Human	Embryonic prefrontal cortex	Normal	Oligodendrocyte progenitor cell
A2M	Human	Embryonic prefrontal cortex	Normal	Microglial cell
ABHD12	Human	Embryonic prefrontal cortex	Normal	Microglial cell
ACTR2	Human	Embryonic prefrontal cortex	Normal	Microglial cell
ADAM28	Human	Embryonic prefrontal cortex	Normal	Microglial cell
ADAM9	Human	Embryonic prefrontal cortex	Normal	Microglial cell
ADRB2	Human	Embryonic prefrontal cortex	Normal	Microglial cell
ALOX5	Human	Embryonic prefrontal cortex	Normal	Microglial cell
ALOX5AP	Human	Embryonic prefrontal cortex	Normal	Microglial cell
ANXA11	Human	Embryonic prefrontal cortex	Normal	Microglial cell
ANXA4	Human	Embryonic prefrontal cortex	Normal	Microglial cell
AP1B1	Human	Embryonic prefrontal cortex	Normal	Microglial cell
APLP2	Human	Embryonic prefrontal cortex	Normal	Microglial cell
APOC1	Human	Embryonic prefrontal cortex	Normal	Microglial cell
APPL2	Human	Embryonic prefrontal cortex	Normal	Microglial cell
ARHGAP12	Human	Embryonic prefrontal cortex	Normal	Microglial cell
ARHGAP4	Human	Embryonic prefrontal cortex	Normal	Microglial cell
ARHGDIB	Human	Embryonic prefrontal cortex	Normal	Microglial cell
ARPC1B	Human	Embryonic prefrontal cortex	Normal	Microglial cell
ARRB2	Human	Embryonic prefrontal cortex	Normal	Microglial cell
ASAH1	Human	Embryonic prefrontal cortex	Normal	Microglial cell
ATM	Human	Embryonic prefrontal cortex	Normal	Microglial cell
ATP6V0E1	Human	Embryonic prefrontal cortex	Normal	Microglial cell
BIN2	Human	Embryonic prefrontal cortex	Normal	Microglial cell
BLVRB	Human	Embryonic prefrontal cortex	Normal	Microglial cell
BRI3	Human	Embryonic prefrontal cortex	Normal	Microglial cell
C1QB	Human	Embryonic prefrontal cortex	Normal	Microglial cell
C1QC	Human	Embryonic prefrontal cortex	Normal	Microglial cell
C3	Human	Embryonic prefrontal cortex	Normal	Microglial cell
CAP1	Human	Embryonic prefrontal cortex	Normal	Microglial cell
CAPZB	Human	Embryonic prefrontal cortex	Normal	Microglial cell
CASP1	Human	Embryonic prefrontal cortex	Normal	Microglial cell
CCND1	Human	Embryonic prefrontal cortex	Normal	Microglial cell
CEBPA	Human	Embryonic prefrontal cortex	Normal	Microglial cell
CEBPD	Human	Embryonic prefrontal cortex	Normal	Microglial cell
CMTM6	Human	Embryonic prefrontal cortex	Normal	Microglial cell
CNPY3	Human	Embryonic prefrontal cortex	Normal	Microglial cell
COLGALT1	Human	Embryonic prefrontal cortex	Normal	Microglial cell
CORO1A	Human	Embryonic prefrontal cortex	Normal	Microglial cell
CREG1	Human	Embryonic prefrontal cortex	Normal	Microglial cell
CRYBB1	Human	Embryonic prefrontal cortex	Normal	Microglial cell
CTSA	Human	Embryonic prefrontal cortex	Normal	Microglial cell
CTSC	Human	Embryonic prefrontal cortex	Normal	Microglial cell
CTSD	Human	Embryonic prefrontal cortex	Normal	Microglial cell
CYBA	Human	Embryonic prefrontal cortex	Normal	Microglial cell
CYBB	Human	Embryonic prefrontal cortex	Normal	Microglial cell
CYFIP1	Human	Embryonic prefrontal cortex	Normal	Microglial cell
DBN1	Human	Embryonic prefrontal cortex	Normal	Microglial cell
DNAJB1	Human	Embryonic prefrontal cortex	Normal	Microglial cell
DNPH1	Human	Embryonic prefrontal cortex	Normal	Microglial cell
DOCK2	Human	Embryonic prefrontal cortex	Normal	Microglial cell
DOCK4	Human	Embryonic prefrontal cortex	Normal	Microglial cell
DPP7	Human	Embryonic prefrontal cortex	Normal	Microglial cell
DUSP1	Human	Embryonic prefrontal cortex	Normal	Microglial cell
DYNLT1	Human	Embryonic prefrontal cortex	Normal	Microglial cell
EGR1	Human	Embryonic prefrontal cortex	Normal	Microglial cell
EGR2	Human	Embryonic prefrontal cortex	Normal	Microglial cell
FBLN1	Human	Embryonic prefrontal cortex	Normal	Microglial cell
FCER1G	Human	Embryonic prefrontal cortex	Normal	Microglial cell
FOLR2	Human	Embryonic prefrontal cortex	Normal	Microglial cell
FRMD4A	Human	Embryonic prefrontal cortex	Normal	Microglial cell
FTL	Human	Embryonic prefrontal cortex	Normal	Microglial cell
GAA	Human	Embryonic prefrontal cortex	Normal	Microglial cell
GAS6	Human	Embryonic prefrontal cortex	Normal	Microglial cell
GGA2	Human	Embryonic prefrontal cortex	Normal	Microglial cell
GLIPR1	Human	Embryonic prefrontal cortex	Normal	Microglial cell
GMFG	Human	Embryonic prefrontal cortex	Normal	Microglial cell
GNB4	Human	Embryonic prefrontal cortex	Normal	Microglial cell
GPR183	Human	Embryonic prefrontal cortex	Normal	Microglial cell
GPX1	Human	Embryonic prefrontal cortex	Normal	Microglial cell
GRN	Human	Embryonic prefrontal cortex	Normal	Microglial cell
GSN	Human	Embryonic prefrontal cortex	Normal	Microglial cell
GSTK1	Human	Embryonic prefrontal cortex	Normal	Microglial cell
GYPC	Human	Embryonic prefrontal cortex	Normal	Microglial cell
HCK	Human	Embryonic prefrontal cortex	Normal	Microglial cell
HCLS1	Human	Embryonic prefrontal cortex	Normal	Microglial cell
HERPUD1	Human	Embryonic prefrontal cortex	Normal	Microglial cell
HEXA	Human	Embryonic prefrontal cortex	Normal	Microglial cell
HEXB	Human	Embryonic prefrontal cortex	Normal	Microglial cell
HIST1H1C	Human	Embryonic prefrontal cortex	Normal	Microglial cell
HSPA1A	Human	Embryonic prefrontal cortex	Normal	Microglial cell
HSPA1B	Human	Embryonic prefrontal cortex	Normal	Microglial cell
HVCN1	Human	Embryonic prefrontal cortex	Normal	Microglial cell
IER3	Human	Embryonic prefrontal cortex	Normal	Microglial cell
IFI16	Human	Embryonic prefrontal cortex	Normal	Microglial cell
IL10RA	Human	Embryonic prefrontal cortex	Normal	Microglial cell
IL16	Human	Embryonic prefrontal cortex	Normal	Microglial cell
ITM2B	Human	Embryonic prefrontal cortex	Normal	Microglial cell
JAG1	Human	Embryonic prefrontal cortex	Normal	Microglial cell
KCTD12	Human	Embryonic prefrontal cortex	Normal	Microglial cell
KLF2	Human	Embryonic prefrontal cortex	Normal	Microglial cell
LAPTM5	Human	Embryonic prefrontal cortex	Normal	Microglial cell
LAT2	Human	Embryonic prefrontal cortex	Normal	Microglial cell
LCP1	Human	Embryonic prefrontal cortex	Normal	Microglial cell
LGMN	Human	Embryonic prefrontal cortex	Normal	Microglial cell
LHFPL2	Human	Embryonic prefrontal cortex	Normal	Microglial cell
LIMS1	Human	Embryonic prefrontal cortex	Normal	Microglial cell
LPAR5	Human	Embryonic prefrontal cortex	Normal	Microglial cell
LPCAT2	Human	Embryonic prefrontal cortex	Normal	Microglial cell
LPIN2	Human	Embryonic prefrontal cortex	Normal	Microglial cell
LRMP	Human	Embryonic prefrontal cortex	Normal	Microglial cell
LTC4S	Human	Embryonic prefrontal cortex	Normal	Microglial cell
LY96	Human	Embryonic prefrontal cortex	Normal	Microglial cell
MAGED1	Human	Embryonic prefrontal cortex	Normal	Microglial cell
MAN2B1	Human	Embryonic prefrontal cortex	Normal	Microglial cell
MBNL1	Human	Embryonic prefrontal cortex	Normal	Microglial cell
MGAT1	Human	Embryonic prefrontal cortex	Normal	Microglial cell
MGST2	Human	Embryonic prefrontal cortex	Normal	Microglial cell
MILR1	Human	Embryonic prefrontal cortex	Normal	Microglial cell
MPEG1	Human	Embryonic prefrontal cortex	Normal	Microglial cell
MPP1	Human	Embryonic prefrontal cortex	Normal	Microglial cell
MYL12A	Human	Embryonic prefrontal cortex	Normal	Microglial cell
MYLIP	Human	Embryonic prefrontal cortex	Normal	Microglial cell
NCKAP1L	Human	Embryonic prefrontal cortex	Normal	Microglial cell
NEU1	Human	Embryonic prefrontal cortex	Normal	Microglial cell
NFIB	Human	Embryonic prefrontal cortex	Normal	Microglial cell
NINJ1	Human	Embryonic prefrontal cortex	Normal	Microglial cell
NR3C1	Human	Embryonic prefrontal cortex	Normal	Microglial cell
NRIP1	Human	Embryonic prefrontal cortex	Normal	Microglial cell
OAS1	Human	Embryonic prefrontal cortex	Normal	Microglial cell
OSTF1	Human	Embryonic prefrontal cortex	Normal	Microglial cell
P2RX4	Human	Embryonic prefrontal cortex	Normal	Microglial cell
PAFAH1B3	Human	Embryonic prefrontal cortex	Normal	Microglial cell
PAG1	Human	Embryonic prefrontal cortex	Normal	Microglial cell
PFN1	Human	Embryonic prefrontal cortex	Normal	Microglial cell
PFN2	Human	Embryonic prefrontal cortex	Normal	Microglial cell
PLA2G15	Human	Embryonic prefrontal cortex	Normal	Microglial cell
PLD3	Human	Embryonic prefrontal cortex	Normal	Microglial cell
PLD4	Human	Embryonic prefrontal cortex	Normal	Microglial cell
PLXDC2	Human	Embryonic prefrontal cortex	Normal	Microglial cell
PNMA1	Human	Embryonic prefrontal cortex	Normal	Microglial cell
PPA1	Human	Embryonic prefrontal cortex	Normal	Microglial cell
PPP1R18	Human	Embryonic prefrontal cortex	Normal	Microglial cell
PRDX2	Human	Embryonic prefrontal cortex	Normal	Microglial cell
PTAFR	Human	Embryonic prefrontal cortex	Normal	Microglial cell
PTGS1	Human	Embryonic prefrontal cortex	Normal	Microglial cell
PTPN6	Human	Embryonic prefrontal cortex	Normal	Microglial cell
PTPRE	Human	Embryonic prefrontal cortex	Normal	Microglial cell
PYCARD	Human	Embryonic prefrontal cortex	Normal	Microglial cell
RAB29	Human	Embryonic prefrontal cortex	Normal	Microglial cell
RAB32	Human	Embryonic prefrontal cortex	Normal	Microglial cell
RAB3IL1	Human	Embryonic prefrontal cortex	Normal	Microglial cell
RAPGEF6	Human	Embryonic prefrontal cortex	Normal	Microglial cell
RB1	Human	Embryonic prefrontal cortex	Normal	Microglial cell
RBMS1	Human	Embryonic prefrontal cortex	Normal	Microglial cell
RCN3	Human	Embryonic prefrontal cortex	Normal	Microglial cell
REEP4	Human	Embryonic prefrontal cortex	Normal	Microglial cell
RGS10	Human	Embryonic prefrontal cortex	Normal	Microglial cell
RGS19	Human	Embryonic prefrontal cortex	Normal	Microglial cell
RHBDF2	Human	Embryonic prefrontal cortex	Normal	Microglial cell
RHOG	Human	Embryonic prefrontal cortex	Normal	Microglial cell
RNASET2	Human	Embryonic prefrontal cortex	Normal	Microglial cell
RNF13	Human	Embryonic prefrontal cortex	Normal	Microglial cell
RNF130	Human	Embryonic prefrontal cortex	Normal	Microglial cell
RNF213	Human	Embryonic prefrontal cortex	Normal	Microglial cell
RPAIN	Human	Embryonic prefrontal cortex	Normal	Microglial cell
RPS6KA1	Human	Embryonic prefrontal cortex	Normal	Microglial cell
RYR1	Human	Embryonic prefrontal cortex	Normal	Microglial cell
S100A11	Human	Embryonic prefrontal cortex	Normal	Microglial cell
SASH3	Human	Embryonic prefrontal cortex	Normal	Microglial cell
SCAF11	Human	Embryonic prefrontal cortex	Normal	Microglial cell
SERPINA1	Human	Embryonic prefrontal cortex	Normal	Microglial cell
SERPINF1	Human	Embryonic prefrontal cortex	Normal	Microglial cell
SESN3	Human	Embryonic prefrontal cortex	Normal	Microglial cell
SFT2D1	Human	Embryonic prefrontal cortex	Normal	Microglial cell
SH2B3	Human	Embryonic prefrontal cortex	Normal	Microglial cell
SIPA1L2	Human	Embryonic prefrontal cortex	Normal	Microglial cell
SLC15A3	Human	Embryonic prefrontal cortex	Normal	Microglial cell
SLC29A3	Human	Embryonic prefrontal cortex	Normal	Microglial cell
SLC7A7	Human	Embryonic prefrontal cortex	Normal	Microglial cell
SLC7A8	Human	Embryonic prefrontal cortex	Normal	Microglial cell
SLC9A9	Human	Embryonic prefrontal cortex	Normal	Microglial cell
SLCO2B1	Human	Embryonic prefrontal cortex	Normal	Microglial cell
SMAP2	Human	Embryonic prefrontal cortex	Normal	Microglial cell
SP100	Human	Embryonic prefrontal cortex	Normal	Microglial cell
SPP1	Human	Embryonic prefrontal cortex	Normal	Microglial cell
SPRED1	Human	Embryonic prefrontal cortex	Normal	Microglial cell
STXBP2	Human	Embryonic prefrontal cortex	Normal	Microglial cell
SWAP70	Human	Embryonic prefrontal cortex	Normal	Microglial cell
SYK	Human	Embryonic prefrontal cortex	Normal	Microglial cell
SYNE2	Human	Embryonic prefrontal cortex	Normal	Microglial cell
SYNGR2	Human	Embryonic prefrontal cortex	Normal	Microglial cell
TACC1	Human	Embryonic prefrontal cortex	Normal	Microglial cell
TBXAS1	Human	Embryonic prefrontal cortex	Normal	Microglial cell
TGOLN2	Human	Embryonic prefrontal cortex	Normal	Microglial cell
TM6SF1	Human	Embryonic prefrontal cortex	Normal	Microglial cell
TMBIM1	Human	Embryonic prefrontal cortex	Normal	Microglial cell
TMC6	Human	Embryonic prefrontal cortex	Normal	Microglial cell
TMEM119	Human	Embryonic prefrontal cortex	Normal	Microglial cell
TMEM173	Human	Embryonic prefrontal cortex	Normal	Microglial cell
TPP1	Human	Embryonic prefrontal cortex	Normal	Microglial cell
TSPAN13	Human	Embryonic prefrontal cortex	Normal	Microglial cell
TUBA1A	Human	Embryonic prefrontal cortex	Normal	Microglial cell
TUBB2B	Human	Embryonic prefrontal cortex	Normal	Microglial cell
VMP1	Human	Embryonic prefrontal cortex	Normal	Microglial cell
WASF2	Human	Embryonic prefrontal cortex	Normal	Microglial cell
YWHAQ	Human	Embryonic prefrontal cortex	Normal	Microglial cell
ZFHX3	Human	Embryonic prefrontal cortex	Normal	Microglial cell
AKR1B10	Human	Pancreatic islet	Normal	Acinar cell
AKR1C1	Human	Pancreatic islet	Normal	Acinar cell
AKR1C2	Human	Pancreatic islet	Normal	Acinar cell
AKR1C3	Human	Pancreatic islet	Normal	Acinar cell
AZGP1	Human	Pancreatic islet	Normal	Acinar cell
BCAT1	Human	Pancreatic islet	Normal	Acinar cell
C15orf48	Human	Pancreatic islet	Normal	Acinar cell
CUZD1	Human	Pancreatic islet	Normal	Acinar cell
DPEP1	Human	Pancreatic islet	Normal	Acinar cell
GALNT7	Human	Pancreatic islet	Normal	Acinar cell
GSTA2	Human	Pancreatic islet	Normal	Acinar cell
KCTD14	Human	Pancreatic islet	Normal	Acinar cell
LGALS2	Human	Pancreatic islet	Normal	Acinar cell
MGST1	Human	Pancreatic islet	Normal	Acinar cell
NUPR1	Human	Pancreatic islet	Normal	Acinar cell
PPIF	Human	Pancreatic islet	Normal	Acinar cell
PRSS1	Human	Pancreatic islet	Normal	Acinar cell
PRSS3	Human	Pancreatic islet	Normal	Acinar cell
PTGR1	Human	Pancreatic islet	Normal	Acinar cell
RARRES2	Human	Pancreatic islet	Normal	Acinar cell
SERPINA4	Human	Pancreatic islet	Normal	Acinar cell
SLC38A5	Human	Pancreatic islet	Normal	Acinar cell
SLC43A1	Human	Pancreatic islet	Normal	Acinar cell
SPINK1	Human	Pancreatic islet	Normal	Acinar cell
TPD52L1	Human	Pancreatic islet	Normal	Acinar cell
TPST2	Human	Pancreatic islet	Normal	Acinar cell
YBX3	Human	Pancreatic islet	Normal	Acinar cell
ADORA2A	Human	Pancreatic islet	Normal	Alpha cell
ARRDC4	Human	Pancreatic islet	Normal	Alpha cell
ASPH	Human	Pancreatic islet	Normal	Alpha cell
ASXL3	Human	Pancreatic islet	Normal	Alpha cell
ATG7	Human	Pancreatic islet	Normal	Alpha cell
ATL2	Human	Pancreatic islet	Normal	Alpha cell
CDS2	Human	Pancreatic islet	Normal	Alpha cell
EPG5	Human	Pancreatic islet	Normal	Alpha cell
ETFDH	Human	Pancreatic islet	Normal	Alpha cell
F10	Human	Pancreatic islet	Normal	Alpha cell
FAM110B	Human	Pancreatic islet	Normal	Alpha cell
FGF12	Human	Pancreatic islet	Normal	Alpha cell
FSTL5	Human	Pancreatic islet	Normal	Alpha cell
GC	Human	Pancreatic islet	Normal	Alpha cell
GLS	Human	Pancreatic islet	Normal	Alpha cell
GRIA3	Human	Pancreatic islet	Normal	Alpha cell
HIGD1A	Human	Pancreatic islet	Normal	Alpha cell
KCNMA1	Human	Pancreatic islet	Normal	Alpha cell
KPNA6	Human	Pancreatic islet	Normal	Alpha cell
MBOAT2	Human	Pancreatic islet	Normal	Alpha cell
MCOLN3	Human	Pancreatic islet	Normal	Alpha cell
OGT	Human	Pancreatic islet	Normal	Alpha cell
PLA2G16	Human	Pancreatic islet	Normal	Alpha cell
PLOD2	Human	Pancreatic islet	Normal	Alpha cell
PNISR	Human	Pancreatic islet	Normal	Alpha cell
PTPN2	Human	Pancreatic islet	Normal	Alpha cell
RAB3C	Human	Pancreatic islet	Normal	Alpha cell
SETD2	Human	Pancreatic islet	Normal	Alpha cell
SLC38A4	Human	Pancreatic islet	Normal	Alpha cell
SORT1	Human	Pancreatic islet	Normal	Alpha cell
SRBD1	Human	Pancreatic islet	Normal	Alpha cell
SREK1	Human	Pancreatic islet	Normal	Alpha cell
STARD3	Human	Pancreatic islet	Normal	Alpha cell
TMCO3	Human	Pancreatic islet	Normal	Alpha cell
UBQLN1	Human	Pancreatic islet	Normal	Alpha cell
UQCC1	Human	Pancreatic islet	Normal	Alpha cell
YIPF2	Human	Pancreatic islet	Normal	Alpha cell
ABI2	Human	Pancreatic islet	Normal	Beta cell
AP3B1	Human	Pancreatic islet	Normal	Beta cell
CNTN4	Human	Pancreatic islet	Normal	Beta cell
CSDE1	Human	Pancreatic islet	Normal	Beta cell
CYP2U1	Human	Pancreatic islet	Normal	Beta cell
EFCAB14	Human	Pancreatic islet	Normal	Beta cell
ELMO1	Human	Pancreatic islet	Normal	Beta cell
ELOVL4	Human	Pancreatic islet	Normal	Beta cell
ENPP4	Human	Pancreatic islet	Normal	Beta cell
ENTPD3	Human	Pancreatic islet	Normal	Beta cell
GCC1	Human	Pancreatic islet	Normal	Beta cell
GPSM1	Human	Pancreatic islet	Normal	Beta cell
GUSB	Human	Pancreatic islet	Normal	Beta cell
GYG1	Human	Pancreatic islet	Normal	Beta cell
HSPD1	Human	Pancreatic islet	Normal	Beta cell
IGF2	Human	Pancreatic islet	Normal	Beta cell
MRAP2	Human	Pancreatic islet	Normal	Beta cell
MXRA7	Human	Pancreatic islet	Normal	Beta cell
NTPCR	Human	Pancreatic islet	Normal	Beta cell
RAPH1	Human	Pancreatic islet	Normal	Beta cell
RASA4B	Human	Pancreatic islet	Normal	Beta cell
RASGRF1	Human	Pancreatic islet	Normal	Beta cell
ROBO2	Human	Pancreatic islet	Normal	Beta cell
SLC43A2	Human	Pancreatic islet	Normal	Beta cell
TBCC	Human	Pancreatic islet	Normal	Beta cell
TDRP	Human	Pancreatic islet	Normal	Beta cell
TERF2IP	Human	Pancreatic islet	Normal	Beta cell
TMEM37	Human	Pancreatic islet	Normal	Beta cell
TSPAN1	Human	Pancreatic islet	Normal	Beta cell
VAT1L	Human	Pancreatic islet	Normal	Beta cell
CHRDL1	Human	Brain	Normal	Astrocyte
CYBRD1	Human	Brain	Normal	Astrocyte
PPP1R3C	Human	Brain	Normal	Astrocyte
RNF43	Human	Brain	Normal	Astrocyte
SORCS2	Human	Brain	Normal	Astrocyte
GPR37	Human	Brain	Normal	Oligodendrocyte
LGI3	Human	Brain	Normal	Oligodendrocyte
LPAR1	Human	Brain	Normal	Oligodendrocyte
DPYSL5	Human	Brain	Normal	Neuron
KCNK1	Human	Brain	Normal	Neuron
NFASC	Human	Brain	Normal	Neuron
TM4SF1	Human	Brain	Normal	Endothelial cell
APBA2	Human	Peripheral blood	Normal	Naive CD8+ T cell
APEX1	Human	Peripheral blood	Normal	Naive CD8+ T cell
DGKA	Human	Peripheral blood	Normal	Naive CD8+ T cell
EXOSC8	Human	Peripheral blood	Normal	Naive CD8+ T cell
FKBP5	Human	Peripheral blood	Normal	Naive CD8+ T cell
FOXP1	Human	Peripheral blood	Normal	Naive CD8+ T cell
IGF1R	Human	Peripheral blood	Normal	Naive CD8+ T cell
ITFG2	Human	Peripheral blood	Normal	Naive CD8+ T cell
LEF1	Human	Peripheral blood	Normal	Naive CD8+ T cell
LMO7	Human	Peripheral blood	Normal	Naive CD8+ T cell
NDFIP1	Human	Peripheral blood	Normal	Naive CD8+ T cell
OXNAD1	Human	Peripheral blood	Normal	Naive CD8+ T cell
PDK1	Human	Peripheral blood	Normal	Naive CD8+ T cell
SGSM3	Human	Peripheral blood	Normal	Naive CD8+ T cell
SNURF	Human	Peripheral blood	Normal	Naive CD8+ T cell
SPINT2	Human	Peripheral blood	Normal	Naive CD8+ T cell
SPTBN1	Human	Peripheral blood	Normal	Naive CD8+ T cell
STMN3	Human	Peripheral blood	Normal	Naive CD8+ T cell
THEM4	Human	Peripheral blood	Normal	Naive CD8+ T cell
TMEM63A	Human	Peripheral blood	Normal	Naive CD8+ T cell
TOMM7	Human	Peripheral blood	Normal	Naive CD8+ T cell
TRAP1	Human	Peripheral blood	Normal	Naive CD8+ T cell
TRMT1	Human	Peripheral blood	Normal	Naive CD8+ T cell
VIPR1	Human	Peripheral blood	Normal	Naive CD8+ T cell
WDR43	Human	Peripheral blood	Normal	Naive CD8+ T cell
ZNF101	Human	Peripheral blood	Normal	Naive CD8+ T cell
ADAM8	Human	Peripheral blood	Normal	Effector CD8+ memory T (Tem) cell
AHNAK	Human	Peripheral blood	Normal	Effector CD8+ memory T (Tem) cell
ARHGAP25	Human	Peripheral blood	Normal	Effector CD8+ memory T (Tem) cell
ARL4C	Human	Peripheral blood	Normal	Effector CD8+ memory T (Tem) cell
CAPN2	Human	Peripheral blood	Normal	Effector CD8+ memory T (Tem) cell
DSTN	Human	Peripheral blood	Normal	Effector CD8+ memory T (Tem) cell
EMP3	Human	Peripheral blood	Normal	Effector CD8+ memory T (Tem) cell
FGR	Human	Peripheral blood	Normal	Effector CD8+ memory T (Tem) cell
GK5	Human	Peripheral blood	Normal	Effector CD8+ memory T (Tem) cell
LLGL2	Human	Peripheral blood	Normal	Effector CD8+ memory T (Tem) cell
LPCAT1	Human	Peripheral blood	Normal	Effector CD8+ memory T (Tem) cell
MYO1F	Human	Peripheral blood	Normal	Effector CD8+ memory T (Tem) cell
MYO1G	Human	Peripheral blood	Normal	Effector CD8+ memory T (Tem) cell
OSBPL5	Human	Peripheral blood	Normal	Effector CD8+ memory T (Tem) cell
PRKCB	Human	Peripheral blood	Normal	Effector CD8+ memory T (Tem) cell
PRSS23	Human	Peripheral blood	Normal	Effector CD8+ memory T (Tem) cell
PXN	Human	Peripheral blood	Normal	Effector CD8+ memory T (Tem) cell
RAP2B	Human	Peripheral blood	Normal	Effector CD8+ memory T (Tem) cell
SH3BP5	Human	Peripheral blood	Normal	Effector CD8+ memory T (Tem) cell
SLCO4C1	Human	Peripheral blood	Normal	Effector CD8+ memory T (Tem) cell
SPON2	Human	Peripheral blood	Normal	Effector CD8+ memory T (Tem) cell
SRPK2	Human	Peripheral blood	Normal	Effector CD8+ memory T (Tem) cell
STK10	Human	Peripheral blood	Normal	Effector CD8+ memory T (Tem) cell
SYNE1	Human	Peripheral blood	Normal	Effector CD8+ memory T (Tem) cell
VCL	Human	Peripheral blood	Normal	Effector CD8+ memory T (Tem) cell
ADAM12	Human	Liver	Hepatocellular Cancer	Mucosal-associated invariant T cell
EDEM2	Human	Liver	Hepatocellular Cancer	Mucosal-associated invariant T cell
ERN1	Human	Liver	Hepatocellular Cancer	Mucosal-associated invariant T cell
GALC	Human	Liver	Hepatocellular Cancer	Mucosal-associated invariant T cell
HACL1	Human	Liver	Hepatocellular Cancer	Mucosal-associated invariant T cell
IL4I1	Human	Liver	Hepatocellular Cancer	Mucosal-associated invariant T cell
LTK	Human	Liver	Hepatocellular Cancer	Mucosal-associated invariant T cell
MBOAT1	Human	Liver	Hepatocellular Cancer	Mucosal-associated invariant T cell
NR1D1	Human	Liver	Hepatocellular Cancer	Mucosal-associated invariant T cell
PDK3	Human	Liver	Hepatocellular Cancer	Mucosal-associated invariant T cell
PNP	Human	Liver	Hepatocellular Cancer	Mucosal-associated invariant T cell
SYTL2	Human	Liver	Hepatocellular Cancer	Mucosal-associated invariant T cell
TC2N	Human	Liver	Hepatocellular Cancer	Mucosal-associated invariant T cell
TRAT1	Human	Liver	Hepatocellular Cancer	Mucosal-associated invariant T cell
TTC39C	Human	Liver	Hepatocellular Cancer	Mucosal-associated invariant T cell
ABCG1	Human	Liver	Hepatocellular Cancer	Exhausted CD8+ T cell
ACP5	Human	Liver	Hepatocellular Cancer	Exhausted CD8+ T cell
ACSL4	Human	Liver	Hepatocellular Cancer	Exhausted CD8+ T cell
ACTN4	Human	Liver	Hepatocellular Cancer	Exhausted CD8+ T cell
AIP	Human	Liver	Hepatocellular Cancer	Exhausted CD8+ T cell
AKAP5	Human	Liver	Hepatocellular Cancer	Exhausted CD8+ T cell
ARID5B	Human	Liver	Hepatocellular Cancer	Exhausted CD8+ T cell
ARL3	Human	Liver	Hepatocellular Cancer	Exhausted CD8+ T cell
ATXN1	Human	Liver	Hepatocellular Cancer	Exhausted CD8+ T cell
BCL2L11	Human	Liver	Hepatocellular Cancer	Exhausted CD8+ T cell
BLOC1S2	Human	Liver	Hepatocellular Cancer	Exhausted CD8+ T cell
CALCOCO2	Human	Liver	Hepatocellular Cancer	Exhausted CD8+ T cell
CALM3	Human	Liver	Hepatocellular Cancer	Exhausted CD8+ T cell
CAPZA2	Human	Liver	Hepatocellular Cancer	Exhausted CD8+ T cell
CAT	Human	Liver	Hepatocellular Cancer	Exhausted CD8+ T cell
CD2BP2	Human	Liver	Hepatocellular Cancer	Exhausted CD8+ T cell
CHST12	Human	Liver	Hepatocellular Cancer	Exhausted CD8+ T cell
CLSTN3	Human	Liver	Hepatocellular Cancer	Exhausted CD8+ T cell
COTL1	Human	Liver	Hepatocellular Cancer	Exhausted CD8+ T cell
CSF1	Human	Liver	Hepatocellular Cancer	Exhausted CD8+ T cell
CSNK2B	Human	Liver	Hepatocellular Cancer	Exhausted CD8+ T cell
DCAF11	Human	Liver	Hepatocellular Cancer	Exhausted CD8+ T cell
DDX60	Human	Liver	Hepatocellular Cancer	Exhausted CD8+ T cell
DRAP1	Human	Liver	Hepatocellular Cancer	Exhausted CD8+ T cell
ETNK1	Human	Liver	Hepatocellular Cancer	Exhausted CD8+ T cell
EWSR1	Human	Liver	Hepatocellular Cancer	Exhausted CD8+ T cell
FAM3C	Human	Liver	Hepatocellular Cancer	Exhausted CD8+ T cell
FIBP	Human	Liver	Hepatocellular Cancer	Exhausted CD8+ T cell
FKBP1A	Human	Liver	Hepatocellular Cancer	Exhausted CD8+ T cell
FUT8	Human	Liver	Hepatocellular Cancer	Exhausted CD8+ T cell
GALM	Human	Liver	Hepatocellular Cancer	Exhausted CD8+ T cell
GALNT2	Human	Liver	Hepatocellular Cancer	Exhausted CD8+ T cell
GAPDH	Human	Liver	Hepatocellular Cancer	Exhausted CD8+ T cell
GBP1	Human	Liver	Hepatocellular Cancer	Exhausted CD8+ T cell
GBP4	Human	Liver	Hepatocellular Cancer	Exhausted CD8+ T cell
GCNT1	Human	Liver	Hepatocellular Cancer	Exhausted CD8+ T cell
GOLIM4	Human	Liver	Hepatocellular Cancer	Exhausted CD8+ T cell
GPD2	Human	Liver	Hepatocellular Cancer	Exhausted CD8+ T cell
GSTO1	Human	Liver	Hepatocellular Cancer	Exhausted CD8+ T cell
GTF2I	Human	Liver	Hepatocellular Cancer	Exhausted CD8+ T cell
HLA-DMA	Human	Liver	Hepatocellular Cancer	Exhausted CD8+ T cell
HNRNPLL	Human	Liver	Hepatocellular Cancer	Exhausted CD8+ T cell
IFI27L2	Human	Liver	Hepatocellular Cancer	Exhausted CD8+ T cell
ITM2A	Human	Liver	Hepatocellular Cancer	Exhausted CD8+ T cell
LAYN	Human	Liver	Hepatocellular Cancer	Exhausted CD8+ T cell
LIMK1	Human	Liver	Hepatocellular Cancer	Exhausted CD8+ T cell
LSM2	Human	Liver	Hepatocellular Cancer	Exhausted CD8+ T cell
MAD2L2	Human	Liver	Hepatocellular Cancer	Exhausted CD8+ T cell
MAP2K3	Human	Liver	Hepatocellular Cancer	Exhausted CD8+ T cell
MAPRE2	Human	Liver	Hepatocellular Cancer	Exhausted CD8+ T cell
MX1	Human	Liver	Hepatocellular Cancer	Exhausted CD8+ T cell
MYO1E	Human	Liver	Hepatocellular Cancer	Exhausted CD8+ T cell
NDFIP2	Human	Liver	Hepatocellular Cancer	Exhausted CD8+ T cell
NEDD9	Human	Liver	Hepatocellular Cancer	Exhausted CD8+ T cell
NRBP1	Human	Liver	Hepatocellular Cancer	Exhausted CD8+ T cell
NUDT5	Human	Liver	Hepatocellular Cancer	Exhausted CD8+ T cell
OAS3	Human	Liver	Hepatocellular Cancer	Exhausted CD8+ T cell
OASL	Human	Liver	Hepatocellular Cancer	Exhausted CD8+ T cell
OS9	Human	Liver	Hepatocellular Cancer	Exhausted CD8+ T cell
OSBPL3	Human	Liver	Hepatocellular Cancer	Exhausted CD8+ T cell
P2RY10	Human	Liver	Hepatocellular Cancer	Exhausted CD8+ T cell
PAM	Human	Liver	Hepatocellular Cancer	Exhausted CD8+ T cell
PARP14	Human	Liver	Hepatocellular Cancer	Exhausted CD8+ T cell
PDLIM7	Human	Liver	Hepatocellular Cancer	Exhausted CD8+ T cell
PFKP	Human	Liver	Hepatocellular Cancer	Exhausted CD8+ T cell
PKM	Human	Liver	Hepatocellular Cancer	Exhausted CD8+ T cell
PLPP1	Human	Liver	Hepatocellular Cancer	Exhausted CD8+ T cell
PLSCR1	Human	Liver	Hepatocellular Cancer	Exhausted CD8+ T cell
PPM1G	Human	Liver	Hepatocellular Cancer	Exhausted CD8+ T cell
PRKAR1A	Human	Liver	Hepatocellular Cancer	Exhausted CD8+ T cell
PRKCH	Human	Liver	Hepatocellular Cancer	Exhausted CD8+ T cell
PSMA5	Human	Liver	Hepatocellular Cancer	Exhausted CD8+ T cell
PSME2	Human	Liver	Hepatocellular Cancer	Exhausted CD8+ T cell
PTGIS	Human	Liver	Hepatocellular Cancer	Exhausted CD8+ T cell
PTMS	Human	Liver	Hepatocellular Cancer	Exhausted CD8+ T cell
PTPN11	Human	Liver	Hepatocellular Cancer	Exhausted CD8+ T cell
RAB27A	Human	Liver	Hepatocellular Cancer	Exhausted CD8+ T cell
RHBDD2	Human	Liver	Hepatocellular Cancer	Exhausted CD8+ T cell
RNF31	Human	Liver	Hepatocellular Cancer	Exhausted CD8+ T cell
SARDH	Human	Liver	Hepatocellular Cancer	Exhausted CD8+ T cell
SCO2	Human	Liver	Hepatocellular Cancer	Exhausted CD8+ T cell
SEL1L3	Human	Liver	Hepatocellular Cancer	Exhausted CD8+ T cell
SEMA4A	Human	Liver	Hepatocellular Cancer	Exhausted CD8+ T cell
SLC2A8	Human	Liver	Hepatocellular Cancer	Exhausted CD8+ T cell
SNAP47	Human	Liver	Hepatocellular Cancer	Exhausted CD8+ T cell
SNX17	Human	Liver	Hepatocellular Cancer	Exhausted CD8+ T cell
SNX9	Human	Liver	Hepatocellular Cancer	Exhausted CD8+ T cell
SPTAN1	Human	Liver	Hepatocellular Cancer	Exhausted CD8+ T cell
SRI	Human	Liver	Hepatocellular Cancer	Exhausted CD8+ T cell
SSH1	Human	Liver	Hepatocellular Cancer	Exhausted CD8+ T cell
STAM	Human	Liver	Hepatocellular Cancer	Exhausted CD8+ T cell
TBK1	Human	Liver	Hepatocellular Cancer	Exhausted CD8+ T cell
TBL1XR1	Human	Liver	Hepatocellular Cancer	Exhausted CD8+ T cell
TNS3	Human	Liver	Hepatocellular Cancer	Exhausted CD8+ T cell
TOX2	Human	Liver	Hepatocellular Cancer	Exhausted CD8+ T cell
TPI1	Human	Liver	Hepatocellular Cancer	Exhausted CD8+ T cell
TRAF5	Human	Liver	Hepatocellular Cancer	Exhausted CD8+ T cell
TRPS1	Human	Liver	Hepatocellular Cancer	Exhausted CD8+ T cell
TTYH3	Human	Liver	Hepatocellular Cancer	Exhausted CD8+ T cell
UBASH3B	Human	Liver	Hepatocellular Cancer	Exhausted CD8+ T cell
VAMP5	Human	Liver	Hepatocellular Cancer	Exhausted CD8+ T cell
YARS	Human	Liver	Hepatocellular Cancer	Exhausted CD8+ T cell
FHIT	Human	Peripheral blood	Normal	Naive CD4+ T cell
RSL1D1	Human	Peripheral blood	Normal	Naive CD4+ T cell
SLC40A1	Human	Peripheral blood	Normal	Naive CD4+ T cell
SVIL	Human	Peripheral blood	Normal	Naive CD4+ T cell
B3GNT2	Human	Peripheral blood	Normal	Regulatory T (Treg) cell
BIRC3	Human	Peripheral blood	Normal	Regulatory T (Treg) cell
CASP2	Human	Peripheral blood	Normal	Regulatory T (Treg) cell
CCM2	Human	Peripheral blood	Normal	Regulatory T (Treg) cell
CLDND1	Human	Peripheral blood	Normal	Regulatory T (Treg) cell
CORO7	Human	Peripheral blood	Normal	Regulatory T (Treg) cell
CPNE2	Human	Peripheral blood	Normal	Regulatory T (Treg) cell
F5	Human	Peripheral blood	Normal	Regulatory T (Treg) cell
FCMR	Human	Peripheral blood	Normal	Regulatory T (Treg) cell
GLRX	Human	Peripheral blood	Normal	Regulatory T (Treg) cell
PDP1	Human	Peripheral blood	Normal	Regulatory T (Treg) cell
RNF214	Human	Peripheral blood	Normal	Regulatory T (Treg) cell
RTKN2	Human	Peripheral blood	Normal	Regulatory T (Treg) cell
SAMHD1	Human	Peripheral blood	Normal	Regulatory T (Treg) cell
TRIM16	Human	Peripheral blood	Normal	Regulatory T (Treg) cell
TTN	Human	Peripheral blood	Normal	Regulatory T (Treg) cell
USP15	Human	Peripheral blood	Normal	Regulatory T (Treg) cell
ACOT9	Human	Liver	Hepatocellular Cancer	Regulatory T (Treg) cell
ACTR3C	Human	Liver	Hepatocellular Cancer	Regulatory T (Treg) cell
ADAT2	Human	Liver	Hepatocellular Cancer	Regulatory T (Treg) cell
ADCY3	Human	Liver	Hepatocellular Cancer	Regulatory T (Treg) cell
ADI1	Human	Liver	Hepatocellular Cancer	Regulatory T (Treg) cell
ALDH3A2	Human	Liver	Hepatocellular Cancer	Regulatory T (Treg) cell
ARHGEF12	Human	Liver	Hepatocellular Cancer	Regulatory T (Treg) cell
ARPC1A	Human	Liver	Hepatocellular Cancer	Regulatory T (Treg) cell
ARPP19	Human	Liver	Hepatocellular Cancer	Regulatory T (Treg) cell
ASXL2	Human	Liver	Hepatocellular Cancer	Regulatory T (Treg) cell
ATOX1	Human	Liver	Hepatocellular Cancer	Regulatory T (Treg) cell
ATP13A3	Human	Liver	Hepatocellular Cancer	Regulatory T (Treg) cell
ATP1B1	Human	Liver	Hepatocellular Cancer	Regulatory T (Treg) cell
ATP6V0A1	Human	Liver	Hepatocellular Cancer	Regulatory T (Treg) cell
CACYBP	Human	Liver	Hepatocellular Cancer	Regulatory T (Treg) cell
CBX5	Human	Liver	Hepatocellular Cancer	Regulatory T (Treg) cell
CCDC22	Human	Liver	Hepatocellular Cancer	Regulatory T (Treg) cell
CCDC50	Human	Liver	Hepatocellular Cancer	Regulatory T (Treg) cell
CCNG2	Human	Liver	Hepatocellular Cancer	Regulatory T (Treg) cell
CDKN2A	Human	Liver	Hepatocellular Cancer	Regulatory T (Treg) cell
COG1	Human	Liver	Hepatocellular Cancer	Regulatory T (Treg) cell
COPZ1	Human	Liver	Hepatocellular Cancer	Regulatory T (Treg) cell
CORO1B	Human	Liver	Hepatocellular Cancer	Regulatory T (Treg) cell
COX5A	Human	Liver	Hepatocellular Cancer	Regulatory T (Treg) cell
CSF2RB	Human	Liver	Hepatocellular Cancer	Regulatory T (Treg) cell
CTTNBP2NL	Human	Liver	Hepatocellular Cancer	Regulatory T (Treg) cell
DDB2	Human	Liver	Hepatocellular Cancer	Regulatory T (Treg) cell
DDIT4	Human	Liver	Hepatocellular Cancer	Regulatory T (Treg) cell
DDX24	Human	Liver	Hepatocellular Cancer	Regulatory T (Treg) cell
DPYSL2	Human	Liver	Hepatocellular Cancer	Regulatory T (Treg) cell
DUSP16	Human	Liver	Hepatocellular Cancer	Regulatory T (Treg) cell
DYNC1I2	Human	Liver	Hepatocellular Cancer	Regulatory T (Treg) cell
DYNLL1	Human	Liver	Hepatocellular Cancer	Regulatory T (Treg) cell
DYNLRB1	Human	Liver	Hepatocellular Cancer	Regulatory T (Treg) cell
EBI3	Human	Liver	Hepatocellular Cancer	Regulatory T (Treg) cell
ECH1	Human	Liver	Hepatocellular Cancer	Regulatory T (Treg) cell
EIF4H	Human	Liver	Hepatocellular Cancer	Regulatory T (Treg) cell
ENO1	Human	Liver	Hepatocellular Cancer	Regulatory T (Treg) cell
FYCO1	Human	Liver	Hepatocellular Cancer	Regulatory T (Treg) cell
GABARAP	Human	Liver	Hepatocellular Cancer	Regulatory T (Treg) cell
GOLGA8A	Human	Liver	Hepatocellular Cancer	Regulatory T (Treg) cell
GOLGA8B	Human	Liver	Hepatocellular Cancer	Regulatory T (Treg) cell
GOT2	Human	Liver	Hepatocellular Cancer	Regulatory T (Treg) cell
HADHA	Human	Liver	Hepatocellular Cancer	Regulatory T (Treg) cell
HLA-DQA1	Human	Liver	Hepatocellular Cancer	Regulatory T (Treg) cell
HPRT1	Human	Liver	Hepatocellular Cancer	Regulatory T (Treg) cell
HPSE	Human	Liver	Hepatocellular Cancer	Regulatory T (Treg) cell
HSD17B10	Human	Liver	Hepatocellular Cancer	Regulatory T (Treg) cell
HTATIP2	Human	Liver	Hepatocellular Cancer	Regulatory T (Treg) cell
ICA1	Human	Liver	Hepatocellular Cancer	Regulatory T (Treg) cell
IFNAR2	Human	Liver	Hepatocellular Cancer	Regulatory T (Treg) cell
IL10RB	Human	Liver	Hepatocellular Cancer	Regulatory T (Treg) cell
ISOC1	Human	Liver	Hepatocellular Cancer	Regulatory T (Treg) cell
KIF5B	Human	Liver	Hepatocellular Cancer	Regulatory T (Treg) cell
LAPTM4A	Human	Liver	Hepatocellular Cancer	Regulatory T (Treg) cell
LASP1	Human	Liver	Hepatocellular Cancer	Regulatory T (Treg) cell
LMCD1	Human	Liver	Hepatocellular Cancer	Regulatory T (Treg) cell
LRPAP1	Human	Liver	Hepatocellular Cancer	Regulatory T (Treg) cell
LY75-CD302	Human	Liver	Hepatocellular Cancer	Regulatory T (Treg) cell
MAGEH1	Human	Liver	Hepatocellular Cancer	Regulatory T (Treg) cell
MAN1A2	Human	Liver	Hepatocellular Cancer	Regulatory T (Treg) cell
MAST4	Human	Liver	Hepatocellular Cancer	Regulatory T (Treg) cell
MBOAT7	Human	Liver	Hepatocellular Cancer	Regulatory T (Treg) cell
MCCC2	Human	Liver	Hepatocellular Cancer	Regulatory T (Treg) cell
METTL8	Human	Liver	Hepatocellular Cancer	Regulatory T (Treg) cell
MICAL2	Human	Liver	Hepatocellular Cancer	Regulatory T (Treg) cell
MRPS6	Human	Liver	Hepatocellular Cancer	Regulatory T (Treg) cell
MYO5A	Human	Liver	Hepatocellular Cancer	Regulatory T (Treg) cell
MYO5C	Human	Liver	Hepatocellular Cancer	Regulatory T (Treg) cell
NBR1	Human	Liver	Hepatocellular Cancer	Regulatory T (Treg) cell
NCOA3	Human	Liver	Hepatocellular Cancer	Regulatory T (Treg) cell
NDUFA13	Human	Liver	Hepatocellular Cancer	Regulatory T (Treg) cell
NDUFC2	Human	Liver	Hepatocellular Cancer	Regulatory T (Treg) cell
NDUFC2-KCTD14	Human	Liver	Hepatocellular Cancer	Regulatory T (Treg) cell
NME3	Human	Liver	Hepatocellular Cancer	Regulatory T (Treg) cell
NSF	Human	Liver	Hepatocellular Cancer	Regulatory T (Treg) cell
PAIP2	Human	Liver	Hepatocellular Cancer	Regulatory T (Treg) cell
PAK2	Human	Liver	Hepatocellular Cancer	Regulatory T (Treg) cell
PCK2	Human	Liver	Hepatocellular Cancer	Regulatory T (Treg) cell
PDIA6	Human	Liver	Hepatocellular Cancer	Regulatory T (Treg) cell
PGK1	Human	Liver	Hepatocellular Cancer	Regulatory T (Treg) cell
PHPT1	Human	Liver	Hepatocellular Cancer	Regulatory T (Treg) cell
PMAIP1	Human	Liver	Hepatocellular Cancer	Regulatory T (Treg) cell
PPP1CB	Human	Liver	Hepatocellular Cancer	Regulatory T (Treg) cell
PRDX1	Human	Liver	Hepatocellular Cancer	Regulatory T (Treg) cell
PRDX3	Human	Liver	Hepatocellular Cancer	Regulatory T (Treg) cell
PSMC2	Human	Liver	Hepatocellular Cancer	Regulatory T (Treg) cell
RAB11FIP1	Human	Liver	Hepatocellular Cancer	Regulatory T (Treg) cell
RAP1A	Human	Liver	Hepatocellular Cancer	Regulatory T (Treg) cell
SDF4	Human	Liver	Hepatocellular Cancer	Regulatory T (Treg) cell
SEC14L1	Human	Liver	Hepatocellular Cancer	Regulatory T (Treg) cell
SEC61A2	Human	Liver	Hepatocellular Cancer	Regulatory T (Treg) cell
SGMS1	Human	Liver	Hepatocellular Cancer	Regulatory T (Treg) cell
SGPP1	Human	Liver	Hepatocellular Cancer	Regulatory T (Treg) cell
SGSH	Human	Liver	Hepatocellular Cancer	Regulatory T (Treg) cell
SH2D2A	Human	Liver	Hepatocellular Cancer	Regulatory T (Treg) cell
SH3BGRL	Human	Liver	Hepatocellular Cancer	Regulatory T (Treg) cell
SLC12A6	Human	Liver	Hepatocellular Cancer	Regulatory T (Treg) cell
SLC35F2	Human	Liver	Hepatocellular Cancer	Regulatory T (Treg) cell
SLC41A1	Human	Liver	Hepatocellular Cancer	Regulatory T (Treg) cell
SMPD3	Human	Liver	Hepatocellular Cancer	Regulatory T (Treg) cell
SMS	Human	Liver	Hepatocellular Cancer	Regulatory T (Treg) cell
SPATS2L	Human	Liver	Hepatocellular Cancer	Regulatory T (Treg) cell
SQSTM1	Human	Liver	Hepatocellular Cancer	Regulatory T (Treg) cell
STARD7	Human	Liver	Hepatocellular Cancer	Regulatory T (Treg) cell
SUMO1	Human	Liver	Hepatocellular Cancer	Regulatory T (Treg) cell
SURF4	Human	Liver	Hepatocellular Cancer	Regulatory T (Treg) cell
TM9SF2	Human	Liver	Hepatocellular Cancer	Regulatory T (Treg) cell
TMEM154	Human	Liver	Hepatocellular Cancer	Regulatory T (Treg) cell
TMX1	Human	Liver	Hepatocellular Cancer	Regulatory T (Treg) cell
TNIP1	Human	Liver	Hepatocellular Cancer	Regulatory T (Treg) cell
TOM1	Human	Liver	Hepatocellular Cancer	Regulatory T (Treg) cell
TP53INP1	Human	Liver	Hepatocellular Cancer	Regulatory T (Treg) cell
TPMT	Human	Liver	Hepatocellular Cancer	Regulatory T (Treg) cell
UBE2N	Human	Liver	Hepatocellular Cancer	Regulatory T (Treg) cell
UGP2	Human	Liver	Hepatocellular Cancer	Regulatory T (Treg) cell
USP48	Human	Liver	Hepatocellular Cancer	Regulatory T (Treg) cell
UXS1	Human	Liver	Hepatocellular Cancer	Regulatory T (Treg) cell
VCP	Human	Liver	Hepatocellular Cancer	Regulatory T (Treg) cell
VEZT	Human	Liver	Hepatocellular Cancer	Regulatory T (Treg) cell
WDFY1	Human	Liver	Hepatocellular Cancer	Regulatory T (Treg) cell
WDR83OS	Human	Liver	Hepatocellular Cancer	Regulatory T (Treg) cell
ZC2HC1A	Human	Liver	Hepatocellular Cancer	Regulatory T (Treg) cell
ZC3H7A	Human	Liver	Hepatocellular Cancer	Regulatory T (Treg) cell
ATP6V1A	Human	Liver	Normal	Exhausted CD4+ T cell
DBNL	Human	Liver	Normal	Exhausted CD4+ T cell
DR1	Human	Liver	Normal	Exhausted CD4+ T cell
F2R	Human	Liver	Normal	Exhausted CD4+ T cell
GNG4	Human	Liver	Normal	Exhausted CD4+ T cell
GSPT1	Human	Liver	Normal	Exhausted CD4+ T cell
KCNK5	Human	Liver	Normal	Exhausted CD4+ T cell
NMI	Human	Liver	Normal	Exhausted CD4+ T cell
NUTF2	Human	Liver	Normal	Exhausted CD4+ T cell
PRKAG1	Human	Liver	Normal	Exhausted CD4+ T cell
RABGAP1L	Human	Liver	Normal	Exhausted CD4+ T cell
RILPL2	Human	Liver	Normal	Exhausted CD4+ T cell
SFXN1	Human	Liver	Normal	Exhausted CD4+ T cell
SLC6A6	Human	Liver	Normal	Exhausted CD4+ T cell
SMC5	Human	Liver	Normal	Exhausted CD4+ T cell
SYNJ1	Human	Liver	Normal	Exhausted CD4+ T cell
TBC1D2B	Human	Liver	Normal	Exhausted CD4+ T cell
UQCRH	Human	Liver	Normal	Exhausted CD4+ T cell
ABCA2	Human	Liver	Normal	CD4+ cytotoxic T cell
AGPAT4	Human	Liver	Normal	CD4+ cytotoxic T cell
ARL5A	Human	Liver	Normal	CD4+ cytotoxic T cell
LGR6	Human	Liver	Normal	CD4+ cytotoxic T cell
LYAR	Human	Liver	Normal	CD4+ cytotoxic T cell
PAFAH2	Human	Liver	Normal	CD4+ cytotoxic T cell
PLEKHA1	Human	Liver	Normal	CD4+ cytotoxic T cell
PTGDS	Human	Liver	Normal	CD4+ cytotoxic T cell
PTPN4	Human	Liver	Normal	CD4+ cytotoxic T cell
SUN2	Human	Liver	Normal	CD4+ cytotoxic T cell
TMEM181	Human	Liver	Normal	CD4+ cytotoxic T cell
ARG2	Human	Brain	Glioma	Macrophage
CIB1	Human	Brain	Glioma	Macrophage
DOK3	Human	Brain	Glioma	Macrophage
DSE	Human	Brain	Glioma	Macrophage
EMB	Human	Brain	Glioma	Macrophage
FOSL2	Human	Brain	Glioma	Macrophage
HLA-DMB	Human	Brain	Glioma	Macrophage
HLA-DRB5	Human	Brain	Glioma	Macrophage
IQGAP1	Human	Brain	Glioma	Macrophage
KYNU	Human	Brain	Glioma	Macrophage
PQLC3	Human	Brain	Glioma	Macrophage
TGFBI	Human	Brain	Glioma	Macrophage
ABHD14B	Human	Liver	Normal	Liver bud hepatic cell
ABLIM3	Human	Liver	Normal	Liver bud hepatic cell
ACSL1	Human	Liver	Normal	Liver bud hepatic cell
AIMP2	Human	Liver	Normal	Liver bud hepatic cell
AK2	Human	Liver	Normal	Liver bud hepatic cell
ALG8	Human	Liver	Normal	Liver bud hepatic cell
AMBP	Human	Liver	Normal	Liver bud hepatic cell
APOH	Human	Liver	Normal	Liver bud hepatic cell
APOL1	Human	Liver	Normal	Liver bud hepatic cell
BID	Human	Liver	Normal	Liver bud hepatic cell
C1S	Human	Liver	Normal	Liver bud hepatic cell
CARHSP1	Human	Liver	Normal	Liver bud hepatic cell
CASP7	Human	Liver	Normal	Liver bud hepatic cell
CFH	Human	Liver	Normal	Liver bud hepatic cell
CHCHD2	Human	Liver	Normal	Liver bud hepatic cell
CKLF	Human	Liver	Normal	Liver bud hepatic cell
CPB2	Human	Liver	Normal	Liver bud hepatic cell
CPM	Human	Liver	Normal	Liver bud hepatic cell
CPNE8	Human	Liver	Normal	Liver bud hepatic cell
CSRP1	Human	Liver	Normal	Liver bud hepatic cell
CYP2J2	Human	Liver	Normal	Liver bud hepatic cell
DDX21	Human	Liver	Normal	Liver bud hepatic cell
DIAPH2	Human	Liver	Normal	Liver bud hepatic cell
DPM3	Human	Liver	Normal	Liver bud hepatic cell
DUSP23	Human	Liver	Normal	Liver bud hepatic cell
ECT2	Human	Liver	Normal	Liver bud hepatic cell
EIF1AY	Human	Liver	Normal	Liver bud hepatic cell
ESF1	Human	Liver	Normal	Liver bud hepatic cell
FARSB	Human	Liver	Normal	Liver bud hepatic cell
FKBP4	Human	Liver	Normal	Liver bud hepatic cell
FXYD2	Human	Liver	Normal	Liver bud hepatic cell
GAL	Human	Liver	Normal	Liver bud hepatic cell
GNAI1	Human	Liver	Normal	Liver bud hepatic cell
GPX7	Human	Liver	Normal	Liver bud hepatic cell
HIST1H2BK	Human	Liver	Normal	Liver bud hepatic cell
HS3ST3B1	Human	Liver	Normal	Liver bud hepatic cell
ITIH2	Human	Liver	Normal	Liver bud hepatic cell
KHDRBS3	Human	Liver	Normal	Liver bud hepatic cell
LBP	Human	Liver	Normal	Liver bud hepatic cell
LTV1	Human	Liver	Normal	Liver bud hepatic cell
LYRM4	Human	Liver	Normal	Liver bud hepatic cell
MRPL33	Human	Liver	Normal	Liver bud hepatic cell
MRPS28	Human	Liver	Normal	Liver bud hepatic cell
MT1F	Human	Liver	Normal	Liver bud hepatic cell
MT1G	Human	Liver	Normal	Liver bud hepatic cell
MT1HL1	Human	Liver	Normal	Liver bud hepatic cell
MT1M	Human	Liver	Normal	Liver bud hepatic cell
NDUFAF2	Human	Liver	Normal	Liver bud hepatic cell
NDUFAF4	Human	Liver	Normal	Liver bud hepatic cell
NFIC	Human	Liver	Normal	Liver bud hepatic cell
NIP7	Human	Liver	Normal	Liver bud hepatic cell
NOP16	Human	Liver	Normal	Liver bud hepatic cell
OPN3	Human	Liver	Normal	Liver bud hepatic cell
ORM1	Human	Liver	Normal	Liver bud hepatic cell
ORM2	Human	Liver	Normal	Liver bud hepatic cell
OSMR	Human	Liver	Normal	Liver bud hepatic cell
PLEK2	Human	Liver	Normal	Liver bud hepatic cell
POLE3	Human	Liver	Normal	Liver bud hepatic cell
PPIA	Human	Liver	Normal	Liver bud hepatic cell
PTRH1	Human	Liver	Normal	Liver bud hepatic cell
RCL1	Human	Liver	Normal	Liver bud hepatic cell
RHOQ	Human	Liver	Normal	Liver bud hepatic cell
RRP15	Human	Liver	Normal	Liver bud hepatic cell
RSU1	Human	Liver	Normal	Liver bud hepatic cell
SCN9A	Human	Liver	Normal	Liver bud hepatic cell
SEC14L2	Human	Liver	Normal	Liver bud hepatic cell
SERPINB8	Human	Liver	Normal	Liver bud hepatic cell
SERPINC1	Human	Liver	Normal	Liver bud hepatic cell
SERPINE1	Human	Liver	Normal	Liver bud hepatic cell
SF3B5	Human	Liver	Normal	Liver bud hepatic cell
SLC16A7	Human	Liver	Normal	Liver bud hepatic cell
SLC38A2	Human	Liver	Normal	Liver bud hepatic cell
SNRPA	Human	Liver	Normal	Liver bud hepatic cell
SP110	Human	Liver	Normal	Liver bud hepatic cell
SPRYD7	Human	Liver	Normal	Liver bud hepatic cell
STEAP3	Human	Liver	Normal	Liver bud hepatic cell
SVIP	Human	Liver	Normal	Liver bud hepatic cell
TGM2	Human	Liver	Normal	Liver bud hepatic cell
TMEM176A	Human	Liver	Normal	Liver bud hepatic cell
TUBA4A	Human	Liver	Normal	Liver bud hepatic cell
UGT2B4	Human	Liver	Normal	Liver bud hepatic cell
AKAP12	Human	Liver	Normal	Mesenchymal cell
CCDC86	Human	Liver	Normal	Mesenchymal cell
CDC42EP2	Human	Liver	Normal	Mesenchymal cell
EDNRA	Human	Liver	Normal	Mesenchymal cell
FJX1	Human	Liver	Normal	Mesenchymal cell
FOSL1	Human	Liver	Normal	Mesenchymal cell
HOXB2	Human	Liver	Normal	Mesenchymal cell
HSPB6	Human	Liver	Normal	Mesenchymal cell
IGFBP2	Human	Liver	Normal	Mesenchymal cell
MPZL1	Human	Liver	Normal	Mesenchymal cell
PRMT1	Human	Liver	Normal	Mesenchymal cell
PTGES2	Human	Liver	Normal	Mesenchymal cell
ROR1	Human	Liver	Normal	Mesenchymal cell
RRP9	Human	Liver	Normal	Mesenchymal cell
SF3A2	Human	Liver	Normal	Mesenchymal cell
SORBS3	Human	Liver	Normal	Mesenchymal cell
USP46	Human	Liver	Normal	Mesenchymal cell
WDR1	Human	Liver	Normal	Mesenchymal cell
ZBTB1	Human	Liver	Normal	Mesenchymal cell
APPBP2	Human	Liver	Normal	Endothelial cell
ARGLU1	Human	Liver	Normal	Endothelial cell
BNIP1	Human	Liver	Normal	Endothelial cell
CHD4	Human	Liver	Normal	Endothelial cell
CLEC1B	Human	Liver	Normal	Endothelial cell
CLEC2B	Human	Liver	Normal	Endothelial cell
CRHBP	Human	Liver	Normal	Endothelial cell
DLC1	Human	Liver	Normal	Endothelial cell
DLG1	Human	Liver	Normal	Endothelial cell
DOCK1	Human	Liver	Normal	Endothelial cell
DUSP5	Human	Liver	Normal	Endothelial cell
EFNB2	Human	Liver	Normal	Endothelial cell
F8	Human	Liver	Normal	Endothelial cell
FCN3	Human	Liver	Normal	Endothelial cell
FILIP1	Human	Liver	Normal	Endothelial cell
HYI	Human	Liver	Normal	Endothelial cell
KIF1B	Human	Liver	Normal	Endothelial cell
MCM3AP	Human	Liver	Normal	Endothelial cell
MFN1	Human	Liver	Normal	Endothelial cell
MGAT5	Human	Liver	Normal	Endothelial cell
PIK3C2A	Human	Liver	Normal	Endothelial cell
PPWD1	Human	Liver	Normal	Endothelial cell
STRN3	Human	Liver	Normal	Endothelial cell
TRAPPC11	Human	Liver	Normal	Endothelial cell
ANXA8	Human	Lung	Normal	Basal cell
ANXA8L1	Human	Lung	Normal	Basal cell
ARL4D	Human	Lung	Normal	Basal cell
CAV1	Human	Lung	Normal	Basal cell
CLCA2	Human	Lung	Normal	Basal cell
CSTA	Human	Lung	Normal	Basal cell
DSC3	Human	Lung	Normal	Basal cell
DSG3	Human	Lung	Normal	Basal cell
FAT2	Human	Lung	Normal	Basal cell
GLTP	Human	Lung	Normal	Basal cell
IGFBP6	Human	Lung	Normal	Basal cell
JUP	Human	Lung	Normal	Basal cell
KRT17	Human	Lung	Normal	Basal cell
KRT4	Human	Lung	Normal	Basal cell
LYPD3	Human	Lung	Normal	Basal cell
PHLDA3	Human	Lung	Normal	Basal cell
PKP1	Human	Lung	Normal	Basal cell
PKP3	Human	Lung	Normal	Basal cell
PPP1R13L	Human	Lung	Normal	Basal cell
RAB38	Human	Lung	Normal	Basal cell
S100A10	Human	Lung	Normal	Basal cell
S100A14	Human	Lung	Normal	Basal cell
S100A2	Human	Lung	Normal	Basal cell
SERPINB1	Human	Lung	Normal	Basal cell
SERPINB2	Human	Lung	Normal	Basal cell
SERPINB5	Human	Lung	Normal	Basal cell
SH3BGRL3	Human	Lung	Normal	Basal cell
TMEM43	Human	Lung	Normal	Basal cell
TNS4	Human	Lung	Normal	Basal cell
TUBB6	Human	Lung	Normal	Basal cell
ZYX	Human	Lung	Normal	Basal cell
CFB	Human	Lung	Normal	Secretory cell
CP	Human	Lung	Normal	Secretory cell
CYFIP2	Human	Lung	Normal	Secretory cell
FNDC3B	Human	Lung	Normal	Secretory cell
GABRP	Human	Lung	Normal	Secretory cell
HLA-DPA1	Human	Lung	Normal	Secretory cell
HLA-DPB1	Human	Lung	Normal	Secretory cell
HLA-DQA2	Human	Lung	Normal	Secretory cell
HLA-DQB1	Human	Lung	Normal	Secretory cell
HLA-DRB1	Human	Lung	Normal	Secretory cell
PDZK1IP1	Human	Lung	Normal	Secretory cell
PLK2	Human	Lung	Normal	Secretory cell
PPP1R16B	Human	Lung	Normal	Secretory cell
SLC26A2	Human	Lung	Normal	Secretory cell
SLPI	Human	Lung	Normal	Secretory cell
STEAP4	Human	Lung	Normal	Secretory cell
ACAD11	Human	Lung	Normal	Ciliated cell
AGR3	Human	Lung	Normal	Ciliated cell
AHSA1	Human	Lung	Normal	Ciliated cell
AK1	Human	Lung	Normal	Ciliated cell
ALDH3A1	Human	Lung	Normal	Ciliated cell
ANG	Human	Lung	Normal	Ciliated cell
AP3M2	Human	Lung	Normal	Ciliated cell
APOO	Human	Lung	Normal	Ciliated cell
B3GNT7	Human	Lung	Normal	Ciliated cell
CALML4	Human	Lung	Normal	Ciliated cell
CARS	Human	Lung	Normal	Ciliated cell
CETN2	Human	Lung	Normal	Ciliated cell
CKB	Human	Lung	Normal	Ciliated cell
CTBS	Human	Lung	Normal	Ciliated cell
CTGF	Human	Lung	Normal	Ciliated cell
CYB561A3	Human	Lung	Normal	Ciliated cell
CYSTM1	Human	Lung	Normal	Ciliated cell
DALRD3	Human	Lung	Normal	Ciliated cell
DNAJB2	Human	Lung	Normal	Ciliated cell
[truncated: 2,981 more rows]

## Sheet: Mouse
Supplementary table S3	Supplementary table shows the enrichment of proteins for the cellular markers using the CellMarker DB data from mouse
Gene Symbol	Species Type	Tissue Type	Cancer Type	Cell Name
Pecam1	Mouse	Bone marrow	Normal	Blastema cell
Ly6a	Mouse	Bone marrow	Normal	Blastema cell
Vim	Mouse	Bone marrow	Normal	Blastema cell							2304	Proteins
Gad1	Mouse	Taste bud	Normal	Type III taste bud cell							145	Cells
Ncam1	Mouse	Taste bud	Normal	Type III taste bud cell							39	Tissue
Snap25	Mouse	Taste bud	Normal	Type III taste bud cell							6	cancer
Eng	Mouse	Meniscus	Normal	Meniscus-derived stem cell							19	immune cells
Cd34	Mouse	Meniscus	Normal	Meniscus-derived stem cell
Cd44	Mouse	Meniscus	Normal	Meniscus-derived stem cell
Nt5e	Mouse	Meniscus	Normal	Meniscus-derived stem cell
Thy1	Mouse	Meniscus	Normal	Meniscus-derived stem cell
Itgam	Mouse	Lung	Normal	Alveolar macrophage
Adgre1	Mouse	Lung	Normal	Alveolar macrophage
Itgb1	Mouse	Epidermis	Normal	Epidermal stem cell
Krt14	Mouse	Epidermis	Normal	Epidermal stem cell
Tcp1	Mouse	Epidermis	Normal	Epidermal stem cell
Itgal	Mouse	Blood	Normal	Hematopoietic stem cell
Cd48	Mouse	Blood	Normal	Hematopoietic stem cell
Prom1	Mouse	Lung	Lung Cancer	Cancer stem cell
Fcgr3	Mouse	Bone marrow	Normal	Macrophage
Mrc1	Mouse	Bone marrow	Normal	Macrophage
Itgax	Mouse	Small intestine	Normal	Dendritic cell
Cd74	Mouse	Small intestine	Normal	Dendritic cell
Arg1	Mouse	Serum	Normal	Alternative macrophage
Kdr	Mouse	Bone marrow	Normal	Endothelial progenitor cell
Ptprc	Mouse	Adipose tissue	Normal	Mesenchymal stem cell
Cdh11	Mouse	Undefined	Normal	Pluripotent stem cell
Nectin2	Mouse	Undefined	Normal	Pluripotent stem cell
Epcam	Mouse	Undefined	Normal	Pluripotent stem cell
Itga6	Mouse	Undefined	Normal	Pluripotent stem cell
Vcam1	Mouse	Bone marrow	Normal	Mesenchymal stem cell
Wls	Mouse	Cerebellum	Normal	Rhombic lip cell
Flt1	Mouse	Dermis	Normal	Endothelial cell
Anpep	Mouse	Embryoid body	Normal	Endometrial precursor cell
Cd9	Mouse	Embryoid body	Normal	Endometrial precursor cell
Mcam	Mouse	Embryoid body	Normal	Mesenchymal stem cell
Pdgfrb	Mouse	Embryoid body	Normal	Mesenchymal stem cell
Slc2a2	Mouse	Pancreas	Normal	Beta cell
Alcam	Mouse	Umbilical cord	Normal	Unrestricted somatic stem cell
B2m	Mouse	Blood	Normal	Embryonic stem cell
Stat3	Mouse	Blood	Normal	Embryonic stem cell
Ngfr	Mouse	Adipose tissue	Normal	Adipose-derived stem cell
Abcg2	Mouse	Undefined	Lung Cancer	Side-population cell
Myo7a	Mouse	Basilar membrane	Normal	Hair cell
Hspa5	Mouse	Small intestine	Normal	Intestinal stem cell
Ly6c1	Mouse	Spleen	Normal	Macrophage
Cd38	Mouse	Yolk sac	Normal	Hematopoietic stem cell
Csf1r	Mouse	Bone marrow	Normal	Osteoclast precursor cell
Alpl	Mouse	Embryo	Normal	Pluripotent stem cell
Itgb3	Mouse	Undefined	Breast Cancer	Cancer stem cell
Krt19	Mouse	Liver	Normal	Liver progenitor cell
Itga1	Mouse	Heart	Normal	Atrial cell
Itga5	Mouse	Heart	Normal	Atrial cell
Pkm	Mouse	Undefined	Normal	Oval cell
Tfrc	Mouse	Spleen	Normal	Erythroid progenitor
Cldn10	Mouse	Bronchiole	Normal	Clara cell
Pon1	Mouse	Bronchiole	Normal	Clara cell
Fcgr1	Mouse	Lung	Normal	Alveolar macrophage
Actn2	Mouse	Embryo	Normal	Ventricular cardiomyocyte
Myh6	Mouse	Embryo	Normal	Ventricular cardiomyocyte
Myl2	Mouse	Embryo	Normal	Ventricular cardiomyocyte
Tnnt2	Mouse	Embryo	Normal	Ventricular cardiomyocyte
Itgae	Mouse	Lung	Normal	Airway dendritic cell
Lpcat3	Mouse	Brain	Normal	Microglial cell
Lrp8	Mouse	Brain	Normal	Microglial cell
Mfsd10	Mouse	Brain	Normal	Microglial cell
Plpp2	Mouse	Brain	Normal	Microglial cell
Slc30a5	Mouse	Brain	Normal	Microglial cell
Stab1	Mouse	Brain	Normal	Microglial cell
Myo6	Mouse	Cochlea	Normal	Hair cell
Egfr	Mouse	Undefined	Head And Neck Squamous Cell Carcinoma	Cancer stem cell
Mki67	Mouse	Undefined	Head And Neck Squamous Cell Carcinoma	Cancer stem cell
Notch1	Mouse	Embryo	Normal	Neural stem cell
Sdc1	Mouse	Embryo	Normal	Neural stem cell
Fasn	Mouse	Spleen	Normal	Germinal center B cell
Adcy3	Mouse	Carotid artery	Normal	Olfactory sensory neuron
Gnal	Mouse	Carotid artery	Normal	Olfactory sensory neuron
Gnai2	Mouse	Carotid artery	Normal	Vomeronasal sensory neuron
Gnao1	Mouse	Carotid artery	Normal	Vomeronasal sensory neuron
Plin2	Mouse	Lung	Normal	Lipofibroblast
Fabp5	Mouse	Lung	Normal	Lipofibroblast
Lipa	Mouse	Lung	Normal	Lipofibroblast
Lpl	Mouse	Lung	Normal	Lipofibroblast
Slc1a3	Mouse	Brain	Normal	Neural stem cell
Lamp3	Mouse	Lung	Normal	Type II pneumocyte
Acta1	Mouse	Heart	Normal	Cardiomyocyte
Atp2a2	Mouse	Heart	Normal	Cardiomyocyte
Ryr2	Mouse	Heart	Normal	Cardiomyocyte
Col1a2	Mouse	Heart	Normal	Fibroblast
Col3a1	Mouse	Heart	Normal	Fibroblast
Gsn	Mouse	Heart	Normal	Fibroblast
Sparc	Mouse	Heart	Normal	Fibroblast
Ednrb	Mouse	Heart	Normal	Endothelial cell
Cd163	Mouse	Heart	Normal	Macrophage
Cd68	Mouse	Heart	Normal	Macrophage
Lgals3	Mouse	Heart	Normal	Macrophage
Lyz1	Mouse	Heart	Normal	Macrophage
Tek	Mouse	Embryo	Normal	Endothelial cell
Cdh5	Mouse	Embryo	Normal	Endothelial cell
Nos3	Mouse	Embryo	Normal	Endothelial cell
Plvap	Mouse	Embryo	Normal	Endothelial cell
Hexb	Mouse	Embryo	Normal	Germ cell
Slc17a7	Mouse	Embryo	Normal	Neuron
Gja1	Mouse	Heart	Normal	Cardiomyocyte
Flt4	Mouse	Lymph node	Colorectal Cancer	Lymphatic endothelial cell
Cav1	Mouse	Muscle	Normal	Muscle satellite cell
Itga7	Mouse	Muscle	Normal	Muscle satellite cell
Cdh1	Mouse	Undefined	Normal	Erythroid cell
Itga2b	Mouse	Blood	Normal	Megakaryocyte
Map2	Mouse	Brain	Normal	Neuron
Tmem26	Mouse	Adipose tissue	Normal	Fat cell (adipocyte)
Cd274	Mouse	Adipose tissue	Normal	M1 macrophage
Dclk1	Mouse	Colon	Colon Cancer	Cancer stem cell
Cyp2f2	Mouse	Lung	Normal	Clara cell
Gfap	Mouse	Brain	Normal	Astrocyte
Aif1	Mouse	Brain	Normal	Microglial cell
Cx3cr1	Mouse	Brain	Normal	Microglial cell
Nfasc	Mouse	Brain	Normal	Neuron
Cspg4	Mouse	Brain	Normal	Pericyte
Abcc9	Mouse	Brain	Normal	Pericyte
Kcnj8	Mouse	Brain	Normal	Pericyte
Cd200	Mouse	Serum	Normal	M2 macrophage
Ctnnb1	Mouse	Bone	Normal	Osteocyte
Des	Mouse	Liver	Normal	Ito cell (hepatic stellate cell)
Clec4f	Mouse	Liver	Normal	Kupffer cell
Col1a1	Mouse	Undefined	Normal	Mesenchymal cell
Krt5	Mouse	Mammary gland	Normal	Basal cell
Krt17	Mouse	Mammary gland	Normal	Progenitor cell
Fn1	Mouse	Lung	Normal	Myofibroblast
Tlr9	Mouse	Lung	Normal	Dendritic cell
Itgav	Mouse	Lung	Normal	Eosinophil
Icam1	Mouse	Lung	Normal	Eosinophil
Fas	Mouse	Lung	Normal	Eosinophil
Tubb3	Mouse	Retina	Normal	Retinal ganglion cell
Adipoq	Mouse	Adipose tissue	Normal	Adipogenic cell
Aoc3	Mouse	Adipose tissue	Normal	Adipogenic cell
Cd36	Mouse	Adipose tissue	Normal	Adipogenic cell
Vwf	Mouse	Adipose tissue	Normal	Endogenic cell
Mylpf	Mouse	Adipose tissue	Normal	Myogenic cell
Slc3a2	Mouse	Adipose tissue	Normal	Stem cell
Cd47	Mouse	Bone marrow	Normal	Pre-haematopoietic stem cell
Bcr	Mouse	Undefined	Normal	B cell
Enpep	Mouse	Undefined	Normal	B cell
Cd1d1	Mouse	Undefined	Normal	B cell
Bst2	Mouse	Undefined	Normal	B cell
Entpd1	Mouse	Undefined	Normal	B cell
Cd93	Mouse	Undefined	Normal	B cell
Il1r1	Mouse	Undefined	Normal	B cell
Cd180	Mouse	Undefined	Normal	B cell
Cd81	Mouse	Undefined	Normal	B cell
Il18rap	Mouse	Undefined	Normal	Basophil
Tlr2	Mouse	Undefined	Normal	Basophil
Nrp1	Mouse	Spleen	Normal	CD4+CD25+ regulatory T cell
Ly75	Mouse	Undefined	Normal	Conventional dendritic cell
Cd59a	Mouse	Undefined	Normal	Embryonic stem cell
Icam2	Mouse	Blood vessel	Normal	Endothelial cell
Itgb4	Mouse	Undefined	Normal	Epithelial cell
Ddr1	Mouse	Undefined	Normal	Epithelial cell
Ceacam1	Mouse	Undefined	Normal	Epithelial cell
St6gal1	Mouse	Undefined	Normal	Epithelial cell
Lrp1	Mouse	Undefined	Normal	Fibroblast
Cd14	Mouse	Undefined	Normal	M1 macrophage
Msr1	Mouse	Undefined	Normal	M1 macrophage
Mertk	Mouse	Undefined	Normal	M1 macrophage
Lamp1	Mouse	Undefined	Normal	Macrophage
Lamp2	Mouse	Undefined	Normal	Macrophage
Gpnmb	Mouse	Undefined	Normal	Macrophage
S1pr1	Mouse	Undefined	Normal	Marginal zone B cell
Notch2	Mouse	Undefined	Normal	Marginal zone B cell
Bsg	Mouse	Undefined	Normal	Megakaryocyte
Cd151	Mouse	Undefined	Normal	Megakaryocyte
Enpp3	Mouse	Bone marrow	Normal	Mast cell
Ace	Mouse	Undefined	Normal	Neuron
L1cam	Mouse	Undefined	Normal	Neuron
Prnp	Mouse	Undefined	Normal	Neuron
Cd177	Mouse	Undefined	Normal	Neutrophil
Agpat2	Mouse	Undefined	Normal	Natural killer cell
Tlr7	Mouse	Undefined	Normal	Plasmacytoid dendritic cell
Cd63	Mouse	Undefined	Normal	Platelet
Stat6	Mouse	Undefined	Normal	T helper2 (Th2) cell
Itgb2	Mouse	Bone marrow	Normal	Mesenchymal stromal cell
Dner	Mouse	Undefined	Breast Cancer	Cancer stem cell
Flot2	Mouse	Undefined	Breast Cancer	Cancer stem cell
Bmpr1a	Mouse	Intestine	Normal	Intestinal stem cell
Dmac1	Mouse	Lung	Normal	Fibroblast
Dhx9	Mouse	Lung	Normal	Fibroblast
Fbln1	Mouse	Lung	Normal	Fibroblast
Gnpat	Mouse	Lung	Normal	Fibroblast
Gps1	Mouse	Lung	Normal	Fibroblast
Gstm5	Mouse	Lung	Normal	Fibroblast
H2afx	Mouse	Lung	Normal	Fibroblast
H2afz	Mouse	Lung	Normal	Fibroblast
Hmgb1	Mouse	Lung	Normal	Fibroblast
Hnrnpa3	Mouse	Lung	Normal	Fibroblast
Iigp1	Mouse	Lung	Normal	Fibroblast
Kif15	Mouse	Lung	Normal	Fibroblast
Ndufs5	Mouse	Lung	Normal	Fibroblast
Tmed1	Mouse	Lung	Normal	Fibroblast
Tnc	Mouse	Lung	Normal	Fibroblast
Tuba1b	Mouse	Lung	Normal	Fibroblast
Tubb5	Mouse	Lung	Normal	Fibroblast
Uqcr10	Mouse	Lung	Normal	Fibroblast
Ckb	Mouse	Lung	Normal	Myofibroblast
Ghr	Mouse	Lung	Normal	Myofibroblast
Gypc	Mouse	Lung	Normal	Myofibroblast
Robo1	Mouse	Lung	Normal	Myofibroblast
Tgfbi	Mouse	Lung	Normal	Myofibroblast
Adprh	Mouse	Lung	Normal	Pericyte
Ahsa1	Mouse	Lung	Normal	Pericyte
Atp1b2	Mouse	Lung	Normal	Pericyte
Atp7a	Mouse	Lung	Normal	Pericyte
Cdh2	Mouse	Lung	Normal	Pericyte
Clcn4	Mouse	Lung	Normal	Pericyte
Cox4i2	Mouse	Lung	Normal	Pericyte
F2r	Mouse	Lung	Normal	Pericyte
Gnas	Mouse	Lung	Normal	Pericyte
Hikeshi	Mouse	Lung	Normal	Pericyte
Marcks	Mouse	Lung	Normal	Pericyte
Arel1	Mouse	Lung	Normal	Matrix fibroblast
Abca9	Mouse	Lung	Normal	Matrix fibroblast
Adpgk	Mouse	Lung	Normal	Matrix fibroblast
B4galt1	Mouse	Lung	Normal	Matrix fibroblast
Bgn	Mouse	Lung	Normal	Matrix fibroblast
Cmklr1	Mouse	Lung	Normal	Matrix fibroblast
Col14a1	Mouse	Lung	Normal	Matrix fibroblast
Col6a1	Mouse	Lung	Normal	Matrix fibroblast
Col6a2	Mouse	Lung	Normal	Matrix fibroblast
Colec12	Mouse	Lung	Normal	Matrix fibroblast
Dock4	Mouse	Lung	Normal	Matrix fibroblast
Dpep1	Mouse	Lung	Normal	Matrix fibroblast
Fmo2	Mouse	Lung	Normal	Matrix fibroblast
Fxyd1	Mouse	Lung	Normal	Matrix fibroblast
Gria3	Mouse	Lung	Normal	Matrix fibroblast
Hibadh	Mouse	Lung	Normal	Matrix fibroblast
Hsd11b1	Mouse	Lung	Normal	Matrix fibroblast
Ifitm1	Mouse	Lung	Normal	Matrix fibroblast
Itga8	Mouse	Lung	Normal	Matrix fibroblast
Kif13b	Mouse	Lung	Normal	Matrix fibroblast
Lpar1	Mouse	Lung	Normal	Matrix fibroblast
Lrp4	Mouse	Lung	Normal	Matrix fibroblast
Macf1	Mouse	Lung	Normal	Matrix fibroblast
Mapt	Mouse	Lung	Normal	Matrix fibroblast
Mme	Mouse	Lung	Normal	Matrix fibroblast
Mrc2	Mouse	Lung	Normal	Matrix fibroblast
Ndrg2	Mouse	Lung	Normal	Matrix fibroblast
Ndufa4l2	Mouse	Lung	Normal	Matrix fibroblast
Nebl	Mouse	Lung	Normal	Matrix fibroblast
Neo1	Mouse	Lung	Normal	Matrix fibroblast
Osbpl5	Mouse	Lung	Normal	Matrix fibroblast
Plpp3	Mouse	Lung	Normal	Matrix fibroblast
Prdx6	Mouse	Lung	Normal	Matrix fibroblast
Ptgis	Mouse	Lung	Normal	Matrix fibroblast
Pygm	Mouse	Lung	Normal	Matrix fibroblast
Ralb	Mouse	Lung	Normal	Matrix fibroblast
Rtn2	Mouse	Lung	Normal	Matrix fibroblast
Stbd1	Mouse	Lung	Normal	Matrix fibroblast
Tgfb1i1	Mouse	Lung	Normal	Matrix fibroblast
Tmem38b	Mouse	Lung	Normal	Matrix fibroblast
Tns3	Mouse	Lung	Normal	Matrix fibroblast
Vldlr	Mouse	Lung	Normal	Matrix fibroblast
Ablim1	Mouse	Lung	Normal	Endothelial cell
Adam15	Mouse	Lung	Normal	Endothelial cell
Calcrl	Mouse	Lung	Normal	Endothelial cell
Cav2	Mouse	Lung	Normal	Endothelial cell
Adgre5	Mouse	Lung	Normal	Endothelial cell
Cldn5	Mouse	Lung	Normal	Endothelial cell
Clec14a	Mouse	Lung	Normal	Endothelial cell
Col4a1	Mouse	Lung	Normal	Endothelial cell
Copg2	Mouse	Lung	Normal	Endothelial cell
Crip2	Mouse	Lung	Normal	Endothelial cell
Ephb4	Mouse	Lung	Normal	Endothelial cell
Esam	Mouse	Lung	Normal	Endothelial cell
F11r	Mouse	Lung	Normal	Endothelial cell
Fgd5	Mouse	Lung	Normal	Endothelial cell
Fkbp1a	Mouse	Lung	Normal	Endothelial cell
Gap43	Mouse	Lung	Normal	Endothelial cell
Gchfr	Mouse	Lung	Normal	Endothelial cell
Gimap5	Mouse	Lung	Normal	Endothelial cell
Ica1	Mouse	Lung	Normal	Endothelial cell
Il2rg	Mouse	Lung	Normal	Endothelial cell
Jup	Mouse	Lung	Normal	Endothelial cell
Ly6e	Mouse	Lung	Normal	Endothelial cell
Mest	Mouse	Lung	Normal	Endothelial cell
Afdn	Mouse	Lung	Normal	Endothelial cell
Myzap	Mouse	Lung	Normal	Endothelial cell
Nostrin	Mouse	Lung	Normal	Endothelial cell
Npdc1	Mouse	Lung	Normal	Endothelial cell
Nup210	Mouse	Lung	Normal	Endothelial cell
Prkch	Mouse	Lung	Normal	Endothelial cell
Ptprb	Mouse	Lung	Normal	Endothelial cell
Ramp2	Mouse	Lung	Normal	Endothelial cell
S100a10	Mouse	Lung	Normal	Endothelial cell
Scarb1	Mouse	Lung	Normal	Endothelial cell
Scarf1	Mouse	Lung	Normal	Endothelial cell
Slc43a3	Mouse	Lung	Normal	Endothelial cell
Slc9a3r2	Mouse	Lung	Normal	Endothelial cell
Stab2	Mouse	Lung	Normal	Endothelial cell
Tjp1	Mouse	Lung	Normal	Endothelial cell
Tm4sf1	Mouse	Lung	Normal	Endothelial cell
Tmem88	Mouse	Lung	Normal	Endothelial cell
Trp53i11	Mouse	Lung	Normal	Endothelial cell
Tspan13	Mouse	Lung	Normal	Endothelial cell
Alox5ap	Mouse	Lung	Normal	Myeloid cell
Apoe	Mouse	Lung	Normal	Myeloid cell
Coro1a	Mouse	Lung	Normal	Myeloid cell
Cotl1	Mouse	Lung	Normal	Myeloid cell
Cst3	Mouse	Lung	Normal	Myeloid cell
Ctsb	Mouse	Lung	Normal	Myeloid cell
Ctsc	Mouse	Lung	Normal	Myeloid cell
Ctsd	Mouse	Lung	Normal	Myeloid cell
Ctss	Mouse	Lung	Normal	Myeloid cell
Cybb	Mouse	Lung	Normal	Myeloid cell
Dab2	Mouse	Lung	Normal	Myeloid cell
Efhd2	Mouse	Lung	Normal	Myeloid cell
Fcer1g	Mouse	Lung	Normal	Myeloid cell
Fth1	Mouse	Lung	Normal	Myeloid cell
Hexa	Mouse	Lung	Normal	Myeloid cell
Igsf6	Mouse	Lung	Normal	Myeloid cell
Lgmn	Mouse	Lung	Normal	Myeloid cell
Ly86	Mouse	Lung	Normal	Myeloid cell
Ncf4	Mouse	Lung	Normal	Myeloid cell
Rac2	Mouse	Lung	Normal	Myeloid cell
Sirpa	Mouse	Lung	Normal	Myeloid cell
Trpv2	Mouse	Lung	Normal	Myeloid cell
Unc93b1	Mouse	Lung	Normal	Myeloid cell
Cystm1	Mouse	Lung	Normal	Epithelial cell
Urah	Mouse	Lung	Normal	Epithelial cell
Fam234b	Mouse	Lung	Normal	Epithelial cell
Abca3	Mouse	Lung	Normal	Epithelial cell
Acly	Mouse	Lung	Normal	Epithelial cell
Acsl4	Mouse	Lung	Normal	Epithelial cell
Adck2	Mouse	Lung	Normal	Epithelial cell
Ager	Mouse	Lung	Normal	Epithelial cell
Ank3	Mouse	Lung	Normal	Epithelial cell
Ano1	Mouse	Lung	Normal	Epithelial cell
Anxa1	Mouse	Lung	Normal	Epithelial cell
Ass1	Mouse	Lung	Normal	Epithelial cell
Atp1b1	Mouse	Lung	Normal	Epithelial cell
Atp8a1	Mouse	Lung	Normal	Epithelial cell
B4galt3	Mouse	Lung	Normal	Epithelial cell
Baiap2l1	Mouse	Lung	Normal	Epithelial cell
Bcam	Mouse	Lung	Normal	Epithelial cell
Cdh16	Mouse	Lung	Normal	Epithelial cell
Cdh8	Mouse	Lung	Normal	Epithelial cell
Cfi	Mouse	Lung	Normal	Epithelial cell
Clcn3	Mouse	Lung	Normal	Epithelial cell
Cldn3	Mouse	Lung	Normal	Epithelial cell
Cldn7	Mouse	Lung	Normal	Epithelial cell
Clmn	Mouse	Lung	Normal	Epithelial cell
Clu	Mouse	Lung	Normal	Epithelial cell
Ctnnd2	Mouse	Lung	Normal	Epithelial cell
Ctsh	Mouse	Lung	Normal	Epithelial cell
Cxadr	Mouse	Lung	Normal	Epithelial cell
Rtcb	Mouse	Lung	Normal	Epithelial cell
Dcxr	Mouse	Lung	Normal	Epithelial cell
Dpp4	Mouse	Lung	Normal	Epithelial cell
Dsg2	Mouse	Lung	Normal	Epithelial cell
Dsp	Mouse	Lung	Normal	Epithelial cell
Enpp4	Mouse	Lung	Normal	Epithelial cell
Epb41l1	Mouse	Lung	Normal	Epithelial cell
Epb41l5	Mouse	Lung	Normal	Epithelial cell
Eps8l2	Mouse	Lung	Normal	Epithelial cell
Erbb3	Mouse	Lung	Normal	Epithelial cell
Ezr	Mouse	Lung	Normal	Epithelial cell
Miga1	Mouse	Lung	Normal	Epithelial cell
Fgfr2	Mouse	Lung	Normal	Epithelial cell
Fkbp4	Mouse	Lung	Normal	Epithelial cell
Frk	Mouse	Lung	Normal	Epithelial cell
Gne	Mouse	Lung	Normal	Epithelial cell
Grb7	Mouse	Lung	Normal	Epithelial cell
Habp2	Mouse	Lung	Normal	Epithelial cell
Hdlbp	Mouse	Lung	Normal	Epithelial cell
Hid1	Mouse	Lung	Normal	Epithelial cell
Hpn	Mouse	Lung	Normal	Epithelial cell
Igfbp2	Mouse	Lung	Normal	Epithelial cell
Kcnk1	Mouse	Lung	Normal	Epithelial cell
Krt18	Mouse	Lung	Normal	Epithelial cell
Krt7	Mouse	Lung	Normal	Epithelial cell
Krt8	Mouse	Lung	Normal	Epithelial cell
Lama3	Mouse	Lung	Normal	Epithelial cell
Ldha	Mouse	Lung	Normal	Epithelial cell
Ldhb	Mouse	Lung	Normal	Epithelial cell
P3h2	Mouse	Lung	Normal	Epithelial cell
Lgi3	Mouse	Lung	Normal	Epithelial cell
Llgl2	Mouse	Lung	Normal	Epithelial cell
Lpcat1	Mouse	Lung	Normal	Epithelial cell
Mal2	Mouse	Lung	Normal	Epithelial cell
Maob	Mouse	Lung	Normal	Epithelial cell
Mgst1	Mouse	Lung	Normal	Epithelial cell
Msh2	Mouse	Lung	Normal	Epithelial cell
Myh14	Mouse	Lung	Normal	Epithelial cell
Nedd4l	Mouse	Lung	Normal	Epithelial cell
Nipsnap1	Mouse	Lung	Normal	Epithelial cell
Npc2	Mouse	Lung	Normal	Epithelial cell
Nucb2	Mouse	Lung	Normal	Epithelial cell
Ociad2	Mouse	Lung	Normal	Epithelial cell
Ocln	Mouse	Lung	Normal	Epithelial cell
Ormdl2	Mouse	Lung	Normal	Epithelial cell
Pccb	Mouse	Lung	Normal	Epithelial cell
Pcyox1	Mouse	Lung	Normal	Epithelial cell
Pgap2	Mouse	Lung	Normal	Epithelial cell
Phgdh	Mouse	Lung	Normal	Epithelial cell
Pls1	Mouse	Lung	Normal	Epithelial cell
Plxnb1	Mouse	Lung	Normal	Epithelial cell
Hacd3	Mouse	Lung	Normal	Epithelial cell
Ptprf	Mouse	Lung	Normal	Epithelial cell
Rab11fip1	Mouse	Lung	Normal	Epithelial cell
Rab15	Mouse	Lung	Normal	Epithelial cell
Rab3d	Mouse	Lung	Normal	Epithelial cell
Reep6	Mouse	Lung	Normal	Epithelial cell
Rmdn2	Mouse	Lung	Normal	Epithelial cell
Sdc4	Mouse	Lung	Normal	Epithelial cell
Sec14l4	Mouse	Lung	Normal	Epithelial cell
Sfn	Mouse	Lung	Normal	Epithelial cell
Slc25a37	Mouse	Lung	Normal	Epithelial cell
Slc2a1	Mouse	Lung	Normal	Epithelial cell
Slc39a8	Mouse	Lung	Normal	Epithelial cell
Snx7	Mouse	Lung	Normal	Epithelial cell
Srd5a1	Mouse	Lung	Normal	Epithelial cell
Stx17	Mouse	Lung	Normal	Epithelial cell
Syngr1	Mouse	Lung	Normal	Epithelial cell
Tspan15	Mouse	Lung	Normal	Epithelial cell
Tspan8	Mouse	Lung	Normal	Epithelial cell
Vamp8	Mouse	Lung	Normal	Epithelial cell
Ly6c2	Mouse	Aorta	Normal	Myeloid cell
Ly6d	Mouse	Aorta	Normal	B cell
S100a8	Mouse	Aorta	Normal	Granulocyte
S100a9	Mouse	Aorta	Normal	Granulocyte
Prlr	Mouse	Mammary gland	Normal	Hormone sensing progenitor
Krt4	Mouse	Mammary gland	Normal	Basal cell
Tspan7	Mouse	Lung	Normal	Endothelial cell
Abcg1	Mouse	Lung	Normal	Lipofibroblast
Krt79	Mouse	Lung	Normal	Lipofibroblast
Gpm6a	Mouse	Lung	Normal	Mesothelial cell
Nkain4	Mouse	Lung	Normal	Mesothelial cell
Apoa1	Mouse	Intestinal crypt	Normal	Early enterocyte precursor cell
Cyp2c29	Mouse	Intestinal crypt	Normal	Early enterocyte precursor cell
Cyp3a11	Mouse	Intestinal crypt	Normal	Early enterocyte precursor cell
Dmbt1	Mouse	Intestinal crypt	Normal	Early enterocyte precursor cell
Ndrg1	Mouse	Intestinal crypt	Normal	Early enterocyte precursor cell
Rpl27a	Mouse	Intestinal crypt	Normal	Early enterocyte precursor cell
Rps12	Mouse	Intestinal crypt	Normal	Early enterocyte precursor cell
Rps19	Mouse	Intestinal crypt	Normal	Early enterocyte precursor cell
Rpsa	Mouse	Intestinal crypt	Normal	Early enterocyte precursor cell
Slc5a1	Mouse	Intestinal crypt	Normal	Early enterocyte precursor cell
Actb	Mouse	Intestinal crypt	Normal	Transit amplifying (TA) cell
Adh1	Mouse	Intestinal crypt	Normal	Transit amplifying (TA) cell
Aldob	Mouse	Intestinal crypt	Normal	Transit amplifying (TA) cell
Atp1a1	Mouse	Intestinal crypt	Normal	Transit amplifying (TA) cell
Cdhr5	Mouse	Intestinal crypt	Normal	Transit amplifying (TA) cell
Ces2e	Mouse	Intestinal crypt	Normal	Transit amplifying (TA) cell
Creb3l3	Mouse	Intestinal crypt	Normal	Transit amplifying (TA) cell
Cyb5r3	Mouse	Intestinal crypt	Normal	Transit amplifying (TA) cell
Cyp2b10	Mouse	Intestinal crypt	Normal	Transit amplifying (TA) cell
Cyp2d26	Mouse	Intestinal crypt	Normal	Transit amplifying (TA) cell
Cyp4f14	Mouse	Intestinal crypt	Normal	Transit amplifying (TA) cell
Dbi	Mouse	Intestinal crypt	Normal	Transit amplifying (TA) cell
Dgat1	Mouse	Intestinal crypt	Normal	Transit amplifying (TA) cell
Eef1a1	Mouse	Intestinal crypt	Normal	Transit amplifying (TA) cell
Eef1b2	Mouse	Intestinal crypt	Normal	Transit amplifying (TA) cell
Ephx1	Mouse	Intestinal crypt	Normal	Transit amplifying (TA) cell
Gapdh	Mouse	Intestinal crypt	Normal	Transit amplifying (TA) cell
Gna11	Mouse	Intestinal crypt	Normal	Transit amplifying (TA) cell
Gpd1	Mouse	Intestinal crypt	Normal	Transit amplifying (TA) cell
Gpi1	Mouse	Intestinal crypt	Normal	Transit amplifying (TA) cell
Gpx4	Mouse	Intestinal crypt	Normal	Transit amplifying (TA) cell
Gstm1	Mouse	Intestinal crypt	Normal	Transit amplifying (TA) cell
Khk	Mouse	Intestinal crypt	Normal	Transit amplifying (TA) cell
Mdh2	Mouse	Intestinal crypt	Normal	Transit amplifying (TA) cell
Mttp	Mouse	Intestinal crypt	Normal	Transit amplifying (TA) cell
Npm1	Mouse	Intestinal crypt	Normal	Transit amplifying (TA) cell
P4hb	Mouse	Intestinal crypt	Normal	Transit amplifying (TA) cell
Papss2	Mouse	Intestinal crypt	Normal	Transit amplifying (TA) cell
Pigr	Mouse	Intestinal crypt	Normal	Transit amplifying (TA) cell
Ppia	Mouse	Intestinal crypt	Normal	Transit amplifying (TA) cell
Rpl10	Mouse	Intestinal crypt	Normal	Transit amplifying (TA) cell
Rpl10a	Mouse	Intestinal crypt	Normal	Transit amplifying (TA) cell
Rpl11	Mouse	Intestinal crypt	Normal	Transit amplifying (TA) cell
Rpl13	Mouse	Intestinal crypt	Normal	Transit amplifying (TA) cell
Rpl13a	Mouse	Intestinal crypt	Normal	Transit amplifying (TA) cell
Rpl14	Mouse	Intestinal crypt	Normal	Transit amplifying (TA) cell
Rpl15	Mouse	Intestinal crypt	Normal	Transit amplifying (TA) cell
Rpl18	Mouse	Intestinal crypt	Normal	Transit amplifying (TA) cell
Rpl18a	Mouse	Intestinal crypt	Normal	Transit amplifying (TA) cell
Rpl19	Mouse	Intestinal crypt	Normal	Transit amplifying (TA) cell
Rpl23	Mouse	Intestinal crypt	Normal	Transit amplifying (TA) cell
Rpl23a	Mouse	Intestinal crypt	Normal	Transit amplifying (TA) cell
Rpl27	Mouse	Intestinal crypt	Normal	Transit amplifying (TA) cell
Rpl29	Mouse	Intestinal crypt	Normal	Transit amplifying (TA) cell
Rpl3	Mouse	Intestinal crypt	Normal	Transit amplifying (TA) cell
Rpl31	Mouse	Intestinal crypt	Normal	Transit amplifying (TA) cell
Rpl35	Mouse	Intestinal crypt	Normal	Transit amplifying (TA) cell
Rpl4	Mouse	Intestinal crypt	Normal	Transit amplifying (TA) cell
Rpl5	Mouse	Intestinal crypt	Normal	Transit amplifying (TA) cell
Rpl6	Mouse	Intestinal crypt	Normal	Transit amplifying (TA) cell
Rpl7	Mouse	Intestinal crypt	Normal	Transit amplifying (TA) cell
Rpl7a	Mouse	Intestinal crypt	Normal	Transit amplifying (TA) cell
Rplp0	Mouse	Intestinal crypt	Normal	Transit amplifying (TA) cell
Rplp1	Mouse	Intestinal crypt	Normal	Transit amplifying (TA) cell
Rps10	Mouse	Intestinal crypt	Normal	Transit amplifying (TA) cell
Rps11	Mouse	Intestinal crypt	Normal	Transit amplifying (TA) cell
Rps13	Mouse	Intestinal crypt	Normal	Transit amplifying (TA) cell
Rps16	Mouse	Intestinal crypt	Normal	Transit amplifying (TA) cell
Rps17	Mouse	Intestinal crypt	Normal	Transit amplifying (TA) cell
Rps18	Mouse	Intestinal crypt	Normal	Transit amplifying (TA) cell
Rps2	Mouse	Intestinal crypt	Normal	Transit amplifying (TA) cell
Rps20	Mouse	Intestinal crypt	Normal	Transit amplifying (TA) cell
Rps21	Mouse	Intestinal crypt	Normal	Transit amplifying (TA) cell
Rps23	Mouse	Intestinal crypt	Normal	Transit amplifying (TA) cell
Rps24	Mouse	Intestinal crypt	Normal	Transit amplifying (TA) cell
Rps25	Mouse	Intestinal crypt	Normal	Transit amplifying (TA) cell
Rps27a	Mouse	Intestinal crypt	Normal	Transit amplifying (TA) cell
Rps3a1	Mouse	Intestinal crypt	Normal	Transit amplifying (TA) cell
Rps4x	Mouse	Intestinal crypt	Normal	Transit amplifying (TA) cell
Rps5	Mouse	Intestinal crypt	Normal	Transit amplifying (TA) cell
Rps6	Mouse	Intestinal crypt	Normal	Transit amplifying (TA) cell
Rps7	Mouse	Intestinal crypt	Normal	Transit amplifying (TA) cell
Rps8	Mouse	Intestinal crypt	Normal	Transit amplifying (TA) cell
Rps9	Mouse	Intestinal crypt	Normal	Transit amplifying (TA) cell
Slc12a2	Mouse	Intestinal crypt	Normal	Transit amplifying (TA) cell
Aplp1	Mouse	Intestinal crypt	Normal	Enteroendocrine cell
Arc	Mouse	Intestinal crypt	Normal	Enteroendocrine cell
Atp6v1b2	Mouse	Intestinal crypt	Normal	Enteroendocrine cell
Cacna1a	Mouse	Intestinal crypt	Normal	Enteroendocrine cell
Cacna2d1	Mouse	Intestinal crypt	Normal	Enteroendocrine cell
Clps	Mouse	Intestinal crypt	Normal	Enteroendocrine cell
Gng4	Mouse	Intestinal crypt	Normal	Enteroendocrine cell
Gpx1	Mouse	Intestinal crypt	Normal	Enteroendocrine cell
Hk2	Mouse	Intestinal crypt	Normal	Enteroendocrine cell
Itm2c	Mouse	Intestinal crypt	Normal	Enteroendocrine cell
Maged1	Mouse	Intestinal crypt	Normal	Enteroendocrine cell
Map1b	Mouse	Intestinal crypt	Normal	Enteroendocrine cell
Mgll	Mouse	Intestinal crypt	Normal	Enteroendocrine cell
Mtch1	Mouse	Intestinal crypt	Normal	Enteroendocrine cell
Olfm1	Mouse	Intestinal crypt	Normal	Enteroendocrine cell
Ptprn	Mouse	Intestinal crypt	Normal	Enteroendocrine cell
Rnase4	Mouse	Intestinal crypt	Normal	Enteroendocrine cell
Suox	Mouse	Intestinal crypt	Normal	Enteroendocrine cell
Tpbg	Mouse	Intestinal crypt	Normal	Enteroendocrine cell
Txn1	Mouse	Intestinal crypt	Normal	Enteroendocrine cell
Acsl5	Mouse	Intestinal crypt	Normal	Goblet cell
Actn1	Mouse	Intestinal crypt	Normal	Goblet cell
Acy3	Mouse	Intestinal crypt	Normal	Goblet cell
Aldoa	Mouse	Intestinal crypt	Normal	Goblet cell
Asph	Mouse	Intestinal crypt	Normal	Goblet cell
Atp5c1	Mouse	Intestinal crypt	Normal	Goblet cell
Cd55	Mouse	Intestinal crypt	Normal	Goblet cell
Clcn7	Mouse	Intestinal crypt	Normal	Goblet cell
Cog3	Mouse	Intestinal crypt	Normal	Goblet cell
Cog6	Mouse	Intestinal crypt	Normal	Goblet cell
Cyp2j6	Mouse	Intestinal crypt	Normal	Goblet cell
Dhrs1	Mouse	Intestinal crypt	Normal	Goblet cell
Dnajc10	Mouse	Intestinal crypt	Normal	Goblet cell
Dolpp1	Mouse	Intestinal crypt	Normal	Goblet cell
Eif2ak3	Mouse	Intestinal crypt	Normal	Goblet cell
Ergic1	Mouse	Intestinal crypt	Normal	Goblet cell
Far1	Mouse	Intestinal crypt	Normal	Goblet cell
Fdft1	Mouse	Intestinal crypt	Normal	Goblet cell
H2afy	Mouse	Intestinal crypt	Normal	Goblet cell
H2-K1	Mouse	Intestinal crypt	Normal	Goblet cell
Hadh	Mouse	Intestinal crypt	Normal	Goblet cell
Herpud1	Mouse	Intestinal crypt	Normal	Goblet cell
Hnrnpc	Mouse	Intestinal crypt	Normal	Goblet cell
Igdcc4	Mouse	Intestinal crypt	Normal	Goblet cell
Itln1	Mouse	Intestinal crypt	Normal	Goblet cell
Lman2	Mouse	Intestinal crypt	Normal	Goblet cell
Lpin1	Mouse	Intestinal crypt	Normal	Goblet cell
Mvb12a	Mouse	Intestinal crypt	Normal	Goblet cell
Ndufv3	Mouse	Intestinal crypt	Normal	Goblet cell
Pdia3	Mouse	Intestinal crypt	Normal	Goblet cell
Pdia6	Mouse	Intestinal crypt	Normal	Goblet cell
Prkci	Mouse	Intestinal crypt	Normal	Goblet cell
Psap	Mouse	Intestinal crypt	Normal	Goblet cell
Reep5	Mouse	Intestinal crypt	Normal	Goblet cell
Rpl21	Mouse	Intestinal crypt	Normal	Goblet cell
Rpl22	Mouse	Intestinal crypt	Normal	Goblet cell
Rpl28	Mouse	Intestinal crypt	Normal	Goblet cell
Rpl35a	Mouse	Intestinal crypt	Normal	Goblet cell
Rpl37a	Mouse	Intestinal crypt	Normal	Goblet cell
Rpl38	Mouse	Intestinal crypt	Normal	Goblet cell
Rpl9	Mouse	Intestinal crypt	Normal	Goblet cell
Rpn2	Mouse	Intestinal crypt	Normal	Goblet cell
Rps14	Mouse	Intestinal crypt	Normal	Goblet cell
Rps15a	Mouse	Intestinal crypt	Normal	Goblet cell
Rps28	Mouse	Intestinal crypt	Normal	Goblet cell
Rps3	Mouse	Intestinal crypt	Normal	Goblet cell
Sdf2l1	Mouse	Intestinal crypt	Normal	Goblet cell
Sec11c	Mouse	Intestinal crypt	Normal	Goblet cell
Sec61b	Mouse	Intestinal crypt	Normal	Goblet cell
Sec61g	Mouse	Intestinal crypt	Normal	Goblet cell
Slc39a7	Mouse	Intestinal crypt	Normal	Goblet cell
Snx15	Mouse	Intestinal crypt	Normal	Goblet cell
Snx5	Mouse	Intestinal crypt	Normal	Goblet cell
Ssr4	Mouse	Intestinal crypt	Normal	Goblet cell
Stard10	Mouse	Intestinal crypt	Normal	Goblet cell
Syngr2	Mouse	Intestinal crypt	Normal	Goblet cell
Tmed5	Mouse	Intestinal crypt	Normal	Goblet cell
Tmed9	Mouse	Intestinal crypt	Normal	Goblet cell
Tmem141	Mouse	Intestinal crypt	Normal	Goblet cell
Txndc5	Mouse	Intestinal crypt	Normal	Goblet cell
Zg16	Mouse	Intestinal crypt	Normal	Goblet cell
Arap1	Mouse	Intestinal crypt	Normal	Enteroendocrine precursor cell
Arf1	Mouse	Intestinal crypt	Normal	Enteroendocrine precursor cell
Bri3	Mouse	Intestinal crypt	Normal	Enteroendocrine precursor cell
Btbd17	Mouse	Intestinal crypt	Normal	Enteroendocrine precursor cell
Cct4	Mouse	Intestinal crypt	Normal	Enteroendocrine precursor cell
Cdk4	Mouse	Intestinal crypt	Normal	Enteroendocrine precursor cell
Cdkal1	Mouse	Intestinal crypt	Normal	Enteroendocrine precursor cell
Ckmt1	Mouse	Intestinal crypt	Normal	Enteroendocrine precursor cell
Clta	Mouse	Intestinal crypt	Normal	Enteroendocrine precursor cell
Cnpy2	Mouse	Intestinal crypt	Normal	Enteroendocrine precursor cell
Cog1	Mouse	Intestinal crypt	Normal	Enteroendocrine precursor cell
Cox6b1	Mouse	Intestinal crypt	Normal	Enteroendocrine precursor cell
Cpt2	Mouse	Intestinal crypt	Normal	Enteroendocrine precursor cell
Dbn1	Mouse	Intestinal crypt	Normal	Enteroendocrine precursor cell
Dpysl2	Mouse	Intestinal crypt	Normal	Enteroendocrine precursor cell
Drg1	Mouse	Intestinal crypt	Normal	Enteroendocrine precursor cell
Fgd2	Mouse	Intestinal crypt	Normal	Enteroendocrine precursor cell
Glul	Mouse	Intestinal crypt	Normal	Enteroendocrine precursor cell
Gnb2	Mouse	Intestinal crypt	Normal	Enteroendocrine precursor cell
Grn	Mouse	Intestinal crypt	Normal	Enteroendocrine precursor cell
Grpel2	Mouse	Intestinal crypt	Normal	Enteroendocrine precursor cell
Hdac6	Mouse	Intestinal crypt	Normal	Enteroendocrine precursor cell
Hist1h1c	Mouse	Intestinal crypt	Normal	Enteroendocrine precursor cell
Hnrnpa0	Mouse	Intestinal crypt	Normal	Enteroendocrine precursor cell
Hsd11b2	Mouse	Intestinal crypt	Normal	Enteroendocrine precursor cell
Hyal2	Mouse	Intestinal crypt	Normal	Enteroendocrine precursor cell
Ifitm2	Mouse	Intestinal crypt	Normal	Enteroendocrine precursor cell
Immp1l	Mouse	Intestinal crypt	Normal	Enteroendocrine precursor cell
Litaf	Mouse	Intestinal crypt	Normal	Enteroendocrine precursor cell
Lpar6	Mouse	Intestinal crypt	Normal	Enteroendocrine precursor cell
Lrp5	Mouse	Intestinal crypt	Normal	Enteroendocrine precursor cell
Marcksl1	Mouse	Intestinal crypt	Normal	Enteroendocrine precursor cell
Mcfd2	Mouse	Intestinal crypt	Normal	Enteroendocrine precursor cell
Nono	Mouse	Intestinal crypt	Normal	Enteroendocrine precursor cell
Pgam1	Mouse	Intestinal crypt	Normal	Enteroendocrine precursor cell
Pgk1	Mouse	Intestinal crypt	Normal	Enteroendocrine precursor cell
Pkp1	Mouse	Intestinal crypt	Normal	Enteroendocrine precursor cell
Ppib	Mouse	Intestinal crypt	Normal	Enteroendocrine precursor cell
Ppp2ca	Mouse	Intestinal crypt	Normal	Enteroendocrine precursor cell
Prdx1	Mouse	Intestinal crypt	Normal	Enteroendocrine precursor cell
Psma3	Mouse	Intestinal crypt	Normal	Enteroendocrine precursor cell
Ptprs	Mouse	Intestinal crypt	Normal	Enteroendocrine precursor cell
Qsox1	Mouse	Intestinal crypt	Normal	Enteroendocrine precursor cell
Rap2b	Mouse	Intestinal crypt	Normal	Enteroendocrine precursor cell
Rfx3	Mouse	Intestinal crypt	Normal	Enteroendocrine precursor cell
Rin3	Mouse	Intestinal crypt	Normal	Enteroendocrine precursor cell
Slc29a1	Mouse	Intestinal crypt	Normal	Enteroendocrine precursor cell
Slc29a4	Mouse	Intestinal crypt	Normal	Enteroendocrine precursor cell
Slc7a5	Mouse	Intestinal crypt	Normal	Enteroendocrine precursor cell
Snd1	Mouse	Intestinal crypt	Normal	Enteroendocrine precursor cell
Stxbp1	Mouse	Intestinal crypt	Normal	Enteroendocrine precursor cell
Syt13	Mouse	Intestinal crypt	Normal	Enteroendocrine precursor cell
Tecpr1	Mouse	Intestinal crypt	Normal	Enteroendocrine precursor cell
Tecr	Mouse	Intestinal crypt	Normal	Enteroendocrine precursor cell
Tkt	Mouse	Intestinal crypt	Normal	Enteroendocrine precursor cell
Tmem129	Mouse	Intestinal crypt	Normal	Enteroendocrine precursor cell
Tmem176b	Mouse	Intestinal crypt	Normal	Enteroendocrine precursor cell
Tmem59	Mouse	Intestinal crypt	Normal	Enteroendocrine precursor cell
Ttyh2	Mouse	Intestinal crypt	Normal	Enteroendocrine precursor cell
Ttyh3	Mouse	Intestinal crypt	Normal	Enteroendocrine precursor cell
Ube2v2	Mouse	Intestinal crypt	Normal	Enteroendocrine precursor cell
Unc5b	Mouse	Intestinal crypt	Normal	Enteroendocrine precursor cell
Vasp	Mouse	Intestinal crypt	Normal	Enteroendocrine precursor cell
Vps37c	Mouse	Intestinal crypt	Normal	Enteroendocrine precursor cell
Yme1l1	Mouse	Intestinal crypt	Normal	Enteroendocrine precursor cell
Adra2a	Mouse	Intestinal crypt	Normal	Brush cell (Tuft cell)
Aldh2	Mouse	Intestinal crypt	Normal	Brush cell (Tuft cell)
Ano6	Mouse	Intestinal crypt	Normal	Brush cell (Tuft cell)
Anxa4	Mouse	Intestinal crypt	Normal	Brush cell (Tuft cell)
Atp2a3	Mouse	Intestinal crypt	Normal	Brush cell (Tuft cell)
Calm1	Mouse	Intestinal crypt	Normal	Brush cell (Tuft cell)
Camk2b	Mouse	Intestinal crypt	Normal	Brush cell (Tuft cell)
Chn2	Mouse	Intestinal crypt	Normal	Brush cell (Tuft cell)
Ckap4	Mouse	Intestinal crypt	Normal	Brush cell (Tuft cell)
Epha7	Mouse	Intestinal crypt	Normal	Brush cell (Tuft cell)
Erp29	Mouse	Intestinal crypt	Normal	Brush cell (Tuft cell)
Gprc5c	Mouse	Intestinal crypt	Normal	Brush cell (Tuft cell)
Hck	Mouse	Intestinal crypt	Normal	Brush cell (Tuft cell)
Hsd3b7	Mouse	Intestinal crypt	Normal	Brush cell (Tuft cell)
Hsp90aa1	Mouse	Intestinal crypt	Normal	Brush cell (Tuft cell)
Il13ra1	Mouse	Intestinal crypt	Normal	Brush cell (Tuft cell)
Itpr2	Mouse	Intestinal crypt	Normal	Brush cell (Tuft cell)
Kctd12	Mouse	Intestinal crypt	Normal	Brush cell (Tuft cell)
Lima1	Mouse	Intestinal crypt	Normal	Brush cell (Tuft cell)
Mgst3	Mouse	Intestinal crypt	Normal	Brush cell (Tuft cell)
Pde2a	Mouse	Intestinal crypt	Normal	Brush cell (Tuft cell)
Pigt	Mouse	Intestinal crypt	Normal	Brush cell (Tuft cell)
Pla2g4a	Mouse	Intestinal crypt	Normal	Brush cell (Tuft cell)
Ppp3ca	Mouse	Intestinal crypt	Normal	Brush cell (Tuft cell)
Psd3	Mouse	Intestinal crypt	Normal	Brush cell (Tuft cell)
Ptgs1	Mouse	Intestinal crypt	Normal	Brush cell (Tuft cell)
Ptpn6	Mouse	Intestinal crypt	Normal	Brush cell (Tuft cell)
Pygl	Mouse	Intestinal crypt	Normal	Brush cell (Tuft cell)
Rhog	Mouse	Intestinal crypt	Normal	Brush cell (Tuft cell)
Skap2	Mouse	Intestinal crypt	Normal	Brush cell (Tuft cell)
Slc9a9	Mouse	Intestinal crypt	Normal	Brush cell (Tuft cell)
Sort1	Mouse	Intestinal crypt	Normal	Brush cell (Tuft cell)
Tmem176a	Mouse	Intestinal crypt	Normal	Brush cell (Tuft cell)
Uqcrq	Mouse	Intestinal crypt	Normal	Brush cell (Tuft cell)
Abcd4	Mouse	Intestinal crypt	Normal	Paneth cell
Adcy6	Mouse	Intestinal crypt	Normal	Paneth cell
Arfgap3	Mouse	Intestinal crypt	Normal	Paneth cell
Arhgap1	Mouse	Intestinal crypt	Normal	Paneth cell
Atp5b	Mouse	Intestinal crypt	Normal	Paneth cell
Atp6ap2	Mouse	Intestinal crypt	Normal	Paneth cell
Bri3bp	Mouse	Intestinal crypt	Normal	Paneth cell
Ccdc47	Mouse	Intestinal crypt	Normal	Paneth cell
Cfl1	Mouse	Intestinal crypt	Normal	Paneth cell
Comt	Mouse	Intestinal crypt	Normal	Paneth cell
Cox4i1	Mouse	Intestinal crypt	Normal	Paneth cell
Cox6a1	Mouse	Intestinal crypt	Normal	Paneth cell
Cox7a2	Mouse	Intestinal crypt	Normal	Paneth cell
Cycs	Mouse	Intestinal crypt	Normal	Paneth cell
Dctn2	Mouse	Intestinal crypt	Normal	Paneth cell
Ddx17	Mouse	Intestinal crypt	Normal	Paneth cell
Eif2b1	Mouse	Intestinal crypt	Normal	Paneth cell
Esyt2	Mouse	Intestinal crypt	Normal	Paneth cell
Fam20b	Mouse	Intestinal crypt	Normal	Paneth cell
Fyco1	Mouse	Intestinal crypt	Normal	Paneth cell
Gabarapl1	Mouse	Intestinal crypt	Normal	Paneth cell
Galnt4	Mouse	Intestinal crypt	Normal	Paneth cell
Galnt7	Mouse	Intestinal crypt	Normal	Paneth cell
Gdpd1	Mouse	Intestinal crypt	Normal	Paneth cell
Golm1	Mouse	Intestinal crypt	Normal	Paneth cell
Hmgcs1	Mouse	Intestinal crypt	Normal	Paneth cell
Hpd	Mouse	Intestinal crypt	Normal	Paneth cell
Hsp90ab1	Mouse	Intestinal crypt	Normal	Paneth cell
Lrig1	Mouse	Intestinal crypt	Normal	Paneth cell
Matr3	Mouse	Intestinal crypt	Normal	Paneth cell
Mdh1	Mouse	Intestinal crypt	Normal	Paneth cell
Mon2	Mouse	Intestinal crypt	Normal	Paneth cell
Ndufa6	Mouse	Intestinal crypt	Normal	Paneth cell
Nme3	Mouse	Intestinal crypt	Normal	Paneth cell
Pabpc1	Mouse	Intestinal crypt	Normal	Paneth cell
Phlda1	Mouse	Intestinal crypt	Normal	Paneth cell
Prrc1	Mouse	Intestinal crypt	Normal	Paneth cell
Scp2	Mouse	Intestinal crypt	Normal	Paneth cell
Slc38a2	Mouse	Intestinal crypt	Normal	Paneth cell
Smim14	Mouse	Intestinal crypt	Normal	Paneth cell
Sptlc1	Mouse	Intestinal crypt	Normal	Paneth cell
Stx3	Mouse	Intestinal crypt	Normal	Paneth cell
Syne2	Mouse	Intestinal crypt	Normal	Paneth cell
Syt7	Mouse	Intestinal crypt	Normal	Paneth cell
Tmem120b	Mouse	Intestinal crypt	Normal	Paneth cell
Tnfrsf21	Mouse	Intestinal crypt	Normal	Paneth cell
Tpi1	Mouse	Intestinal crypt	Normal	Paneth cell
Tpt1	Mouse	Intestinal crypt	Normal	Paneth cell
Ubn1	Mouse	Intestinal crypt	Normal	Paneth cell
Arf3	Mouse	Brain	Normal	Neuron
Atp1a3	Mouse	Brain	Normal	Neuron
Camk2a	Mouse	Brain	Normal	Neuron
Cnih2	Mouse	Brain	Normal	Neuron
Gng13	Mouse	Brain	Normal	Neuron
Ly6h	Mouse	Brain	Normal	Neuron
Map1a	Mouse	Brain	Normal	Neuron
Ncdn	Mouse	Brain	Normal	Neuron
Nefl	Mouse	Brain	Normal	Neuron
Rph3a	Mouse	Brain	Normal	Neuron
Rtn1	Mouse	Brain	Normal	Neuron
Stmn2	Mouse	Brain	Normal	Neuron
Syt1	Mouse	Brain	Normal	Neuron
Acsl3	Mouse	Brain	Normal	Astrocyte
Acsl6	Mouse	Brain	Normal	Astrocyte
Agt	Mouse	Brain	Normal	Astrocyte
Aqp4	Mouse	Brain	Normal	Astrocyte
Atp13a4	Mouse	Brain	Normal	Astrocyte
Bcan	Mouse	Brain	Normal	Astrocyte
Ddhd1	Mouse	Brain	Normal	Astrocyte
Entpd2	Mouse	Brain	Normal	Astrocyte
Eva1a	Mouse	Brain	Normal	Astrocyte
Fgfr3	Mouse	Brain	Normal	Astrocyte
Fzd2	Mouse	Brain	Normal	Astrocyte
Gjb6	Mouse	Brain	Normal	Astrocyte
Gpld1	Mouse	Brain	Normal	Astrocyte
Gpr37l1	Mouse	Brain	Normal	Astrocyte
Gria2	Mouse	Brain	Normal	Astrocyte
Mfge8	Mouse	Brain	Normal	Astrocyte
Paqr7	Mouse	Brain	Normal	Astrocyte
Slc27a1	Mouse	Brain	Normal	Astrocyte
Slc39a12	Mouse	Brain	Normal	Astrocyte
Slc4a4	Mouse	Brain	Normal	Astrocyte
Slc6a1	Mouse	Brain	Normal	Astrocyte
Slc6a11	Mouse	Brain	Normal	Astrocyte
Tlcd1	Mouse	Brain	Normal	Astrocyte
C1qc	Mouse	Brain	Normal	Microglial cell
Hpgd	Mouse	Brain	Normal	Microglial cell
Lpcat2	Mouse	Brain	Normal	Microglial cell
Mpeg1	Mouse	Brain	Normal	Microglial cell
P2ry12	Mouse	Brain	Normal	Microglial cell
Pld4	Mouse	Brain	Normal	Microglial cell
Slco2b1	Mouse	Brain	Normal	Microglial cell
Tgfbr1	Mouse	Brain	Normal	Microglial cell
Cacng4	Mouse	Brain	Normal	Oligodendrocyte precursor cell
Cntn1	Mouse	Brain	Normal	Oligodendrocyte precursor cell
Gjc3	Mouse	Brain	Normal	Oligodendrocyte precursor cell
Gria4	Mouse	Brain	Normal	Oligodendrocyte precursor cell
Lrrn1	Mouse	Brain	Normal	Oligodendrocyte precursor cell
Neu4	Mouse	Brain	Normal	Oligodendrocyte precursor cell
Pcdh15	Mouse	Brain	Normal	Oligodendrocyte precursor cell
Pllp	Mouse	Brain	Normal	Oligodendrocyte precursor cell
Slc1a1	Mouse	Brain	Normal	Oligodendrocyte precursor cell
Snx22	Mouse	Brain	Normal	Oligodendrocyte precursor cell
Tnr	Mouse	Brain	Normal	Oligodendrocyte precursor cell
Tpm1	Mouse	Brain	Normal	Oligodendrocyte precursor cell
Tspan6	Mouse	Brain	Normal	Oligodendrocyte precursor cell
Vcan	Mouse	Brain	Normal	Oligodendrocyte precursor cell
Cldn11	Mouse	Brain	Normal	Oligodendrocyte
Cntn2	Mouse	Brain	Normal	Oligodendrocyte
Efnb3	Mouse	Brain	Normal	Oligodendrocyte
Ermn	Mouse	Brain	Normal	Oligodendrocyte
Evi2a	Mouse	Brain	Normal	Oligodendrocyte
Galnt6	Mouse	Brain	Normal	Oligodendrocyte
Gjb1	Mouse	Brain	Normal	Oligodendrocyte
Gpr37	Mouse	Brain	Normal	Oligodendrocyte
Grb14	Mouse	Brain	Normal	Oligodendrocyte
Mag	Mouse	Brain	Normal	Oligodendrocyte
Mog	Mouse	Brain	Normal	Oligodendrocyte
Pex5l	Mouse	Brain	Normal	Oligodendrocyte
Tmeff2	Mouse	Brain	Normal	Oligodendrocyte
Tmem151a	Mouse	Brain	Normal	Oligodendrocyte
Tspan2	Mouse	Brain	Normal	Oligodendrocyte
Tubb4a	Mouse	Brain	Normal	Oligodendrocyte
Abcb1a	Mouse	Brain	Normal	Endothelial cell
Hspb1	Mouse	Brain	Normal	Endothelial cell
Ifitm3	Mouse	Brain	Normal	Endothelial cell
Lsr	Mouse	Brain	Normal	Endothelial cell
Pltp	Mouse	Brain	Normal	Endothelial cell
Podxl	Mouse	Brain	Normal	Endothelial cell
Slco1a4	Mouse	Brain	Normal	Endothelial cell
Myo1b	Mouse	Brain	Normal	Mural cell
Perp	Mouse	Brain	Normal	Mural cell
Phldb2	Mouse	Brain	Normal	Mural cell
Slc19a1	Mouse	Brain	Normal	Mural cell
Irgm1	Mouse	Spleen	Normal	B cell
Parp14	Mouse	Spleen	Normal	B cell
Agpat3	Mouse	Spleen	Normal	Natural killer cell
Atp6v0a2	Mouse	Spleen	Normal	Natural killer cell
Auh	Mouse	Spleen	Normal	Natural killer cell
Capg	Mouse	Spleen	Normal	Natural killer cell
Dalrd3	Mouse	Spleen	Normal	Natural killer cell
Ddx50	Mouse	Spleen	Normal	Natural killer cell
Dera	Mouse	Spleen	Normal	Natural killer cell
Dgka	Mouse	Spleen	Normal	Natural killer cell
Eif3l	Mouse	Spleen	Normal	Natural killer cell
Galnt2	Mouse	Spleen	Normal	Natural killer cell
Ganab	Mouse	Spleen	Normal	Natural killer cell
Nrbp1	Mouse	Spleen	Normal	Natural killer cell
Pcbp2	Mouse	Spleen	Normal	Natural killer cell
Plec	Mouse	Spleen	Normal	Natural killer cell
Prpf6	Mouse	Spleen	Normal	Natural killer cell
Psmc1	Mouse	Spleen	Normal	Natural killer cell
Rab43	Mouse	Spleen	Normal	Natural killer cell
Raf1	Mouse	Spleen	Normal	Natural killer cell
Scamp3	Mouse	Spleen	Normal	Natural killer cell
Sdhc	Mouse	Spleen	Normal	Natural killer cell
Smap1	Mouse	Spleen	Normal	Natural killer cell
Tspan31	Mouse	Spleen	Normal	Natural killer cell
Uso1	Mouse	Spleen	Normal	Natural killer cell
Vapa	Mouse	Spleen	Normal	Natural killer cell
Ap1s1	Mouse	Spleen	Normal	Macrophage
B3gat3	Mouse	Spleen	Normal	Macrophage
Clint1	Mouse	Spleen	Normal	Macrophage
Clpp	Mouse	Spleen	Normal	Macrophage
Coro1c	Mouse	Spleen	Normal	Macrophage
Dtnbp1	Mouse	Spleen	Normal	Macrophage
Golga4	Mouse	Spleen	Normal	Macrophage
Grhpr	Mouse	Spleen	Normal	Macrophage
Hsdl1	Mouse	Spleen	Normal	Macrophage
Iqgap2	Mouse	Spleen	Normal	Macrophage
Itpr3	Mouse	Spleen	Normal	Macrophage
Ninj1	Mouse	Spleen	Normal	Macrophage
Nmt1	Mouse	Spleen	Normal	Macrophage
Npepl1	Mouse	Spleen	Normal	Macrophage
Pon2	Mouse	Spleen	Normal	Macrophage
Ppfia4	Mouse	Spleen	Normal	Macrophage
Prkar1a	Mouse	Spleen	Normal	Macrophage
Rufy1	Mouse	Spleen	Normal	Macrophage
Scamp2	Mouse	Spleen	Normal	Macrophage
Sec13	Mouse	Spleen	Normal	Macrophage
Sh3glb2	Mouse	Spleen	Normal	Macrophage
Slc25a28	Mouse	Spleen	Normal	Macrophage
Srebf2	Mouse	Spleen	Normal	Macrophage
Tmem163	Mouse	Spleen	Normal	Macrophage
Tor2a	Mouse	Spleen	Normal	Macrophage
Abcd1	Mouse	Spleen	Normal	Monocyte
Acap2	Mouse	Lung	Normal	Fibroblast
Add1	Mouse	Spleen	Normal	Monocyte
Add3	Mouse	Spleen	Normal	Monocyte
Adipor1	Mouse	Spleen	Normal	Monocyte
Ap1m1	Mouse	Spleen	Normal	Monocyte
App	Mouse	Spleen	Normal	Monocyte
Cdc42se2	Mouse	Spleen	Normal	Monocyte
Chst12	Mouse	Spleen	Normal	Monocyte
Clic1	Mouse	Spleen	Normal	Monocyte
Csk	Mouse	Spleen	Normal	Monocyte
Cux1	Mouse	Spleen	Normal	Monocyte
Cyp27a1	Mouse	Spleen	Normal	Monocyte
Hadhb	Mouse	Spleen	Normal	Monocyte
Hip1r	Mouse	Spleen	Normal	Monocyte
Hmgcl	Mouse	Spleen	Normal	Monocyte
Hnrnpl	Mouse	Spleen	Normal	Monocyte
Igsf8	Mouse	Spleen	Normal	Monocyte
Kcnn4	Mouse	Spleen	Normal	Monocyte
Madd	Mouse	Spleen	Normal	Monocyte
Mbtps1	Mouse	Spleen	Normal	Monocyte
Mrpl18	Mouse	Spleen	Normal	Monocyte
Ndufb5	Mouse	Spleen	Normal	Monocyte
Npc1	Mouse	Spleen	Normal	Monocyte
Nrm	Mouse	Spleen	Normal	Monocyte
Pnpla7	Mouse	Spleen	Normal	Monocyte
Prkacb	Mouse	Spleen	Normal	Monocyte
Prkd2	Mouse	Spleen	Normal	Monocyte
Reep4	Mouse	Spleen	Normal	Monocyte
Rheb	Mouse	Spleen	Normal	Monocyte
Slc50a1	Mouse	Spleen	Normal	Monocyte
Smc4	Mouse	Spleen	Normal	Monocyte
Snx3	Mouse	Spleen	Normal	Monocyte
Stk38	Mouse	Spleen	Normal	Monocyte
Tmed3	Mouse	Spleen	Normal	Monocyte
Tmem14c	Mouse	Spleen	Normal	Monocyte
Tmem160	Mouse	Spleen	Normal	Monocyte
Tmem208	Mouse	Spleen	Normal	Monocyte
Vps16	Mouse	Spleen	Normal	Monocyte
Uqcc3	Mouse	Spleen	Normal	Plasmacytoid dendritic cell
Akr1a1	Mouse	Spleen	Normal	Plasmacytoid dendritic cell
Atp5j2	Mouse	Spleen	Normal	Plasmacytoid dendritic cell
Dst	Mouse	Spleen	Normal	Plasmacytoid dendritic cell
Capns1	Mouse	Spleen	Normal	Plasmacytoid dendritic cell
Chchd3	Mouse	Spleen	Normal	Plasmacytoid dendritic cell
Coro7	Mouse	Spleen	Normal	Plasmacytoid dendritic cell
Dnajb9	Mouse	Spleen	Normal	Plasmacytoid dendritic cell
Eif3f	Mouse	Spleen	Normal	Plasmacytoid dendritic cell
Exoc2	Mouse	Spleen	Normal	Plasmacytoid dendritic cell
Gusb	Mouse	Spleen	Normal	Plasmacytoid dendritic cell
H2-Aa	Mouse	Spleen	Normal	Plasmacytoid dendritic cell
H2-Ab1	Mouse	Spleen	Normal	Plasmacytoid dendritic cell
Haao	Mouse	Spleen	Normal	Plasmacytoid dendritic cell
Hint1	Mouse	Spleen	Normal	Plasmacytoid dendritic cell
Hsd17b10	Mouse	Spleen	Normal	Plasmacytoid dendritic cell
Idh2	Mouse	Spleen	Normal	Plasmacytoid dendritic cell
Ifi30	Mouse	Spleen	Normal	Plasmacytoid dendritic cell
Il10rb	Mouse	Spleen	Normal	Plasmacytoid dendritic cell
Itm2b	Mouse	Spleen	Normal	Plasmacytoid dendritic cell
Map1lc3b	Mouse	Spleen	Normal	Plasmacytoid dendritic cell
Ndufa9	Mouse	Spleen	Normal	Plasmacytoid dendritic cell
Ndufb8	Mouse	Spleen	Normal	Plasmacytoid dendritic cell
Pip5k1c	Mouse	Spleen	Normal	Plasmacytoid dendritic cell
Pkn1	Mouse	Spleen	Normal	Plasmacytoid dendritic cell
Pkp3	Mouse	Spleen	Normal	Plasmacytoid dendritic cell
Plod3	Mouse	Spleen	Normal	Plasmacytoid dendritic cell
Plxnb2	Mouse	Spleen	Normal	Plasmacytoid dendritic cell
Plxnd1	Mouse	Spleen	Normal	Plasmacytoid dendritic cell
Psen2	Mouse	Spleen	Normal	Plasmacytoid dendritic cell
Psmc4	Mouse	Spleen	Normal	Plasmacytoid dendritic cell
Pycr2	Mouse	Spleen	Normal	Plasmacytoid dendritic cell
Qdpr	Mouse	Spleen	Normal	Plasmacytoid dendritic cell
Rasa3	Mouse	Spleen	Normal	Plasmacytoid dendritic cell
Scamp4	Mouse	Spleen	Normal	Plasmacytoid dendritic cell
Slc8b1	Mouse	Spleen	Normal	Plasmacytoid dendritic cell
Slc29a3	Mouse	Spleen	Normal	Plasmacytoid dendritic cell
Slc43a2	Mouse	Spleen	Normal	Plasmacytoid dendritic cell
Slc44a2	Mouse	Spleen	Normal	Plasmacytoid dendritic cell
Slc9a3r1	Mouse	Spleen	Normal	Plasmacytoid dendritic cell
Snrpd3	Mouse	Spleen	Normal	Plasmacytoid dendritic cell
Tspan14	Mouse	Spleen	Normal	Plasmacytoid dendritic cell
Ube2j1	Mouse	Spleen	Normal	Plasmacytoid dendritic cell
Usp48	Mouse	Spleen	Normal	Plasmacytoid dendritic cell
Vac14	Mouse	Spleen	Normal	Plasmacytoid dendritic cell
Ywhah	Mouse	Spleen	Normal	Plasmacytoid dendritic cell
Pf4	Mouse	Lacrimal gland	Normal	Immune cell
Slc40a1	Mouse	Lacrimal gland	Normal	Immune cell
Alas2	Mouse	Lacrimal gland	Normal	Erythroid cell
Folr2	Mouse	Lacrimal gland	Normal	Macrophage
Gatm	Mouse	Lacrimal gland	Normal	Macrophage
Aqp1	Mouse	Lacrimal gland	Normal	Endothelial cell
Alb	Mouse	Liver	Normal	Hepatocyte
Asl	Mouse	Liver	Normal	Hepatocyte
Cyp2e1	Mouse	Liver	Normal	Hepatocyte
G6pc	Mouse	Liver	Normal	Hepatocyte
Mup3	Mouse	Liver	Normal	Hepatocyte
Acaa1b	Mouse	Trachea	Normal	Basal cell
Aldh6a1	Mouse	Trachea	Normal	Basal cell
Gfra1	Mouse	Trachea	Normal	Basal cell
Ldlrap1	Mouse	Trachea	Normal	Basal cell
Pik3r1	Mouse	Trachea	Normal	Basal cell
Rpl30	Mouse	Trachea	Normal	Basal cell
Tgm2	Mouse	Trachea	Normal	Basal cell
Tppp	Mouse	Trachea	Normal	Basal cell
Ugt2b34	Mouse	Trachea	Normal	Basal cell
Alg14	Mouse	Trachea	Normal	Cycling basal cell
Alyref	Mouse	Trachea	Normal	Cycling basal cell
Arl6ip1	Mouse	Trachea	Normal	Cycling basal cell
Atp1b3	Mouse	Trachea	Normal	Cycling basal cell
Cep55	Mouse	Trachea	Normal	Cycling basal cell
Cit	Mouse	Trachea	Normal	Cycling basal cell
H1f0	Mouse	Trachea	Normal	Cycling basal cell
Hnrnpul2	Mouse	Trachea	Normal	Cycling basal cell
Kpnb1	Mouse	Trachea	Normal	Cycling basal cell
Lbr	Mouse	Trachea	Normal	Cycling basal cell
Ndc1	Mouse	Trachea	Normal	Cycling basal cell
Nudt1	Mouse	Trachea	Normal	Cycling basal cell
Nup62	Mouse	Trachea	Normal	Cycling basal cell
Rangap1	Mouse	Trachea	Normal	Cycling basal cell
Rnf26	Mouse	Trachea	Normal	Cycling basal cell
Sh3gl1	Mouse	Trachea	Normal	Cycling basal cell
Snrpd1	Mouse	Trachea	Normal	Cycling basal cell
Tex10	Mouse	Trachea	Normal	Cycling basal cell
Tmpo	Mouse	Trachea	Normal	Cycling basal cell
Tuba1c	Mouse	Trachea	Normal	Cycling basal cell
Tubb6	Mouse	Trachea	Normal	Cycling basal cell
Aox3	Mouse	Trachea	Normal	Secretory cell
Atp13a5	Mouse	Trachea	Normal	Secretory cell
Cyp2a5	Mouse	Trachea	Normal	Secretory cell
Cyp4a12a	Mouse	Trachea	Normal	Secretory cell
Cyp4b1	Mouse	Trachea	Normal	Secretory cell
Gsta3	Mouse	Trachea	Normal	Secretory cell
Hp	Mouse	Trachea	Normal	Secretory cell
Idh1	Mouse	Trachea	Normal	Secretory cell
P2rx4	Mouse	Trachea	Normal	Secretory cell
Pgrmc1	Mouse	Trachea	Normal	Secretory cell
Por	Mouse	Trachea	Normal	Secretory cell
Sel1l	Mouse	Trachea	Normal	Secretory cell
Slc1a5	Mouse	Trachea	Normal	Secretory cell
Slc4a5	Mouse	Trachea	Normal	Secretory cell
Slc7a2	Mouse	Trachea	Normal	Secretory cell
Steap4	Mouse	Trachea	Normal	Secretory cell
Stxbp6	Mouse	Trachea	Normal	Secretory cell
Tst	Mouse	Trachea	Normal	Secretory cell
Tyro3	Mouse	Trachea	Normal	Secretory cell
Acot13	Mouse	Trachea	Normal	Ciliated cell
Adam8	Mouse	Trachea	Normal	Ciliated cell
Aig1	Mouse	Trachea	Normal	Ciliated cell
Antxr2	Mouse	Trachea	Normal	Ciliated cell
Basp1	Mouse	Trachea	Normal	Ciliated cell
Bicc1	Mouse	Trachea	Normal	Ciliated cell
Bnip3	Mouse	Trachea	Normal	Ciliated cell
Bphl	Mouse	Trachea	Normal	Ciliated cell
Ccdc60	Mouse	Trachea	Normal	Ciliated cell
Cds1	Mouse	Trachea	Normal	Ciliated cell
Cep290	Mouse	Trachea	Normal	Ciliated cell
Cfap57	Mouse	Trachea	Normal	Ciliated cell
Chchd6	Mouse	Trachea	Normal	Ciliated cell
Chpt1	Mouse	Trachea	Normal	Ciliated cell
Cib1	Mouse	Trachea	Normal	Ciliated cell
Cnp	Mouse	Trachea	Normal	Ciliated cell
Cyp2s1	Mouse	Trachea	Normal	Ciliated cell
Dcbld2	Mouse	Trachea	Normal	Ciliated cell
Ddo	Mouse	Trachea	Normal	Ciliated cell
Diras2	Mouse	Trachea	Normal	Ciliated cell
Dnaja4	Mouse	Trachea	Normal	Ciliated cell
Dnajc15	Mouse	Trachea	Normal	Ciliated cell
Dnajc16	Mouse	Trachea	Normal	Ciliated cell
Ebpl	Mouse	Trachea	Normal	Ciliated cell
Ech1	Mouse	Trachea	Normal	Ciliated cell
Eml2	Mouse	Trachea	Normal	Ciliated cell
Fhit	Mouse	Trachea	Normal	Ciliated cell
Galnt18	Mouse	Trachea	Normal	Ciliated cell
Galnt3	Mouse	Trachea	Normal	Ciliated cell
Gga1	Mouse	Trachea	Normal	Ciliated cell
Gns	Mouse	Trachea	Normal	Ciliated cell
Gosr2	Mouse	Trachea	Normal	Ciliated cell
Hipk1	Mouse	Trachea	Normal	Ciliated cell
Hspa4l	Mouse	Trachea	Normal	Ciliated cell
Jam3	Mouse	Trachea	Normal	Ciliated cell
Kifap3	Mouse	Trachea	Normal	Ciliated cell
Lbp	Mouse	Trachea	Normal	Ciliated cell
Lca5	Mouse	Trachea	Normal	Ciliated cell
Lclat1	Mouse	Trachea	Normal	Ciliated cell
Lgals3bp	Mouse	Trachea	Normal	Ciliated cell
Lpgat1	Mouse	Trachea	Normal	Ciliated cell
Mcee	Mouse	Trachea	Normal	Ciliated cell
Mfsd1	Mouse	Trachea	Normal	Ciliated cell
Mrps17	Mouse	Trachea	Normal	Ciliated cell
Mxra8	Mouse	Trachea	Normal	Ciliated cell
Plin5	Mouse	Trachea	Normal	Ciliated cell
Plscr1	Mouse	Trachea	Normal	Ciliated cell
Pnp	Mouse	Trachea	Normal	Ciliated cell
Prdx5	Mouse	Trachea	Normal	Ciliated cell
Prkar2b	Mouse	Trachea	Normal	Ciliated cell
Ptges3	Mouse	Trachea	Normal	Ciliated cell
Rnf128	Mouse	Trachea	Normal	Ciliated cell
Sccpdh	Mouse	Trachea	Normal	Ciliated cell
Sco2	Mouse	Trachea	Normal	Ciliated cell
Sdccag8	Mouse	Trachea	Normal	Ciliated cell
Shank2	Mouse	Trachea	Normal	Ciliated cell
Sirt3	Mouse	Trachea	Normal	Ciliated cell
Slc1a4	Mouse	Trachea	Normal	Ciliated cell
Slc23a1	Mouse	Trachea	Normal	Ciliated cell
Slc23a2	Mouse	Trachea	Normal	Ciliated cell
Slc24a4	Mouse	Trachea	Normal	Ciliated cell
Slc25a17	Mouse	Trachea	Normal	Ciliated cell
Snapin	Mouse	Trachea	Normal	Ciliated cell
Srsf10	Mouse	Trachea	Normal	Ciliated cell
Stim2	Mouse	Trachea	Normal	Ciliated cell
Suclg1	Mouse	Trachea	Normal	Ciliated cell
Syne1	Mouse	Trachea	Normal	Ciliated cell
Synj1	Mouse	Trachea	Normal	Ciliated cell
Syt5	Mouse	Trachea	Normal	Ciliated cell
Tgfbr2	Mouse	Trachea	Normal	Ciliated cell
Tmem260	Mouse	Trachea	Normal	Ciliated cell
Tmem67	Mouse	Trachea	Normal	Ciliated cell
Tomm7	Mouse	Trachea	Normal	Ciliated cell
Tsga10	Mouse	Trachea	Normal	Ciliated cell
Ttc8	Mouse	Trachea	Normal	Ciliated cell
Tubb4b	Mouse	Trachea	Normal	Ciliated cell
Vwa3a	Mouse	Trachea	Normal	Ciliated cell
Card19	Mouse	Lung	Normal	Brush cell (Tuft cell)
Adgrb2	Mouse	Lung	Normal	Brush cell (Tuft cell)
Adgrl3	Mouse	Lung	Normal	Brush cell (Tuft cell)
Ano10	Mouse	Lung	Normal	Brush cell (Tuft cell)
Anxa6	Mouse	Lung	Normal	Brush cell (Tuft cell)
Arhgef2	Mouse	Lung	Normal	Brush cell (Tuft cell)
Atp1a2	Mouse	Lung	Normal	Brush cell (Tuft cell)
B3gnt2	Mouse	Lung	Normal	Brush cell (Tuft cell)
Bak1	Mouse	Lung	Normal	Brush cell (Tuft cell)
Cacna2d2	Mouse	Lung	Normal	Brush cell (Tuft cell)
Cacnb4	Mouse	Lung	Normal	Brush cell (Tuft cell)
Camk2d	Mouse	Lung	Normal	Brush cell (Tuft cell)
Cap1	Mouse	Lung	Normal	Brush cell (Tuft cell)
Cdh13	Mouse	Lung	Normal	Brush cell (Tuft cell)
Chdh	Mouse	Lung	Normal	Brush cell (Tuft cell)
Cyp7b1	Mouse	Lung	Normal	Brush cell (Tuft cell)
Daam1	Mouse	Lung	Normal	Brush cell (Tuft cell)
Dmxl2	Mouse	Lung	Normal	Brush cell (Tuft cell)
Erlin1	Mouse	Lung	Normal	Brush cell (Tuft cell)
Etv6	Mouse	Lung	Normal	Brush cell (Tuft cell)
Fnbp1l	Mouse	Lung	Normal	Brush cell (Tuft cell)
Fras1	Mouse	Lung	Normal	Brush cell (Tuft cell)
Fxyd6	Mouse	Lung	Normal	Brush cell (Tuft cell)
Gas7	Mouse	Lung	Normal	Brush cell (Tuft cell)
Gba	Mouse	Lung	Normal	Brush cell (Tuft cell)
Gfra2	Mouse	Lung	Normal	Brush cell (Tuft cell)
Gga2	Mouse	Lung	Normal	Brush cell (Tuft cell)
Gm2a	Mouse	Lung	Normal	Brush cell (Tuft cell)
Gng12	Mouse	Lung	Normal	Brush cell (Tuft cell)
Gpm6b	Mouse	Lung	Normal	Brush cell (Tuft cell)
Hsp90b1	Mouse	Lung	Normal	Brush cell (Tuft cell)
Inpp5b	Mouse	Lung	Normal	Brush cell (Tuft cell)
Kcnj2	Mouse	Lung	Normal	Brush cell (Tuft cell)
Kcnq3	Mouse	Lung	Normal	Brush cell (Tuft cell)
Kirrel3	Mouse	Lung	Normal	Brush cell (Tuft cell)
Lgals9	Mouse	Lung	Normal	Brush cell (Tuft cell)
Lyn	Mouse	Lung	Normal	Brush cell (Tuft cell)
Man1a	Mouse	Lung	Normal	Brush cell (Tuft cell)
Man2b1	Mouse	Lung	Normal	Brush cell (Tuft cell)
Ncstn	Mouse	Lung	Normal	Brush cell (Tuft cell)
Neu1	Mouse	Lung	Normal	Brush cell (Tuft cell)
Pgm2	Mouse	Lung	Normal	Brush cell (Tuft cell)
Plac8	Mouse	Lung	Normal	Brush cell (Tuft cell)
Pld1	Mouse	Lung	Normal	Brush cell (Tuft cell)
Pnpla6	Mouse	Lung	Normal	Brush cell (Tuft cell)
Ppt1	Mouse	Lung	Normal	Brush cell (Tuft cell)
Rap2a	Mouse	Lung	Normal	Brush cell (Tuft cell)
Sema7a	Mouse	Lung	Normal	Brush cell (Tuft cell)
Slc4a2	Mouse	Lung	Normal	Brush cell (Tuft cell)
Slc9a8	Mouse	Lung	Normal	Brush cell (Tuft cell)
Sptb	Mouse	Lung	Normal	Brush cell (Tuft cell)
Sptlc2	Mouse	Lung	Normal	Brush cell (Tuft cell)
Ssbp1	Mouse	Lung	Normal	Brush cell (Tuft cell)
Stk38l	Mouse	Lung	Normal	Brush cell (Tuft cell)
Tmem245	Mouse	Lung	Normal	Brush cell (Tuft cell)
Vps4a	Mouse	Lung	Normal	Brush cell (Tuft cell)
Adcy1	Mouse	Trachea	Normal	Neuroendocrine cell
Agpat4	Mouse	Trachea	Normal	Neuroendocrine cell
Aip	Mouse	Trachea	Normal	Neuroendocrine cell
Amph	Mouse	Trachea	Normal	Neuroendocrine cell
Ap3b2	Mouse	Trachea	Normal	Neuroendocrine cell
Ap3m1	Mouse	Trachea	Normal	Neuroendocrine cell
Armc8	Mouse	Trachea	Normal	Neuroendocrine cell
Atp2c1	Mouse	Trachea	Normal	Neuroendocrine cell
Atp6v1c1	Mouse	Trachea	Normal	Neuroendocrine cell
Atp8b1	Mouse	Trachea	Normal	Neuroendocrine cell
Bnip3l	Mouse	Trachea	Normal	Neuroendocrine cell
Cacnb3	Mouse	Trachea	Normal	Neuroendocrine cell
Cers6	Mouse	Trachea	Normal	Neuroendocrine cell
Chl1	Mouse	Trachea	Normal	Neuroendocrine cell
Clstn3	Mouse	Trachea	Normal	Neuroendocrine cell
Commd4	Mouse	Trachea	Normal	Neuroendocrine cell
Creld1	Mouse	Trachea	Normal	Neuroendocrine cell
Dgkz	Mouse	Trachea	Normal	Neuroendocrine cell
Disp2	Mouse	Trachea	Normal	Neuroendocrine cell
Dlg4	Mouse	Trachea	Normal	Neuroendocrine cell
Dpp6	Mouse	Trachea	Normal	Neuroendocrine cell
Dpp9	Mouse	Trachea	Normal	Neuroendocrine cell
Elovl6	Mouse	Trachea	Normal	Neuroendocrine cell
Ephb3	Mouse	Trachea	Normal	Neuroendocrine cell
Ephb6	Mouse	Trachea	Normal	Neuroendocrine cell
Extl2	Mouse	Trachea	Normal	Neuroendocrine cell
Fam174a	Mouse	Trachea	Normal	Neuroendocrine cell
Fmn2	Mouse	Trachea	Normal	Neuroendocrine cell
Gabbr1	Mouse	Trachea	Normal	Neuroendocrine cell
Gch1	Mouse	Trachea	Normal	Neuroendocrine cell
Glce	Mouse	Trachea	Normal	Neuroendocrine cell
Gng10	Mouse	Trachea	Normal	Neuroendocrine cell
Gnptg	Mouse	Trachea	Normal	Neuroendocrine cell
Grik5	Mouse	Trachea	Normal	Neuroendocrine cell
Hist2h2aa1	Mouse	Trachea	Normal	Neuroendocrine cell
Homer2	Mouse	Trachea	Normal	Neuroendocrine cell
Hyou1	Mouse	Trachea	Normal	Neuroendocrine cell
Idnk	Mouse	Trachea	Normal	Neuroendocrine cell
Igfals	Mouse	Trachea	Normal	Neuroendocrine cell
Inppl1	Mouse	Trachea	Normal	Neuroendocrine cell
Kcnb2	Mouse	Trachea	Normal	Neuroendocrine cell
Kcnip3	Mouse	Trachea	Normal	Neuroendocrine cell
Ldlr	Mouse	Trachea	Normal	Neuroendocrine cell
Lemd3	Mouse	Trachea	Normal	Neuroendocrine cell
Lmnb2	Mouse	Trachea	Normal	Neuroendocrine cell
Lrba	Mouse	Trachea	Normal	Neuroendocrine cell
Magi2	Mouse	Trachea	Normal	Neuroendocrine cell
Mboat2	Mouse	Trachea	Normal	Neuroendocrine cell
Mff	Mouse	Trachea	Normal	Neuroendocrine cell
Mien1	Mouse	Trachea	Normal	Neuroendocrine cell
Mtor	Mouse	Trachea	Normal	Neuroendocrine cell
Ndufv2	Mouse	Trachea	Normal	Neuroendocrine cell
Nefh	Mouse	Trachea	Normal	Neuroendocrine cell
Neto1	Mouse	Trachea	Normal	Neuroendocrine cell
Nrxn1	Mouse	Trachea	Normal	Neuroendocrine cell
Nsf	Mouse	Trachea	Normal	Neuroendocrine cell
Ogt	Mouse	Trachea	Normal	Neuroendocrine cell
Pclo	Mouse	Trachea	Normal	Neuroendocrine cell
Plekhb2	Mouse	Trachea	Normal	Neuroendocrine cell
Plekho2	Mouse	Trachea	Normal	Neuroendocrine cell
Plxna2	Mouse	Trachea	Normal	Neuroendocrine cell
Praf2	Mouse	Trachea	Normal	Neuroendocrine cell
Prkaa1	Mouse	Trachea	Normal	Neuroendocrine cell
Prom2	Mouse	Trachea	Normal	Neuroendocrine cell
Psmc6	Mouse	Trachea	Normal	Neuroendocrine cell
Ptprz1	Mouse	Trachea	Normal	Neuroendocrine cell
Rab11a	Mouse	Trachea	Normal	Neuroendocrine cell
Rab39b	Mouse	Trachea	Normal	Neuroendocrine cell
Rab3a	Mouse	Trachea	Normal	Neuroendocrine cell
Rab3b	Mouse	Trachea	Normal	Neuroendocrine cell
Rabggtb	Mouse	Trachea	Normal	Neuroendocrine cell
Rapgef4	Mouse	Trachea	Normal	Neuroendocrine cell
Rims3	Mouse	Trachea	Normal	Neuroendocrine cell
Rock1	Mouse	Trachea	Normal	Neuroendocrine cell
Serinc1	Mouse	Trachea	Normal	Neuroendocrine cell
Sez6l2	Mouse	Trachea	Normal	Neuroendocrine cell
Slc36a1	Mouse	Trachea	Normal	Neuroendocrine cell
Smpd3	Mouse	Trachea	Normal	Neuroendocrine cell
Snx1	Mouse	Trachea	Normal	Neuroendocrine cell
Snx33	Mouse	Trachea	Normal	Neuroendocrine cell
Soga3	Mouse	Trachea	Normal	Neuroendocrine cell
Spcs3	Mouse	Trachea	Normal	Neuroendocrine cell
Sv2a	Mouse	Trachea	Normal	Neuroendocrine cell
Svil	Mouse	Trachea	Normal	Neuroendocrine cell
Syp	Mouse	Trachea	Normal	Neuroendocrine cell
Syt11	Mouse	Trachea	Normal	Neuroendocrine cell
Syt2	Mouse	Trachea	Normal	Neuroendocrine cell
Tmcc2	Mouse	Trachea	Normal	Neuroendocrine cell
Tmed4	Mouse	Trachea	Normal	Neuroendocrine cell
Tmem164	Mouse	Trachea	Normal	Neuroendocrine cell
Tmem199	Mouse	Trachea	Normal	Neuroendocrine cell
Tmem30b	Mouse	Trachea	Normal	Neuroendocrine cell
Tmprss4	Mouse	Trachea	Normal	Neuroendocrine cell
Tmtc4	Mouse	Trachea	Normal	Neuroendocrine cell
Tnpo1	Mouse	Trachea	Normal	Neuroendocrine cell
Ttc28	Mouse	Trachea	Normal	Neuroendocrine cell
Ubqln2	Mouse	Trachea	Normal	Neuroendocrine cell
Ugcg	Mouse	Trachea	Normal	Neuroendocrine cell
Unc13a	Mouse	Trachea	Normal	Neuroendocrine cell
Vamp2	Mouse	Trachea	Normal	Neuroendocrine cell
Wdr11	Mouse	Trachea	Normal	Neuroendocrine cell
Acss1	Mouse	Trachea	Normal	Ionocyte cell
Adcy5	Mouse	Trachea	Normal	Ionocyte cell
Akt2	Mouse	Trachea	Normal	Ionocyte cell
Aplp2	Mouse	Trachea	Normal	Ionocyte cell
Asgr1	Mouse	Trachea	Normal	Ionocyte cell
Atp5j	Mouse	Trachea	Normal	Ionocyte cell
Atp6v0c	Mouse	Trachea	Normal	Ionocyte cell
Atp6v0d2	Mouse	Trachea	Normal	Ionocyte cell
Atp6v1a	Mouse	Trachea	Normal	Ionocyte cell
Atp6v1d	Mouse	Trachea	Normal	Ionocyte cell
Atp6v1e1	Mouse	Trachea	Normal	Ionocyte cell
Ccpg1	Mouse	Trachea	Normal	Ionocyte cell
Coch	Mouse	Trachea	Normal	Ionocyte cell
Col18a1	Mouse	Trachea	Normal	Ionocyte cell
Cox6c	Mouse	Trachea	Normal	Ionocyte cell
Cttnbp2	Mouse	Trachea	Normal	Ionocyte cell
Emc6	Mouse	Trachea	Normal	Ionocyte cell
Fkbp5	Mouse	Trachea	Normal	Ionocyte cell
Galnt13	Mouse	Trachea	Normal	Ionocyte cell
Iqgap1	Mouse	Trachea	Normal	Ionocyte cell
Kcnc4	Mouse	Trachea	Normal	Ionocyte cell
Kcnma1	Mouse	Trachea	Normal	Ionocyte cell
Moxd1	Mouse	Trachea	Normal	Ionocyte cell
Ogdh	Mouse	Trachea	Normal	Ionocyte cell
Pfkp	Mouse	Trachea	Normal	Ionocyte cell
Plxna4	Mouse	Trachea	Normal	Ionocyte cell
Ppp2r5a	Mouse	Trachea	Normal	Ionocyte cell
Rasa4	Mouse	Trachea	Normal	Ionocyte cell
Sdk1	Mouse	Trachea	Normal	Ionocyte cell
Slc27a2	Mouse	Trachea	Normal	Ionocyte cell
Syn2	Mouse	Trachea	Normal	Ionocyte cell
Tmem9b	Mouse	Trachea	Normal	Ionocyte cell
Tmprss13	Mouse	Trachea	Normal	Ionocyte cell
Uqcrb	Mouse	Trachea	Normal	Ionocyte cell
Ahnak	Mouse	Trachea	Normal	Krt4/13+ cell
Alox15	Mouse	Trachea	Normal	Krt4/13+ cell
Anxa2	Mouse	Trachea	Normal	Krt4/13+ cell
Anxa3	Mouse	Trachea	Normal	Krt4/13+ cell
Aph1a	Mouse	Trachea	Normal	Krt4/13+ cell
Atp2b1	Mouse	Trachea	Normal	Krt4/13+ cell
B4galt5	Mouse	Trachea	Normal	Krt4/13+ cell
Baiap2	Mouse	Trachea	Normal	Krt4/13+ cell
Ceacam2	Mouse	Trachea	Normal	Krt4/13+ cell
Coq10b	Mouse	Trachea	Normal	Krt4/13+ cell
Epha2	Mouse	Trachea	Normal	Krt4/13+ cell
Esd	Mouse	Trachea	Normal	Krt4/13+ cell
Gsk3b	Mouse	Trachea	Normal	Krt4/13+ cell
Krt13	Mouse	Trachea	Normal	Krt4/13+ cell
Lad1	Mouse	Trachea	Normal	Krt4/13+ cell
Myo1c	Mouse	Trachea	Normal	Krt4/13+ cell
Myof	Mouse	Trachea	Normal	Krt4/13+ cell
Ppl	Mouse	Trachea	Normal	Krt4/13+ cell
Ptgs2	Mouse	Trachea	Normal	Krt4/13+ cell
Pttg1ip	Mouse	Trachea	Normal	Krt4/13+ cell
Rnh1	Mouse	Trachea	Normal	Krt4/13+ cell
Samhd1	Mouse	Trachea	Normal	Krt4/13+ cell
Slc22a4	Mouse	Trachea	Normal	Krt4/13+ cell
St3gal4	Mouse	Trachea	Normal	Krt4/13+ cell
Tmem43	Mouse	Trachea	Normal	Krt4/13+ cell
Tspo	Mouse	Trachea	Normal	Krt4/13+ cell
Vcl	Mouse	Trachea	Normal	Krt4/13+ cell
F3	Mouse	Trachea	Normal	Basal cell
Sord	Mouse	Trachea	Normal	Basal cell
Selenbp1	Mouse	Trachea	Normal	Clara cell
Abhd3	Mouse	Trachea	Normal	Ciliated cell
Aldh3b1	Mouse	Trachea	Normal	Ciliated cell
Cd82	Mouse	Trachea	Normal	Ciliated cell
Sri	Mouse	Trachea	Normal	Ciliated cell
Has1	Mouse	Lung	Normal	Axin2+ cell
Itih4	Mouse	Lung	Normal	Axin2-Palpha+ cell
Slmap	Mouse	Lung	Normal	Axin2-Palpha+ cell
Tinagl1	Mouse	Lung	Normal	Axin2-Palpha+ cell
Adgrl2	Mouse	Kidney	Normal	Vascular endothelial cell
Adgrl4	Mouse	Kidney	Normal	Vascular endothelial cell
Atp13a3	Mouse	Kidney	Normal	Vascular endothelial cell
Bmpr2	Mouse	Kidney	Normal	Vascular endothelial cell
Cd300lg	Mouse	Kidney	Normal	Vascular endothelial cell
Clec2d	Mouse	Kidney	Normal	Vascular endothelial cell
Clic4	Mouse	Kidney	Normal	Vascular endothelial cell
Cmtm8	Mouse	Kidney	Normal	Vascular endothelial cell
Col15a1	Mouse	Kidney	Normal	Vascular endothelial cell
Col4a2	Mouse	Kidney	Normal	Vascular endothelial cell
Cx3cl1	Mouse	Kidney	Normal	Vascular endothelial cell
Cyp20a1	Mouse	Kidney	Normal	Vascular endothelial cell
Dusp3	Mouse	Kidney	Normal	Vascular endothelial cell
Ece1	Mouse	Kidney	Normal	Vascular endothelial cell
Efnb2	Mouse	Kidney	Normal	Vascular endothelial cell
Ehd3	Mouse	Kidney	Normal	Vascular endothelial cell
Lifr	Mouse	Kidney	Normal	Vascular endothelial cell
Lims2	Mouse	Kidney	Normal	Vascular endothelial cell
Lrrc8a	Mouse	Kidney	Normal	Vascular endothelial cell
Lrrc8c	Mouse	Kidney	Normal	Vascular endothelial cell
Ltbp1	Mouse	Kidney	Normal	Vascular endothelial cell
Plcb1	Mouse	Kidney	Normal	Vascular endothelial cell
Plpp1	Mouse	Kidney	Normal	Vascular endothelial cell
Plscr2	Mouse	Kidney	Normal	Vascular endothelial cell
Ptprg	Mouse	Kidney	Normal	Vascular endothelial cell
Raph1	Mouse	Kidney	Normal	Vascular endothelial cell
Rdx	Mouse	Kidney	Normal	Vascular endothelial cell
Rhob	Mouse	Kidney	Normal	Vascular endothelial cell
Rhoc	Mouse	Kidney	Normal	Vascular endothelial cell
Sema6a	Mouse	Kidney	Normal	Vascular endothelial cell
Slc6a6	Mouse	Kidney	Normal	Vascular endothelial cell
Slco2a1	Mouse	Kidney	Normal	Vascular endothelial cell
Sptbn1	Mouse	Kidney	Normal	Vascular endothelial cell
Tmbim1	Mouse	Kidney	Normal	Vascular endothelial cell
Vdac3	Mouse	Kidney	Normal	Vascular endothelial cell
Abca2	Mouse	Kidney	Normal	Podocyte
Ak1	Mouse	Kidney	Normal	Podocyte
Arl2	Mouse	Kidney	Normal	Podocyte
Arvcf	Mouse	Kidney	Normal	Podocyte
Cadm4	Mouse	Kidney	Normal	Podocyte
Cd2ap	Mouse	Kidney	Normal	Podocyte
Col4a3	Mouse	Kidney	Normal	Podocyte
Coro2b	Mouse	Kidney	Normal	Podocyte
Cryab	Mouse	Kidney	Normal	Podocyte
Ctsl	Mouse	Kidney	Normal	Podocyte
Dag1	Mouse	Kidney	Normal	Podocyte
Degs1	Mouse	Kidney	Normal	Podocyte
Derl2	Mouse	Kidney	Normal	Podocyte
Efnb1	Mouse	Kidney	Normal	Podocyte
Ehd2	Mouse	Kidney	Normal	Podocyte
Eif3m	Mouse	Kidney	Normal	Podocyte
Emc2	Mouse	Kidney	Normal	Podocyte
Emc7	Mouse	Kidney	Normal	Podocyte
Fgfr1	Mouse	Kidney	Normal	Podocyte
Fndc3b	Mouse	Kidney	Normal	Podocyte
Galnt10	Mouse	Kidney	Normal	Podocyte
Ggt5	Mouse	Kidney	Normal	Podocyte
Ginm1	Mouse	Kidney	Normal	Podocyte
Glo1	Mouse	Kidney	Normal	Podocyte
Golim4	Mouse	Kidney	Normal	Podocyte
Gpc1	Mouse	Kidney	Normal	Podocyte
H2-Q6	Mouse	Kidney	Normal	Podocyte
H2-Q7	Mouse	Kidney	Normal	Podocyte
Hist1h2bc	Mouse	Kidney	Normal	Podocyte
Hspb8	Mouse	Kidney	Normal	Podocyte
Itga3	Mouse	Kidney	Normal	Podocyte
Itgb5	Mouse	Kidney	Normal	Podocyte
Jtb	Mouse	Kidney	Normal	Podocyte
Lpin2	Mouse	Kidney	Normal	Podocyte
Man1a2	Mouse	Kidney	Normal	Podocyte
Marveld1	Mouse	Kidney	Normal	Podocyte
Med24	Mouse	Kidney	Normal	Podocyte
Mgat5	Mouse	Kidney	Normal	Podocyte
Micu1	Mouse	Kidney	Normal	Podocyte
Mocs2	Mouse	Kidney	Normal	Podocyte
Mpp5	Mouse	Kidney	Normal	Podocyte
Mvp	Mouse	Kidney	Normal	Podocyte
Mxra7	Mouse	Kidney	Normal	Podocyte
Myl6	Mouse	Kidney	Normal	Podocyte
Npr1	Mouse	Kidney	Normal	Podocyte
Ntrk3	Mouse	Kidney	Normal	Podocyte
Parva	Mouse	Kidney	Normal	Podocyte
Psmc3	Mouse	Kidney	Normal	Podocyte
Psmc5	Mouse	Kidney	Normal	Podocyte
Pth1r	Mouse	Kidney	Normal	Podocyte
Ptprd	Mouse	Kidney	Normal	Podocyte
Rabac1	Mouse	Kidney	Normal	Podocyte
Slc31a2	Mouse	Kidney	Normal	Podocyte
Slc48a1	Mouse	Kidney	Normal	Podocyte
Sqstm1	Mouse	Kidney	Normal	Podocyte
St3gal3	Mouse	Kidney	Normal	Podocyte
Synpo	Mouse	Kidney	Normal	Podocyte
Tmem109	Mouse	Kidney	Normal	Podocyte
Tns2	Mouse	Kidney	Normal	Podocyte
Tomm20	Mouse	Kidney	Normal	Podocyte
Uaca	Mouse	Kidney	Normal	Podocyte
Vasn	Mouse	Kidney	Normal	Podocyte
Acox1	Mouse	Kidney	Normal	Proximal tubule cell
Akr7a5	Mouse	Kidney	Normal	Proximal tubule cell
Aspdh	Mouse	Kidney	Normal	Proximal tubule cell
Bdh2	Mouse	Kidney	Normal	Proximal tubule cell
Car14	Mouse	Kidney	Normal	Proximal tubule cell
Cat	Mouse	Kidney	Normal	Proximal tubule cell
Cyp2j5	Mouse	Kidney	Normal	Proximal tubule cell
Ephx2	Mouse	Kidney	Normal	Proximal tubule cell
Fbp1	Mouse	Kidney	Normal	Proximal tubule cell
Folr1	Mouse	Kidney	Normal	Proximal tubule cell
Gcdh	Mouse	Kidney	Normal	Proximal tubule cell
Gstz1	Mouse	Kidney	Normal	Proximal tubule cell
Hsd3b2	Mouse	Kidney	Normal	Proximal tubule cell
Inmt	Mouse	Kidney	Normal	Proximal tubule cell
Lap3	Mouse	Kidney	Normal	Proximal tubule cell
Ldhd	Mouse	Kidney	Normal	Proximal tubule cell
Lrp2	Mouse	Kidney	Normal	Proximal tubule cell
Mep1a	Mouse	Kidney	Normal	Proximal tubule cell
Pdzk1	Mouse	Kidney	Normal	Proximal tubule cell
Pecr	Mouse	Kidney	Normal	Proximal tubule cell
Prodh	Mouse	Kidney	Normal	Proximal tubule cell
Prodh2	Mouse	Kidney	Normal	Proximal tubule cell
Slc13a3	Mouse	Kidney	Normal	Proximal tubule cell
Slc17a3	Mouse	Kidney	Normal	Proximal tubule cell
Slc22a1	Mouse	Kidney	Normal	Proximal tubule cell
Slc22a12	Mouse	Kidney	Normal	Proximal tubule cell
Slc22a18	Mouse	Kidney	Normal	Proximal tubule cell
Slc22a30	Mouse	Kidney	Normal	Proximal tubule cell
Slc22a6	Mouse	Kidney	Normal	Proximal tubule cell
Slc37a4	Mouse	Kidney	Normal	Proximal tubule cell
Slc47a1	Mouse	Kidney	Normal	Proximal tubule cell
Slc5a8	Mouse	Kidney	Normal	Proximal tubule cell
Slc6a18	Mouse	Kidney	Normal	Proximal tubule cell
Slc6a19	Mouse	Kidney	Normal	Proximal tubule cell
Slc6a20b	Mouse	Kidney	Normal	Proximal tubule cell
Slco1a6	Mouse	Kidney	Normal	Proximal tubule cell
Tmem106a	Mouse	Kidney	Normal	Proximal tubule cell
Tmem150a	Mouse	Kidney	Normal	Proximal tubule cell
Ugt2b38	Mouse	Kidney	Normal	Proximal tubule cell
Ugt3a1	Mouse	Kidney	Normal	Proximal tubule cell
Ugt3a2	Mouse	Kidney	Normal	Proximal tubule cell
Upb1	Mouse	Kidney	Normal	Proximal tubule cell
Abca13	Mouse	Kidney	Normal	Distal convoluted tubule cell
Oxct1	Mouse	Kidney	Normal	Distal convoluted tubule cell
Slc12a3	Mouse	Kidney	Normal	Distal convoluted tubule cell
Slc16a7	Mouse	Kidney	Normal	Distal convoluted tubule cell
Uroc1	Mouse	Kidney	Normal	Distal convoluted tubule cell
Wnk4	Mouse	Kidney	Normal	Distal convoluted tubule cell
Aqp2	Mouse	Kidney	Normal	Collecting duct principal cell
Celsr2	Mouse	Kidney	Normal	Collecting duct principal cell
Fxyd4	Mouse	Kidney	Normal	Collecting duct principal cell
Fzd7	Mouse	Kidney	Normal	Collecting duct principal cell
Gprc5b	Mouse	Kidney	Normal	Collecting duct principal cell
Gstt1	Mouse	Kidney	Normal	Collecting duct principal cell
Myh10	Mouse	Kidney	Normal	Collecting duct principal cell
Peli2	Mouse	Kidney	Normal	Collecting duct principal cell
Aco2	Mouse	Kidney	Normal	Collecting duct transient cell
Atp5a1	Mouse	Kidney	Normal	Collecting duct transient cell
Cdc42bpb	Mouse	Kidney	Normal	Collecting duct transient cell
Ddx6	Mouse	Kidney	Normal	Collecting duct transient cell
Pip4k2c	Mouse	Kidney	Normal	Collecting duct transient cell
Rhbg	Mouse	Kidney	Normal	Collecting duct transient cell
Rpn1	Mouse	Kidney	Normal	Collecting duct transient cell
Sdha	Mouse	Kidney	Normal	Collecting duct transient cell
Sec23b	Mouse	Kidney	Normal	Collecting duct transient cell
Smpd1	Mouse	Kidney	Normal	Collecting duct transient cell
Tmem50b	Mouse	Kidney	Normal	Collecting duct transient cell
Cytip	Mouse	Kidney	Normal	Fibroblast
Eno3	Mouse	Kidney	Normal	Fibroblast
Fgr	Mouse	Kidney	Normal	Fibroblast
Hfe	Mouse	Kidney	Normal	Fibroblast
Pip4k2a	Mouse	Kidney	Normal	Fibroblast
Prkcd	Mouse	Kidney	Normal	Fibroblast
Psma7	Mouse	Kidney	Normal	Fibroblast
Ptpn1	Mouse	Kidney	Normal	Fibroblast
Rap1a	Mouse	Kidney	Normal	Fibroblast
Stk10	Mouse	Kidney	Normal	Fibroblast
Tmcc1	Mouse	Kidney	Normal	Fibroblast
Abhd12	Mouse	Kidney	Normal	Macrophage
Adap2	Mouse	Kidney	Normal	Macrophage
Asah1	Mouse	Kidney	Normal	Macrophage
Cadm1	Mouse	Kidney	Normal	Macrophage
H2-DMa	Mouse	Kidney	Normal	Macrophage
H2-DMb1	Mouse	Kidney	Normal	Macrophage
Rab7b	Mouse	Kidney	Normal	Macrophage
Rgs10	Mouse	Kidney	Normal	Macrophage
Rtn4	Mouse	Kidney	Normal	Macrophage
Sft2d1	Mouse	Kidney	Normal	Macrophage
Stx16	Mouse	Kidney	Normal	Macrophage
Tmcc3	Mouse	Kidney	Normal	Macrophage
Dhrs7	Mouse	Kidney	Normal	Neutrophil
Glipr2	Mouse	Kidney	Normal	Neutrophil
Glrx	Mouse	Kidney	Normal	Neutrophil
H2-Q10	Mouse	Kidney	Normal	Neutrophil
Mcl1	Mouse	Kidney	Normal	Neutrophil
Plp2	Mouse	Kidney	Normal	Neutrophil
Ptp4a1	Mouse	Kidney	Normal	Neutrophil
Rdh12	Mouse	Kidney	Normal	Neutrophil
Taldo1	Mouse	Kidney	Normal	Neutrophil
Dnajc3	Mouse	Kidney	Normal	B cell
Edem1	Mouse	Kidney	Normal	B cell
Fkbp11	Mouse	Kidney	Normal	B cell
H13	Mouse	Kidney	Normal	B cell
Krtcap2	Mouse	Kidney	Normal	B cell
Ralgps2	Mouse	Kidney	Normal	B cell
Rexo2	Mouse	Kidney	Normal	B cell
Scd1	Mouse	Kidney	Normal	B cell
Sec61a1	Mouse	Kidney	Normal	B cell
Snx2	Mouse	Kidney	Normal	B cell
Txndc11	Mouse	Kidney	Normal	B cell
Jak1	Mouse	Kidney	Normal	Natural killer cell
Vps37b	Mouse	Kidney	Normal	Natural killer cell
Acat1	Mouse	Kidney	Normal	Collecting duct intercalated cell
Aldh1l1	Mouse	Kidney	Normal	Collecting duct intercalated cell
Atp12a	Mouse	Kidney	Normal	Collecting duct intercalated cell
Atp6ap1	Mouse	Kidney	Normal	Collecting duct intercalated cell
Atp6v0a4	Mouse	Kidney	Normal	Collecting duct intercalated cell
Atp6v1h	Mouse	Kidney	Normal	Collecting duct intercalated cell
Avpr1a	Mouse	Kidney	Normal	Collecting duct intercalated cell
Clcn5	Mouse	Kidney	Normal	Collecting duct intercalated cell
Cyc1	Mouse	Kidney	Normal	Collecting duct intercalated cell
Emb	Mouse	Kidney	Normal	Collecting duct intercalated cell
Sdhd	Mouse	Kidney	Normal	Collecting duct intercalated cell
Sod2	Mouse	Kidney	Normal	Collecting duct intercalated cell
Tubb2a	Mouse	Kidney	Normal	Collecting duct intercalated cell
Uqcr11	Mouse	Kidney	Normal	Collecting duct intercalated cell
Fxyd2	Mouse	Kidney	Normal	Collecting duct principal cell
Aprt	Mouse	Kidney	Normal	Cortical cell
Tsr1	Mouse	Kidney	Normal	Cortical cell
Cyba	Mouse	Kidney	Normal	Medullary cell
Dnajc5	Mouse	Kidney	Normal	Medullary cell
Efemp2	Mouse	Kidney	Normal	Medullary cell
Epha4	Mouse	Kidney	Normal	Medullary cell
Flrt2	Mouse	Kidney	Normal	Medullary cell
Gng2	Mouse	Kidney	Normal	Medullary cell
Heph	Mouse	Kidney	Normal	Medullary cell
Kdelr3	Mouse	Kidney	Normal	Medullary cell
Lama2	Mouse	Kidney	Normal	Medullary cell
Lgals1	Mouse	Kidney	Normal	Medullary cell
Negr1	Mouse	Kidney	Normal	Medullary cell
Ntm	Mouse	Kidney	Normal	Medullary cell
Sdf4	Mouse	Kidney	Normal	Medullary cell
Syn3	Mouse	Kidney	Normal	Medullary cell
Tanc1	Mouse	Kidney	Normal	Medullary cell
Thbs1	Mouse	Kidney	Normal	Medullary cell
Tmem47	Mouse	Kidney	Normal	Medullary cell
Abi2	Mouse	Kidney	Normal	Mesangial cell
Adam9	Mouse	Kidney	Normal	Mesangial cell
Agtr1a	Mouse	Kidney	Normal	Mesangial cell
Akr1b7	Mouse	Kidney	Normal	Mesangial cell
Alad	Mouse	Kidney	Normal	Mesangial cell
Arpc2	Mouse	Kidney	Normal	Mesangial cell
Art3	Mouse	Kidney	Normal	Mesangial cell
Chp1	Mouse	Kidney	Normal	Mesangial cell
Cpd	Mouse	Kidney	Normal	Mesangial cell
Dstn	Mouse	Kidney	Normal	Mesangial cell
Fam162a	Mouse	Kidney	Normal	Mesangial cell
Fermt2	Mouse	Kidney	Normal	Mesangial cell
Gnai1	Mouse	Kidney	Normal	Mesangial cell
Hbegf	Mouse	Kidney	Normal	Mesangial cell
Hip1	Mouse	Kidney	Normal	Mesangial cell
Hmgcs2	Mouse	Kidney	Normal	Mesangial cell
Ilk	Mouse	Kidney	Normal	Mesangial cell
Msn	Mouse	Kidney	Normal	Mesangial cell
Pfn1	Mouse	Kidney	Normal	Mesangial cell
Serinc3	Mouse	Kidney	Normal	Mesangial cell
Sorbs2	Mouse	Kidney	Normal	Mesangial cell
Tagln2	Mouse	Kidney	Normal	Mesangial cell
Acvr2a	Mouse	Brain	Normal	Early neuroblast
Kcna1	Mouse	Brain	Normal	O cell
Kcna6	Mouse	Brain	Normal	O cell
Fam163b	Mouse	Brain	Normal	Chandelier cell
Hapln1	Mouse	Brain	Normal	Chandelier cell
L2hgdh	Mouse	Brain	Normal	Chandelier cell
Hapln4	Mouse	Brain	Normal	Basket cell
Kcnj9	Mouse	Brain	Normal	Basket cell
Kcnmb4	Mouse	Brain	Normal	Long-projecting GABAergic cell
Dpy19l1	Mouse	Brain	Normal	Long-projecting GABAergic cell
Gabra2	Mouse	Brain	Normal	Long-projecting GABAergic cell
Htr1a	Mouse	Brain	Normal	Long-projecting GABAergic cell
Nos1	Mouse	Brain	Normal	Long-projecting GABAergic cell
Nptx1	Mouse	Brain	Normal	Long-projecting GABAergic cell
Prex1	Mouse	Brain	Normal	Long-projecting GABAergic cell
Sc5d	Mouse	Brain	Normal	Long-projecting GABAergic cell
Sv2b	Mouse	Brain	Normal	Long-projecting GABAergic cell
Ano3	Mouse	Brain	Normal	Martinotti cell
Atp2b4	Mouse	Brain	Normal	Martinotti cell
Lama4	Mouse	Brain	Normal	Martinotti cell
Sgcd	Mouse	Brain	Normal	Martinotti cell
Slc30a3	Mouse	Brain	Normal	Martinotti cell
Snx8	Mouse	Brain	Normal	Martinotti cell
Cpox	Mouse	Brain	Normal	Interneuron-selective cell
Dlgap3	Mouse	Brain	Normal	Interneuron-selective cell
Npy2r	Mouse	Brain	Normal	Interneuron-selective cell
Rasd2	Mouse	Brain	Normal	Interneuron-selective cell
Slc12a4	Mouse	Brain	Normal	Interneuron-selective cell
St3gal1	Mouse	Brain	Normal	Interneuron-selective cell
Unc5a	Mouse	Brain	Normal	Interneuron-selective cell
Cadps2	Mouse	Brain	Normal	CCK basket cell
Cnr1	Mouse	Brain	Normal	CCK basket cell
Jam2	Mouse	Brain	Normal	CCK basket cell
Scyl2	Mouse	Brain	Normal	CCK basket cell
Slc25a29	Mouse	Brain	Normal	CCK basket cell
Mbp	Mouse	Brain	Normal	Oligodendrocyte
Plp1	Mouse	Brain	Normal	Oligodendrocyte
Abcb7	Mouse	Brain	Normal	Type I spiral ganglion neuron
Abcd2	Mouse	Brain	Normal	Type I spiral ganglion neuron
Acaa1a	Mouse	Brain	Normal	Type I spiral ganglion neuron
Acp1	Mouse	Brain	Normal	Type I spiral ganglion neuron
Add2	Mouse	Brain	Normal	Type I spiral ganglion neuron
Agl	Mouse	Brain	Normal	Type I spiral ganglion neuron
AI464131	Mouse	Brain	Normal	Type I spiral ganglion neuron
Aifm3	Mouse	Brain	Normal	Type I spiral ganglion neuron
Ank1	Mouse	Brain	Normal	Type I spiral ganglion neuron
Ano4	Mouse	Brain	Normal	Type I spiral ganglion neuron
Ap5s1	Mouse	Brain	Normal	Type I spiral ganglion neuron
Apc	Mouse	Brain	Normal	Type I spiral ganglion neuron
Apoo	Mouse	Brain	Normal	Type I spiral ganglion neuron
Arfgef1	Mouse	Brain	Normal	Type I spiral ganglion neuron
Arl8a	Mouse	Brain	Normal	Type I spiral ganglion neuron
Asah2	Mouse	Brain	Normal	Type I spiral ganglion neuron
Atg16l1	Mouse	Brain	Normal	Type I spiral ganglion neuron
Atg2b	Mouse	Brain	Normal	Type I spiral ganglion neuron
Atm	Mouse	Brain	Normal	Type I spiral ganglion neuron
Atp2b3	Mouse	Brain	Normal	Type I spiral ganglion neuron
Atp6v1g2	Mouse	Brain	Normal	Type I spiral ganglion neuron
B3galt1	Mouse	Brain	Normal	Type I spiral ganglion neuron
B4galnt1	Mouse	Brain	Normal	Type I spiral ganglion neuron
B4galt7	Mouse	Brain	Normal	Type I spiral ganglion neuron
Bckdhb	Mouse	Brain	Normal	Type I spiral ganglion neuron
Bfar	Mouse	Brain	Normal	Type I spiral ganglion neuron
Bola3	Mouse	Brain	Normal	Type I spiral ganglion neuron
Cacng2	Mouse	Brain	Normal	Type I spiral ganglion neuron
Camk2g	Mouse	Brain	Normal	Type I spiral ganglion neuron
Cap2	Mouse	Brain	Normal	Type I spiral ganglion neuron
Capn2	Mouse	Brain	Normal	Type I spiral ganglion neuron
Ccdc90b	Mouse	Brain	Normal	Type I spiral ganglion neuron
Cd302	Mouse	Brain	Normal	Type I spiral ganglion neuron
Cdh9	Mouse	Brain	Normal	Type I spiral ganglion neuron
Cept1	Mouse	Brain	Normal	Type I spiral ganglion neuron
Chchd4	Mouse	Brain	Normal	Type I spiral ganglion neuron
Chchd7	Mouse	Brain	Normal	Type I spiral ganglion neuron
Chmp6	Mouse	Brain	Normal	Type I spiral ganglion neuron
Ckmt2	Mouse	Brain	Normal	Type I spiral ganglion neuron
Clec2l	Mouse	Brain	Normal	Type I spiral ganglion neuron
Cnnm1	Mouse	Brain	Normal	Type I spiral ganglion neuron
Cnnm2	Mouse	Brain	Normal	Type I spiral ganglion neuron
Cntn5	Mouse	Brain	Normal	Type I spiral ganglion neuron
Cntnap1	Mouse	Brain	Normal	Type I spiral ganglion neuron
Cntnap4	Mouse	Brain	Normal	Type I spiral ganglion neuron
Commd9	Mouse	Brain	Normal	Type I spiral ganglion neuron
Copb2	Mouse	Brain	Normal	Type I spiral ganglion neuron
Cox10	Mouse	Brain	Normal	Type I spiral ganglion neuron
Cox11	Mouse	Brain	Normal	Type I spiral ganglion neuron
Cpne9	Mouse	Brain	Normal	Type I spiral ganglion neuron
Cpt1a	Mouse	Brain	Normal	Type I spiral ganglion neuron
Cpt1b	Mouse	Brain	Normal	Type I spiral ganglion neuron
Crbn	Mouse	Brain	Normal	Type I spiral ganglion neuron
Cs	Mouse	Brain	Normal	Type I spiral ganglion neuron
Cse1l	Mouse	Brain	Normal	Type I spiral ganglion neuron
Csmd1	Mouse	Brain	Normal	Type I spiral ganglion neuron
Cul3	Mouse	Brain	Normal	Type I spiral ganglion neuron
Cyfip2	Mouse	Brain	Normal	Type I spiral ganglion neuron
Ddx1	Mouse	Brain	Normal	Type I spiral ganglion neuron
Dhdds	Mouse	Brain	Normal	Type I spiral ganglion neuron
Dhrs11	Mouse	Brain	Normal	Type I spiral ganglion neuron
Diras1	Mouse	Brain	Normal	Type I spiral ganglion neuron
Dlat	Mouse	Brain	Normal	Type I spiral ganglion neuron
Dld	Mouse	Brain	Normal	Type I spiral ganglion neuron
Dlst	Mouse	Brain	Normal	Type I spiral ganglion neuron
Dnajb14	Mouse	Brain	Normal	Type I spiral ganglion neuron
Dnajc13	Mouse	Brain	Normal	Type I spiral ganglion neuron
Dock9	Mouse	Brain	Normal	Type I spiral ganglion neuron
Dscam	Mouse	Brain	Normal	Type I spiral ganglion neuron
Ebag9	Mouse	Brain	Normal	Type I spiral ganglion neuron
Elmo1	Mouse	Brain	Normal	Type I spiral ganglion neuron
Endod1	Mouse	Brain	Normal	Type I spiral ganglion neuron
Epb41l3	Mouse	Brain	Normal	Type I spiral ganglion neuron
Eral1	Mouse	Brain	Normal	Type I spiral ganglion neuron
Ern1	Mouse	Brain	Normal	Type I spiral ganglion neuron
Esyt1	Mouse	Brain	Normal	Type I spiral ganglion neuron
Ext2	Mouse	Brain	Normal	Type I spiral ganglion neuron
Faah	Mouse	Brain	Normal	Type I spiral ganglion neuron
Faim2	Mouse	Brain	Normal	Type I spiral ganglion neuron
Fam20c	Mouse	Brain	Normal	Type I spiral ganglion neuron
Farp2	Mouse	Brain	Normal	Type I spiral ganglion neuron
Fat3	Mouse	Brain	Normal	Type I spiral ganglion neuron
Fundc2	Mouse	Brain	Normal	Type I spiral ganglion neuron
Fut8	Mouse	Brain	Normal	Type I spiral ganglion neuron
Gart	Mouse	Brain	Normal	Type I spiral ganglion neuron
Gcnt4	Mouse	Brain	Normal	Type I spiral ganglion neuron
Gga3	Mouse	Brain	Normal	Type I spiral ganglion neuron
Gipc1	Mouse	Brain	Normal	Type I spiral ganglion neuron
Glrx5	Mouse	Brain	Normal	Type I spiral ganglion neuron
Gls	Mouse	Brain	Normal	Type I spiral ganglion neuron
Gnaz	Mouse	Brain	Normal	Type I spiral ganglion neuron
Gng7	Mouse	Brain	Normal	Type I spiral ganglion neuron
Gpat4	Mouse	Brain	Normal	Type I spiral ganglion neuron
Gpd1l	Mouse	Brain	Normal	Type I spiral ganglion neuron
Grin1	Mouse	Brain	Normal	Type I spiral ganglion neuron
Grm7	Mouse	Brain	Normal	Type I spiral ganglion neuron
Gtpbp3	Mouse	Brain	Normal	Type I spiral ganglion neuron
Hcn1	Mouse	Brain	Normal	Type I spiral ganglion neuron
Hcn2	Mouse	Brain	Normal	Type I spiral ganglion neuron
Heatr5a	Mouse	Brain	Normal	Type I spiral ganglion neuron
Hhatl	Mouse	Brain	Normal	Type I spiral ganglion neuron
Hsd17b7	Mouse	Brain	Normal	Type I spiral ganglion neuron
Igsf3	Mouse	Brain	Normal	Type I spiral ganglion neuron
Kcna2	Mouse	Brain	Normal	Type I spiral ganglion neuron
Kcnab2	Mouse	Brain	Normal	Type I spiral ganglion neuron
Kcnc3	Mouse	Brain	Normal	Type I spiral ganglion neuron
Kcnh5	Mouse	Brain	Normal	Type I spiral ganglion neuron
Kcnn2	Mouse	Brain	Normal	Type I spiral ganglion neuron
Ldb3	Mouse	Brain	Normal	Type I spiral ganglion neuron
Lhfpl4	Mouse	Brain	Normal	Type I spiral ganglion neuron
Lingo1	Mouse	Brain	Normal	Type I spiral ganglion neuron
Lmbr1	Mouse	Brain	Normal	Type I spiral ganglion neuron
Lpcat4	Mouse	Brain	Normal	Type I spiral ganglion neuron
Lsamp	Mouse	Brain	Normal	Type I spiral ganglion neuron
Lsmem1	Mouse	Brain	Normal	Type I spiral ganglion neuron
Lypla1	Mouse	Brain	Normal	Type I spiral ganglion neuron
Mast1	Mouse	Brain	Normal	Type I spiral ganglion neuron
Mcu	Mouse	Brain	Normal	Type I spiral ganglion neuron
Mfn2	Mouse	Brain	Normal	Type I spiral ganglion neuron
Mospd1	Mouse	Brain	Normal	Type I spiral ganglion neuron
Mpc1	Mouse	Brain	Normal	Type I spiral ganglion neuron
Mpi	Mouse	Brain	Normal	Type I spiral ganglion neuron
Mrpl42	Mouse	Brain	Normal	Type I spiral ganglion neuron
Mrs2	Mouse	Brain	Normal	Type I spiral ganglion neuron
Mtfp1	Mouse	Brain	Normal	Type I spiral ganglion neuron
Mtfr1	Mouse	Brain	Normal	Type I spiral ganglion neuron
Mtx1	Mouse	Brain	Normal	Type I spiral ganglion neuron
Mul1	Mouse	Brain	Normal	Type I spiral ganglion neuron
Myh7b	Mouse	Brain	Normal	Type I spiral ganglion neuron
Myo19	Mouse	Brain	Normal	Type I spiral ganglion neuron
Nckap1	Mouse	Brain	Normal	Type I spiral ganglion neuron
Ndfip2	Mouse	Brain	Normal	Type I spiral ganglion neuron
Ndufaf4	Mouse	Brain	Normal	Type I spiral ganglion neuron
Ndufc2	Mouse	Brain	Normal	Type I spiral ganglion neuron
Nrp2	Mouse	Brain	Normal	Type I spiral ganglion neuron
Ogfr	Mouse	Brain	Normal	Type I spiral ganglion neuron
Olfm3	Mouse	Brain	Normal	Type I spiral ganglion neuron
Osbpl1a	Mouse	Brain	Normal	Type I spiral ganglion neuron
Pacsin1	Mouse	Brain	Normal	Type I spiral ganglion neuron
Paqr9	Mouse	Brain	Normal	Type I spiral ganglion neuron
Pcsk5	Mouse	Brain	Normal	Type I spiral ganglion neuron
Pcyt1a	Mouse	Brain	Normal	Type I spiral ganglion neuron
Pdp1	Mouse	Brain	Normal	Type I spiral ganglion neuron
Pet100	Mouse	Brain	Normal	Type I spiral ganglion neuron
Pfkm	Mouse	Brain	Normal	Type I spiral ganglion neuron
Phka1	Mouse	Brain	Normal	Type I spiral ganglion neuron
Plppr3	Mouse	Brain	Normal	Type I spiral ganglion neuron
Pnkd	Mouse	Brain	Normal	Type I spiral ganglion neuron
Ppcs	Mouse	Brain	Normal	Type I spiral ganglion neuron
Ppif	Mouse	Brain	Normal	Type I spiral ganglion neuron
Ppm1b	Mouse	Brain	Normal	Type I spiral ganglion neuron
Ppp1r9a	Mouse	Brain	Normal	Type I spiral ganglion neuron
Ppp2r5e	Mouse	Brain	Normal	Type I spiral ganglion neuron
Prkcb	Mouse	Brain	Normal	Type I spiral ganglion neuron
Prps1	Mouse	Brain	Normal	Type I spiral ganglion neuron
Psmd5	Mouse	Brain	Normal	Type I spiral ganglion neuron
Ptdss2	Mouse	Brain	Normal	Type I spiral ganglion neuron
Ptpmt1	Mouse	Brain	Normal	Type I spiral ganglion neuron
Ptpn3	Mouse	Brain	Normal	Type I spiral ganglion neuron
Ptrh2	Mouse	Brain	Normal	Type I spiral ganglion neuron
Rab6b	Mouse	Brain	Normal	Type I spiral ganglion neuron
Rars2	Mouse	Brain	Normal	Type I spiral ganglion neuron
Rdh14	Mouse	Brain	Normal	Type I spiral ganglion neuron
Reep2	Mouse	Brain	Normal	Type I spiral ganglion neuron
Reep3	Mouse	Brain	Normal	Type I spiral ganglion neuron
Rgs7bp	Mouse	Brain	Normal	Type I spiral ganglion neuron
Rnf121	Mouse	Brain	Normal	Type I spiral ganglion neuron
Rnf123	Mouse	Brain	Normal	Type I spiral ganglion neuron
Rnf40	Mouse	Brain	Normal	Type I spiral ganglion neuron
Rtn4ip1	Mouse	Brain	Normal	Type I spiral ganglion neuron
Rtn4rl1	Mouse	Brain	Normal	Type I spiral ganglion neuron
Scarb2	Mouse	Brain	Normal	Type I spiral ganglion neuron
Scn1a	Mouse	Brain	Normal	Type I spiral ganglion neuron
Scn4b	Mouse	Brain	Normal	Type I spiral ganglion neuron
Sec31a	Mouse	Brain	Normal	Type I spiral ganglion neuron
Sephs2	Mouse	Brain	Normal	Type I spiral ganglion neuron
Sfxn3	Mouse	Brain	Normal	Type I spiral ganglion neuron
Sfxn5	Mouse	Brain	Normal	Type I spiral ganglion neuron
Sirt5	Mouse	Brain	Normal	Type I spiral ganglion neuron
Slc11a2	Mouse	Brain	Normal	Type I spiral ganglion neuron
Slc16a1	Mouse	Brain	Normal	Type I spiral ganglion neuron
Slc20a2	Mouse	Brain	Normal	Type I spiral ganglion neuron
Slc22a23	Mouse	Brain	Normal	Type I spiral ganglion neuron
Slc25a46	Mouse	Brain	Normal	Type I spiral ganglion neuron
Slc25a51	Mouse	Brain	Normal	Type I spiral ganglion neuron
Slc27a4	Mouse	Brain	Normal	Type I spiral ganglion neuron
Slc35a3	Mouse	Brain	Normal	Type I spiral ganglion neuron
Slc35b4	Mouse	Brain	Normal	Type I spiral ganglion neuron
Slc46a1	Mouse	Brain	Normal	Type I spiral ganglion neuron
Slc4a8	Mouse	Brain	Normal	Type I spiral ganglion neuron
Slc7a1	Mouse	Brain	Normal	Type I spiral ganglion neuron
Slitrk1	Mouse	Brain	Normal	Type I spiral ganglion neuron
Snx27	Mouse	Brain	Normal	Type I spiral ganglion neuron
Sorbs1	Mouse	Brain	Normal	Type I spiral ganglion neuron
Spata13	Mouse	Brain	Normal	Type I spiral ganglion neuron
Sppl2a	Mouse	Brain	Normal	Type I spiral ganglion neuron
Spr	Mouse	Brain	Normal	Type I spiral ganglion neuron
Sptbn2	Mouse	Brain	Normal	Type I spiral ganglion neuron
Stard3	Mouse	Brain	Normal	Type I spiral ganglion neuron
Stk24	Mouse	Brain	Normal	Type I spiral ganglion neuron
Stx1b	Mouse	Brain	Normal	Type I spiral ganglion neuron
Sun2	Mouse	Brain	Normal	Type I spiral ganglion neuron
Sv2c	Mouse	Brain	Normal	Type I spiral ganglion neuron
Sympk	Mouse	Brain	Normal	Type I spiral ganglion neuron
Synj2bp	Mouse	Brain	Normal	Type I spiral ganglion neuron
Synm	Mouse	Brain	Normal	Type I spiral ganglion neuron
Syt12	Mouse	Brain	Normal	Type I spiral ganglion neuron
Syt3	Mouse	Brain	Normal	Type I spiral ganglion neuron
Timm10	Mouse	Brain	Normal	Type I spiral ganglion neuron
Tmem135	Mouse	Brain	Normal	Type I spiral ganglion neuron
Tmem179	Mouse	Brain	Normal	Type I spiral ganglion neuron
Tmem222	Mouse	Brain	Normal	Type I spiral ganglion neuron
Tmem41a	Mouse	Brain	Normal	Type I spiral ganglion neuron
Tmem63b	Mouse	Brain	Normal	Type I spiral ganglion neuron
Tmem70	Mouse	Brain	Normal	Type I spiral ganglion neuron
Tmem94	Mouse	Brain	Normal	Type I spiral ganglion neuron
Tomm5	Mouse	Brain	Normal	Type I spiral ganglion neuron
Trhde	Mouse	Brain	Normal	Type I spiral ganglion neuron
Ttc1	Mouse	Brain	Normal	Type I spiral ganglion neuron
Uap1	Mouse	Brain	Normal	Type I spiral ganglion neuron
Ugp2	Mouse	Brain	Normal	Type I spiral ganglion neuron
Uqcc1	Mouse	Brain	Normal	Type I spiral ganglion neuron
Usp14	Mouse	Brain	Normal	Type I spiral ganglion neuron
Usp8	Mouse	Brain	Normal	Type I spiral ganglion neuron
Vdac2	Mouse	Brain	Normal	Type I spiral ganglion neuron
Vkorc1l1	Mouse	Brain	Normal	Type I spiral ganglion neuron
Vps36	Mouse	Brain	Normal	Type I spiral ganglion neuron
Vps52	Mouse	Brain	Normal	Type I spiral ganglion neuron
Vti1a	Mouse	Brain	Normal	Type I spiral ganglion neuron
Wfs1	Mouse	Brain	Normal	Type I spiral ganglion neuron
Wwp1	Mouse	Brain	Normal	Type I spiral ganglion neuron
Xylt2	Mouse	Brain	Normal	Type I spiral ganglion neuron
Ythdf3	Mouse	Brain	Normal	Type I spiral ganglion neuron
Zdhhc5	Mouse	Brain	Normal	Type I spiral ganglion neuron
Abhd2	Mouse	Brain	Normal	Type II spiral ganglion neuron
Acadl	Mouse	Brain	Normal	Type II spiral ganglion neuron
Adam17	Mouse	Brain	Normal	Type II spiral ganglion neuron
Adcy2	Mouse	Brain	Normal	Type II spiral ganglion neuron
Adgrb1	Mouse	Brain	Normal	Type II spiral ganglion neuron
Asphd2	Mouse	Brain	Normal	Type II spiral ganglion neuron
Astn2	Mouse	Brain	Normal	Type II spiral ganglion neuron
Baalc	Mouse	Brain	Normal	Type II spiral ganglion neuron
Cachd1	Mouse	Brain	Normal	Type II spiral ganglion neuron
Cacna1e	Mouse	Brain	Normal	Type II spiral ganglion neuron
Ccdc167	Mouse	Brain	Normal	Type II spiral ganglion neuron
Chmp1a	Mouse	Brain	Normal	Type II spiral ganglion neuron
Cmtm4	Mouse	Brain	Normal	Type II spiral ganglion neuron
Cnksr2	Mouse	Brain	Normal	Type II spiral ganglion neuron
Crtac1	Mouse	Brain	Normal	Type II spiral ganglion neuron
Ctnna1	Mouse	Brain	Normal	Type II spiral ganglion neuron
Cyb5a	Mouse	Brain	Normal	Type II spiral ganglion neuron
Cyp39a1	Mouse	Brain	Normal	Type II spiral ganglion neuron
Dmd	Mouse	Brain	Normal	Type II spiral ganglion neuron
Elovl1	Mouse	Brain	Normal	Type II spiral ganglion neuron
Epb41	Mouse	Brain	Normal	Type II spiral ganglion neuron
Ephb2	Mouse	Brain	Normal	Type II spiral ganglion neuron
Eps15	Mouse	Brain	Normal	Type II spiral ganglion neuron
Erc1	Mouse	Brain	Normal	Type II spiral ganglion neuron
Erlin2	Mouse	Brain	Normal	Type II spiral ganglion neuron
Fam178b	Mouse	Brain	Normal	Type II spiral ganglion neuron
Fam20a	Mouse	Brain	Normal	Type II spiral ganglion neuron
Fdxr	Mouse	Brain	Normal	Type II spiral ganglion neuron
Flnb	Mouse	Brain	Normal	Type II spiral ganglion neuron
Fubp3	Mouse	Brain	Normal	Type II spiral ganglion neuron
Furin	Mouse	Brain	Normal	Type II spiral ganglion neuron
Gabrb2	Mouse	Brain	Normal	Type II spiral ganglion neuron
Gabrg2	Mouse	Brain	Normal	Type II spiral ganglion neuron
Gpd2	Mouse	Brain	Normal	Type II spiral ganglion neuron
Grik3	Mouse	Brain	Normal	Type II spiral ganglion neuron
Gstp1	Mouse	Brain	Normal	Type II spiral ganglion neuron
H2-D1	Mouse	Brain	Normal	Type II spiral ganglion neuron
Igsf1	Mouse	Brain	Normal	Type II spiral ganglion neuron
Igsf21	Mouse	Brain	Normal	Type II spiral ganglion neuron
Immp2l	Mouse	Brain	Normal	Type II spiral ganglion neuron
Islr	Mouse	Brain	Normal	Type II spiral ganglion neuron
Itsn1	Mouse	Brain	Normal	Type II spiral ganglion neuron
Jph4	Mouse	Brain	Normal	Type II spiral ganglion neuron
Kcnd1	Mouse	Brain	Normal	Type II spiral ganglion neuron
Lin7a	Mouse	Brain	Normal	Type II spiral ganglion neuron
Lrrtm2	Mouse	Brain	Normal	Type II spiral ganglion neuron
Lrrtm3	Mouse	Brain	Normal	Type II spiral ganglion neuron
Magi1	Mouse	Brain	Normal	Type II spiral ganglion neuron
Map7	Mouse	Brain	Normal	Type II spiral ganglion neuron
Mcmbp	Mouse	Brain	Normal	Type II spiral ganglion neuron
Mfap3	Mouse	Brain	Normal	Type II spiral ganglion neuron
Mmp14	Mouse	Brain	Normal	Type II spiral ganglion neuron
Mpdu1	Mouse	Brain	Normal	Type II spiral ganglion neuron
Mpp6	Mouse	Brain	Normal	Type II spiral ganglion neuron
Mpv17l2	Mouse	Brain	Normal	Type II spiral ganglion neuron
Nubpl	Mouse	Brain	Normal	Type II spiral ganglion neuron
Nucb1	Mouse	Brain	Normal	Type II spiral ganglion neuron
Nupl2	Mouse	Brain	Normal	Type II spiral ganglion neuron
Pdia4	Mouse	Brain	Normal	Type II spiral ganglion neuron
Pgrmc2	Mouse	Brain	Normal	Type II spiral ganglion neuron
Pigl	Mouse	Brain	Normal	Type II spiral ganglion neuron
Pkp4	Mouse	Brain	Normal	Type II spiral ganglion neuron
Pla2g6	Mouse	Brain	Normal	Type II spiral ganglion neuron
Psme1	Mouse	Brain	Normal	Type II spiral ganglion neuron
Psme2	Mouse	Brain	Normal	Type II spiral ganglion neuron
Rala	Mouse	Brain	Normal	Type II spiral ganglion neuron
Rap1b	Mouse	Brain	Normal	Type II spiral ganglion neuron
Scrib	Mouse	Brain	Normal	Type II spiral ganglion neuron
Sdsl	Mouse	Brain	Normal	Type II spiral ganglion neuron
Sel1l3	Mouse	Brain	Normal	Type II spiral ganglion neuron
Serinc5	Mouse	Brain	Normal	Type II spiral ganglion neuron
Sgpl1	Mouse	Brain	Normal	Type II spiral ganglion neuron
Slc4a10	Mouse	Brain	Normal	Type II spiral ganglion neuron
Slc7a8	Mouse	Brain	Normal	Type II spiral ganglion neuron
Stard13	Mouse	Brain	Normal	Type II spiral ganglion neuron
Tjp2	Mouse	Brain	Normal	Type II spiral ganglion neuron
Tmem104	Mouse	Brain	Normal	Type II spiral ganglion neuron
Tmem169	Mouse	Brain	Normal	Type II spiral ganglion neuron
Tmem186	Mouse	Brain	Normal	Type II spiral ganglion neuron
Tmem200a	Mouse	Brain	Normal	Type II spiral ganglion neuron
Tmx1	Mouse	Brain	Normal	Type II spiral ganglion neuron
Tom1	Mouse	Brain	Normal	Type II spiral ganglion neuron
Prph	Mouse	Brain	Normal	Type II spiral ganglion neuron
Arf4	Mouse	Small intestine	Normal	Goblet cell
C1galt1c1	Mouse	Small intestine	Normal	Goblet cell
Calr	Mouse	Small intestine	Normal	Goblet cell
Ddost	Mouse	Small intestine	Normal	Goblet cell
Ostc	Mouse	Small intestine	Normal	Goblet cell
Scin	Mouse	Small intestine	Normal	Goblet cell
Stard3nl	Mouse	Small intestine	Normal	Goblet cell
Tm9sf3	Mouse	Small intestine	Normal	Goblet cell
Tram1	Mouse	Small intestine	Normal	Goblet cell
Ndufaf3	Mouse	Small intestine	Normal	Brush cell (Tuft cell)
Tmem9	Mouse	Small intestine	Normal	Brush cell (Tuft cell)
Arf6	Mouse	Small intestine	Normal	Enterocyte
Cox7a1	Mouse	Small intestine	Normal	Enterocyte
Cubn	Mouse	Small intestine	Normal	Enterocyte
Cyb5b	Mouse	Small intestine	Normal	Enterocyte
Cyp3a13	Mouse	Small intestine	Normal	Enterocyte
Cyp3a25	Mouse	Small intestine	Normal	Enterocyte
Dhcr24	Mouse	Small intestine	Normal	Enterocyte
Fam151a	Mouse	Small intestine	Normal	Enterocyte
Hsd17b6	Mouse	Small intestine	Normal	Enterocyte
Rdh7	Mouse	Small intestine	Normal	Enterocyte
Retsat	Mouse	Small intestine	Normal	Enterocyte
Treh	Mouse	Small intestine	Normal	Enterocyte
Ugdh	Mouse	Small intestine	Normal	Enterocyte
Vnn1	Mouse	Small intestine	Normal	Enterocyte
Tbxas1	Mouse	Bone marrow	Normal	Stem cell
Whamm	Mouse	Bone marrow	Normal	Stem cell
Tmem258	Mouse	Bone marrow	Normal	Monocyte
Psma2	Mouse	Bone marrow	Normal	Monocyte
Acsl1	Mouse	Bone marrow	Normal	Stage I neutrophil
Arrb2	Mouse	Bone marrow	Normal	Stage I neutrophil
Dgat2	Mouse	Bone marrow	Normal	Stage I neutrophil
Fmo5	Mouse	Bone marrow	Normal	Stage I neutrophil
Gpr84	Mouse	Bone marrow	Normal	Stage I neutrophil
Igf2r	Mouse	Bone marrow	Normal	Stage I neutrophil
Pirb	Mouse	Bone marrow	Normal	Stage I neutrophil
Pstpip2	Mouse	Bone marrow	Normal	Stage I neutrophil
Slc25a24	Mouse	Bone marrow	Normal	Stage I neutrophil
Slc6a12	Mouse	Bone marrow	Normal	Stage I neutrophil
Stk39	Mouse	Bone marrow	Normal	Stage I neutrophil
Zmpste24	Mouse	Bone marrow	Normal	Stage I neutrophil
Copa	Mouse	Bone marrow	Normal	Stage II neutrophil
Creg1	Mouse	Bone marrow	Normal	Stage II neutrophil
[truncated: 306 more rows]
